# Supplementary material for: Axon-like active signal transmission
Source: Nature. 2024 Sep 11;633(8031):804–10. doi: 10.1038/s41586-024-07921-z (PMC11424471; doi:10.1038/s41586-024-07921-z)
Supplement: Supplementary file 3 — The compressed folder contains the MATLAB code for computations and simulations used in the paper. The codes are broken into two categories. Category 1: first is the computation of pure sinusoidal phases and amplitudes, essentially using a one-point Fourier transform. It is well known that a fast Fourier transform has spectral leakage problems, unless there is a windowing function used to force the signal to be zero at the end points, but this causes loss of phase information. A one-point decomposition of the signal into sine and cosine at one frequency allows the data to be restricted to contain an exact integer number of periods at that frequency; thus, the signal phase is recovered. This computation is contained entirely in the SinglePointFTAnalysis.m file, where ‘data’ comprises a two-column array of user-input times and voltage values, and ‘frequency’ comprises the expected fundamental frequency of the signal (for example, from the function generator). The program is loaded with default values; therefore, simply running the program will execute a minimum working example with a simulated noisy sinusoid. Category 2: the second computation block is for simulating phase shifts for two-terminal LaCoO3 devices. The program is split among one main script and three functions, which, in turn, contain many subfunctions. The program hierarchy is the main.m file at the top, which sequentially calls the RK4Nsolver.m, derivfunc.m and ‘electrothermalconductance.m files. All four programs should be in the same directory. The main.m file sets the user inputs for all the other functions, especially the d.c. current bias and frequency of a.c. input to compute the bias- and frequency-dependent model phase shifts. The RK4Nsolver.m file is an implementation of a fourth-order Runge–Kutta integrator. The derivfunc.m file comprises a function that encodes the differential equation system to be solved, that is, for input (temperature and voltage), it returns outputs (time derivative of [file 41586_2024_7921_MOESM3_ESM.zip]

Archive with 1 entries (1 files):
- 472355_2_source_data_4475002_sg50v4.rar
