# Supplementary material for: Axon-like active signal transmission
Source: Nature. 2024 Sep 11;633(8031):804–10. doi: 10.1038/s41586-024-07921-z (PMC11424471; doi:10.1038/s41586-024-07921-z)
Supplement: Supplementary file 4 — Source Data Fig. 2 [file 41586_2024_7921_MOESM4_ESM.xlsx]

## Sheet: Fig. 2b
x	y
300.796	0.95057
300.985	0.96091
301.175	0.96469
301.364	0.96847
301.554	0.97225
301.743	0.97603
301.933	0.98586
302.123	0.98858
302.312	0.9913
302.502	0.99402
302.691	0.99674
302.881	0.99946
303.07	1.00124
303.26	1.00291
303.449	1.00458
303.639	1.00626
303.829	1.00793
304.018	1.01941
304.208	1.02266
304.397	1.02591
304.587	1.02916
304.776	1.03241
304.966	1.02733
305.155	1.03012
305.345	1.03291
305.534	1.0357
305.724	1.0385
305.914	1.05306
306.103	1.05611
306.293	1.05916
306.482	1.06221
306.672	1.06526
306.861	1.06831
307.051	1.07036
307.24	1.07932
307.43	1.08149
307.619	1.08366
307.809	1.08584
307.999	1.09008
308.188	1.09071
308.378	1.09086
308.567	1.09143
308.757	1.092
308.946	1.09543
309.136	1.10012
309.325	1.10481
309.515	1.10951
309.704	1.1142
309.894	1.13611
310.084	1.13674
310.273	1.13736
310.463	1.13799
310.652	1.13862
310.842	1.13924
311.031	1.16056
311.221	1.16123
311.41	1.1619
311.6	1.16257
311.789	1.16325
311.979	1.1901
312.169	1.19451
312.358	1.19892
312.548	1.20333
312.737	1.20103
312.927	1.20493
313.116	1.20884
313.306	1.21221
313.495	1.2131
313.685	1.21398
313.874	1.21531
314.064	1.21804
314.254	1.22076
314.443	1.22348
314.633	1.22411
314.822	1.22532
315.012	1.24078
315.201	1.24306
315.391	1.24534
315.58	1.24762
315.77	1.2499
315.959	1.26609
316.149	1.26573
316.339	1.26811
316.528	1.27095
316.718	1.28342
316.907	1.30024
317.097	1.30077
317.286	1.30291
317.476	1.3102
317.665	1.31748
317.855	1.30378
318.044	1.31339
318.234	1.32301
318.424	1.33262
318.613	1.34223
318.803	1.35184
318.992	1.34911
319.182	1.35402
319.371	1.35892
319.561	1.36382
319.75	1.36872
319.94	1.37153
320.129	1.37671
320.319	1.38189
320.509	1.38707
320.698	1.39225
320.888	1.4122
321.077	1.41638
321.267	1.42056
321.456	1.42475
321.646	1.42893
321.835	1.43394
322.025	1.4365
322.214	1.43905
322.404	1.4416
322.594	1.44416
322.783	1.44671
322.973	1.44454
323.162	1.4536
323.352	1.46267
323.541	1.47173
323.731	1.4808
323.92	1.47358
324.11	1.4821
324.299	1.49062
324.489	1.49914
324.679	1.50766
324.868	1.52451
325.058	1.52488
325.247	1.52525
325.437	1.52562
325.626	1.52599
325.816	1.53913
326.005	1.54828
326.195	1.55742
326.384	1.56657
326.574	1.57571
326.764	1.58486
326.953	1.57739
327.143	1.58181
327.332	1.58622
327.522	1.59064
327.711	1.59505
327.901	1.602
328.09	1.60741
328.28	1.61282
328.469	1.61823
328.659	1.63071
328.849	1.6323
329.038	1.63953
329.228	1.64677
329.417	1.654
329.607	1.66123
329.796	1.66007
329.986	1.66533
330.175	1.6706
330.365	1.67587
330.554	1.68113
330.744	1.6864
330.934	1.70071
331.123	1.70797
331.313	1.71524
331.502	1.72251
331.692	1.72978
331.881	1.74509
332.071	1.74918
332.26	1.75326
332.45	1.75735
332.639	1.76143
332.829	1.77222
333.019	1.78655
333.208	1.80088
333.398	1.81521
333.587	1.82954
333.777	1.83245
333.966	1.83649
334.156	1.84053
334.345	1.84458
334.535	1.84862
334.724	1.85267
334.914	1.86656
335.104	1.8699
335.293	1.87324
335.483	1.87657
335.672	1.8815
335.862	1.91872
336.051	1.92585
336.241	1.93286
336.43	1.93988
336.62	1.9469
336.809	1.92377
336.999	1.93411
337.189	1.94446
337.378	1.9548
337.568	1.96514
337.757	1.97549
337.947	1.969
338.136	1.97688
338.326	1.98476
338.515	1.99264
338.705	2.00052
338.894	2.0084
339.084	2.00407
339.274	2.01232
339.463	2.02056
339.653	2.0288
339.842	2.03705
340.032	2.06033
340.221	2.06427
340.411	2.06821
340.6	2.07216
340.79	2.0761
340.979	2.10142
341.169	2.10957
341.359	2.11771
341.548	2.12586
341.738	2.13401
341.927	2.15101
342.117	2.15558
342.306	2.16014
342.496	2.16471
342.685	2.16928
342.875	2.17226
343.064	2.18986
343.254	2.19945
343.444	2.20535
343.633	2.21126
343.823	2.21339
344.012	2.21968
344.202	2.22597
344.391	2.23226
344.581	2.23855
344.77	2.26417
344.96	2.26947
345.149	2.27476
345.339	2.28006
345.529	2.28535
345.718	2.28715
345.908	2.2943
346.097	2.30144
346.287	2.30859
346.476	2.31573
346.666	2.32288
346.855	2.33002
347.045	2.36786
347.234	2.37821
347.424	2.38856
347.614	2.39891
347.803	2.36953
347.993	2.38719
348.182	2.40486
348.372	2.42253
348.561	2.44019
348.751	2.46772
348.94	2.47217
349.13	2.47663
349.319	2.48108
349.509	2.48554
349.699	2.49723
349.888	2.5199
350.078	2.53086
350.267	2.54182
350.457	2.55278
350.646	2.56374
350.836	2.56981
351.025	2.58108
351.215	2.59235
351.404	2.60362
351.594	2.61489
351.784	2.59776
351.973	2.60474
352.163	2.61172
352.352	2.6187
352.542	2.62567
352.731	2.65627
352.921	2.66253
353.11	2.66878
353.3	2.67504
353.489	2.6813
353.679	2.69147
353.869	2.70521
354.058	2.71895
354.248	2.73269
354.437	2.74644
354.627	2.76018
354.816	2.77392
355.006	2.7795
355.195	2.78985
355.385	2.80019
355.574	2.81054
355.764	2.80233
355.954	2.81765
356.143	2.83297
356.333	2.84829
356.522	2.86362
356.712	2.86092
356.901	2.88005
357.091	2.89918
357.28	2.91831
357.47	2.93744
357.659	2.90543
357.849	2.92849
358.039	2.95156
358.228	2.97463
358.418	2.99769
358.607	3.02076
358.797	3.03191
358.986	3.04468
359.176	3.05745
359.365	3.07023
359.555	3.083
359.744	3.08916
359.934	3.10042
360.124	3.11167
360.313	3.12292
360.503	3.13417
360.692	3.14896
360.882	3.15957
361.071	3.17019
361.261	3.1808
361.45	3.19141
361.64	3.20566
361.829	3.21456
362.019	3.22346
362.209	3.23236
362.398	3.24126
362.588	3.25017
362.777	3.25907
362.967	3.29169
363.156	3.29326
363.346	3.29483
363.535	3.3205
363.725	3.33256
363.914	3.34952
364.104	3.36648
364.294	3.38344
364.483	3.4004
364.673	3.39319
364.862	3.4049
365.052	3.41661
365.241	3.42833
365.431	3.44004
365.62	3.44368
365.81	3.48988
365.999	3.49569
366.189	3.5015
366.379	3.50731
366.568	3.51312
366.758	3.52551
366.947	3.54149
367.137	3.55746
367.326	3.57344
367.516	3.58942
367.705	3.55243
367.895	3.57718
368.084	3.60193
368.274	3.62668
368.464	3.65143
368.653	3.65881
368.843	3.69256
369.032	3.70506
369.222	3.71756
369.411	3.73006
369.601	3.74256
369.79	3.77357
369.98	3.7773
370.169	3.78104
370.359	3.78477
370.549	3.7885
370.738	3.79773
370.928	3.80341
371.117	3.82089
371.307	3.83836
371.496	3.85583
371.686	3.8733
371.875	3.91084
372.065	3.95756
372.254	3.96518
372.444	3.97134
372.634	3.97751
372.823	4.00986
373.013	4.01737
373.202	4.02488
373.392	4.03238
373.581	4.0408
373.771	4.09947
373.96	4.11377
374.15	4.12806
374.339	4.14235
374.529	4.15664
374.719	4.17093
374.908	4.14796
375.098	4.17479
375.287	4.20161
375.477	4.22843
375.666	4.21722
375.856	4.27681
376.045	4.29309
376.235	4.30938
376.424	4.32566
376.614	4.38215
376.804	4.38411
376.993	4.38608
377.183	4.38804
377.372	4.39507
377.562	4.40937
377.751	4.41911
377.941	4.43785
378.13	4.4566
378.32	4.47534
378.509	4.49409
378.699	4.51283
378.889	4.50324
379.078	4.5286
379.268	4.55396
379.457	4.57933
379.647	4.60469
379.836	4.61084
380.026	4.62064
380.215	4.63045
380.405	4.64025
380.594	4.65006
380.784	4.67897
380.974	4.70382
381.163	4.72867
381.353	4.75352
381.542	4.77837
381.732	4.82734
381.921	4.84291
382.111	4.85847
382.3	4.87404
382.49	4.88961
382.679	4.90518
382.869	4.87507
383.059	4.89649
383.248	4.91792
383.438	4.93935
383.627	4.96077
383.817	4.98174
384.006	4.99359
384.196	5.00544
384.385	5.01729
384.575	5.02914
384.764	5.09917
384.954	5.12197
385.144	5.14477
385.333	5.16757
385.523	5.19038
385.712	5.17681
385.902	5.20095
386.091	5.22215
386.281	5.22866
386.47	5.23517
386.66	5.24168
386.849	5.23981
387.039	5.2643
387.229	5.28878
387.418	5.31327
387.608	5.33776
387.797	5.43737
387.987	5.43934
388.176	5.44132
388.366	5.44329
388.555	5.44527
388.745	5.50505
388.935	5.51177
389.124	5.51848
389.314	5.5252
389.503	5.53858
389.693	5.64685
389.882	5.65223
390.072	5.65761
390.261	5.66299
390.451	5.66837
390.64	5.67375
390.83	5.70735
391.019	5.72948
391.209	5.7516
391.399	5.77373
391.588	5.79585
391.778	5.89715
391.967	5.90543
392.157	5.91371
392.346	5.92199
392.536	5.93027
392.725	5.96321
392.915	5.9946
393.104	6.02599
393.294	6.05738
393.484	6.08878
393.673	6.07119
393.863	6.12082
394.052	6.14647
394.242	6.16803
394.431	6.1896
394.621	6.21116
394.81	6.23273
395	6.20137
395.19	6.23676
395.379	6.27215
395.569	6.30754
395.758	6.33265
395.948	6.32881
396.137	6.36103
396.327	6.39325
396.516	6.42547
396.706	6.41077
396.895	6.4412
397.085	6.47163
397.275	6.50206
397.464	6.53249
397.654	6.56293
397.843	6.63006
398.033	6.65222
398.222	6.67439
398.412	6.69655
398.601	6.71872
398.791	6.68694
398.98	6.72406
399.17	6.75677
399.36	6.78948
399.549	6.82219
399.739	6.8549
399.928	6.77902
400.118	6.81244
400.307	6.84586
400.497	6.87929
400.686	6.91271
400.876	6.99875
401.065	7.00752
401.255	7.01629
401.445	7.02506
401.634	7.03474
401.824	7.06171
402.013	7.09013
402.203	7.11855
402.392	7.14698
402.582	7.1754
402.771	7.20382
402.961	7.18095
403.15	7.23345
403.34	7.28594
403.53	7.33843
403.719	7.39092
403.909	7.4151
404.098	7.43781
404.288	7.46052
404.477	7.48324
404.667	7.50595
404.856	7.52154
405.046	7.55491
405.235	7.58828
405.425	7.62165
405.615	7.65502
405.804	7.74246
405.994	7.77146
406.183	7.80047
406.373	7.82948
406.562	7.85848
406.752	7.8995
406.941	7.94012
407.131	7.98074
407.32	8.02136
407.51	8.06198
407.7	7.94714
407.889	7.99422
408.079	8.04131
408.268	8.08839
408.458	8.13548
408.647	8.25026
408.837	8.27052
409.026	8.28037
409.216	8.29022
409.405	8.30007
409.595	8.39868
409.785	8.41544
409.974	8.4322
410.164	8.44896
410.353	8.46572
410.543	8.48248
410.732	8.49924
410.922	8.49125
411.111	8.55241
411.301	8.61356
411.49	8.67472
411.68	8.74674
411.87	8.82117
412.059	8.8733
412.249	8.87862
412.438	8.88393
412.628	8.99735
412.817	9.05528
413.007	9.11321
413.196	9.17114
413.386	9.22906
413.575	9.25967
413.765	9.28105
413.955	9.30244
414.144	9.32382
414.334	9.34683
414.523	9.37421
414.713	9.40031
414.902	9.47792
415.092	9.55552
415.281	9.63313
415.471	9.71074
415.66	9.77439
415.85	9.80331
416.04	9.83223
416.229	9.86115
416.419	9.89007
416.608	9.90933
416.798	9.96694
416.987	10.0246
417.177	10.0822
417.366	10.1398
417.556	10.2098
417.745	10.2439
417.935	10.2781
418.125	10.3122
418.314	10.3597
418.504	10.4102
418.693	10.4608
418.883	10.4183
419.072	10.4513
419.262	10.4842
419.451	10.5171
419.641	10.6416
419.83	10.7213
420.02	10.801
420.21	10.8807
420.399	10.9604
420.589	10.9652
420.778	10.9869
420.968	11.0087
421.157	11.0304
421.347	11.0521
421.536	11.0402
421.726	11.0898
421.915	11.1393
422.105	11.1889
422.295	11.2385
422.484	11.288
422.674	11.3161
422.863	11.3713
423.053	11.4264
423.242	11.4816
423.432	11.5367
423.621	11.685
423.811	11.7294
424	11.7737
424.19	11.818
424.38	11.8623
424.569	11.8915
424.759	11.9505
424.948	12.0096
425.138	12.0686
425.327	12.1276
425.517	12.1832
425.706	12.2796
425.896	12.3145
426.085	12.3494
426.275	12.3844
426.465	12.4193
426.654	12.2925
426.844	12.3494
427.033	12.4063
427.223	12.4632
427.412	12.5201
427.602	12.7144
427.791	12.7989
427.981	12.8834
428.17	12.9678
428.36	13.0523
428.55	13.0893
428.739	13.1177
428.929	13.1461
429.118	13.1745
429.308	13.2029
429.497	13.3278
429.687	13.3726
429.876	13.4174
430.066	13.4623
430.255	13.5071
430.445	13.5519
430.635	13.5276
430.824	13.5573
431.014	13.5869
431.203	13.6165
431.393	13.6461
431.582	13.9037
431.772	13.9653
431.961	14.0268
432.151	14.0884
432.34	14.1499
432.53	13.9775
432.72	14.0403
432.909	14.1031
433.099	14.166
433.288	14.2288
433.478	14.2916
433.667	14.4823
433.857	14.5115
434.046	14.5408
434.236	14.5701
434.425	14.5993
434.615	14.6286
434.805	14.7593
434.994	14.8281
435.184	14.897
435.373	14.9658
435.563	15.0346
435.752	15.0882
435.942	15.1935
436.131	15.2988
436.321	15.4042
436.51	15.5095
436.7	15.4716
436.89	15.5535
437.079	15.6354
437.269	15.7173
437.458	15.7992
437.648	15.6936
437.837	15.7667
438.027	15.8397
438.216	15.9128
438.406	15.9859
438.595	16.0852
438.785	16.1723
438.975	16.2594
439.164	16.3465
439.354	16.4336
439.543	16.4299
439.733	16.6056
439.922	16.6853
440.112	16.765
440.301	16.8447
440.491	16.6409
440.68	16.7121
440.87	16.7833
441.06	16.8545
441.249	16.9257
441.439	17.0223
441.628	17.0934
441.818	17.1645
442.007	17.2355
442.197	17.3066
442.386	17.3777
442.576	17.4487
442.765	17.4613
442.955	17.5022
443.145	17.5431
443.334	17.5841
443.524	17.625
443.713	17.7732
443.903	17.8291
444.092	17.8851
444.282	17.9411
444.471	18.2596
444.661	18.2967
444.85	18.3339
445.04	18.371
445.23	18.4081
445.419	18.4453
445.609	18.6844
445.798	18.7395
445.988	18.7945
446.177	18.8495
446.367	18.9045
446.556	18.9917
446.746	19.057
446.935	19.1223
447.125	19.1877
447.315	19.253
447.504	19.2143
447.694	19.3392
447.883	19.5038
448.073	19.6011
448.262	19.6984
448.452	19.6415
448.641	19.7427
448.831	19.8439
449.02	19.9451
449.21	20.0463
449.4	20.1475
449.589	20.1674
449.779	20.2408
449.968	20.3142
450.158	20.3875
450.347	20.4609
450.537	20.5342
450.726	20.829
450.916	20.8753
451.105	20.9216
451.295	20.9679
451.485	21.0143
451.674	21.1227
451.864	21.2715
452.053	21.4203
452.243	21.5691
452.432	21.7178
452.622	21.5002
452.811	21.6139
453.001	21.7275
453.19	21.8412
453.38	21.9549
453.57	22.0853
453.759	22.1806
453.949	22.2758
454.138	22.3711
454.328	22.4663
454.517	22.3263
454.707	22.521
454.896	22.6567
455.086	22.7431
455.275	22.8296
455.465	22.9072
455.655	22.9271
455.844	23.0342
456.034	23.1413
456.223	23.2485
456.413	23.5205
456.602	23.5542
456.792	23.588
456.981	23.6217
457.171	23.6554
457.36	23.6891
457.55	24.1453
457.74	24.2095
457.929	24.2736
458.119	24.3378
458.308	24.4019
458.498	24.4661
458.687	24.4101
458.877	24.7355
459.066	24.8422
459.256	24.9461
459.445	25.0499
459.635	24.9163
459.825	25.0233
460.014	25.1303
460.204	25.2373
460.393	25.3443
460.583	25.4506
460.772	25.6229
460.962	25.7953
461.151	25.9676
461.341	26.1399
461.53	26.2166
461.72	26.2555
461.91	26.2943
462.099	26.3331
462.289	26.4799
462.478	26.8247
462.668	26.7545
462.857	26.8653
463.047	26.9761
463.236	27.0869
463.426	27.1977
463.615	27.4462
463.805	27.528
463.995	27.6098
464.184	27.6916
464.374	27.7734
464.563	28.048
464.753	28.0868
464.942	28.1256
465.132	28.1644
465.321	28.2032
465.511	28.242
465.7	28.5116
465.89	28.5789
466.08	28.6462
466.269	28.7134
466.459	28.7807
466.648	28.8754
466.838	28.9232
467.027	29.1667
467.217	29.4102
467.406	29.6537
467.596	29.8972
467.785	29.8293
467.975	29.916
468.165	30.0027
468.354	30.0894
468.544	30.1761
468.733	30.2513
468.923	30.4846
469.112	30.718
469.302	30.9514
469.491	31.1848
469.681	31.0634
469.87	31.1585
470.06	31.2536
470.25	31.3487
470.439	31.4439
470.629	31.2956
470.818	31.4763
471.008	31.657
471.197	31.8377
471.387	32.0184
471.576	32.0962
471.766	32.285
471.955	32.4739
472.145	32.6627
472.335	32.8516
472.524	33.1486
472.714	33.473
472.903	33.5032
473.093	33.5333
473.282	33.5635
473.472	33.7816
473.661	33.8834
473.851	33.9852
474.04	34.087
474.23	34.1888
474.42	34.2906
474.609	34.3924
474.799	34.6279
474.988	34.751
475.178	34.874
475.367	34.997
475.557	35.1201
475.746	35.6647
475.936	35.7157
476.125	35.7666
476.315	35.8175
476.505	35.9499
476.694	36.1785
476.884	36.4072
477.073	36.6358
477.263	36.8645
477.452	36.8754
477.642	37.1586
477.831	37.304
478.021	37.4494
478.211	37.5948
478.4	37.7402
478.59	37.6065
478.779	37.8508
478.969	38.0951
479.158	38.3394
479.348	38.5837
479.537	38.5194
479.727	38.7377
479.916	38.956
480.106	39.1743
480.296	39.3926
480.485	39.2887
480.675	39.4072
480.864	39.5257
481.054	39.6442
481.243	39.8618
481.433	40.2205
481.622	40.3475
481.812	40.4917
482.001	40.6359
482.191	40.7802
482.38	40.9244
482.57	41.0686
482.76	41.4973
482.949	41.6293
483.139	41.7614
483.328	41.8934
483.518	42.0255
483.707	41.9403
483.897	42.1066
484.086	42.2728
484.276	42.4391
484.466	42.4669
484.655	43.2917
484.845	43.3766
485.034	43.4614
485.224	43.5463
485.413	43.6524
485.603	44.3478
485.792	44.4696
485.982	44.5914
486.171	44.7132
486.361	44.8349
486.551	44.6339
486.74	44.8903
486.93	45.1467
487.119	45.4031
487.309	45.6595
487.498	45.3291
487.688	45.6752
487.877	46.0213
488.067	46.3674
488.256	46.7136
488.446	46.5161
488.636	46.7946
488.825	47.0731
489.015	47.3515
489.204	47.63
489.394	47.7973
489.583	47.8626
489.773	48.0367
489.962	48.2108
490.152	48.3918
490.341	48.5943
490.531	48.7968
490.721	48.8554
490.91	48.9841
491.1	49.1127
491.289	49.2413
491.479	49.3699
491.668	49.4774
491.858	49.865
492.047	50.2527
492.237	50.6404
492.426	51.0281
492.616	51.2275
492.806	51.5312
492.995	51.8349
493.185	52.1387
493.374	52.4424
493.564	52.6914
493.753	52.7879
493.943	52.8844
494.132	52.9809
494.322	53.0774
494.511	53.1739
494.701	53.6835
494.891	53.8216
495.08	53.9598
495.27	54.098
495.459	54.2362
495.649	54.8567
495.838	55.15
496.028	55.4433
496.217	55.7366
496.407	56.0299
496.596	55.8091
496.786	55.9198
496.976	56.0306
497.165	56.1414
497.355	56.2522
497.544	56.2815
497.734	56.6452
497.923	57.0089
498.113	57.3727
498.302	57.7364
498.492	58.1001
498.681	58.4638
498.871	57.5799
499.061	57.9027
499.25	58.2254
499.44	58.5481
499.629	58.8708
499.819	59.4739
500.008	59.8476
500.198	60.2213
500.387	60.5949
500.577	60.6961
500.766	60.8448
500.956	60.9935
501.146	61.1422
501.335	61.2909
501.525	62.1746
501.714	62.2469
501.904	62.3192
502.093	62.3914
502.283	62.4637
502.472	63.007
502.662	63.1336
502.851	63.3843
503.041	63.6349
503.231	63.8856
503.42	64.1362
503.61	64.2692
503.799	64.5503
503.989	64.8315
504.178	65.1126
504.368	65.3937
504.557	66.3286
504.747	66.4191
504.936	66.5095
505.126	66.5999
505.316	67.1767
505.505	67.8116
505.695	67.8489
505.884	67.8863
506.074	67.9237
506.263	67.9611
506.453	67.9985
506.642	68.0358
506.832	69.5095
507.021	69.609
507.211	69.7084
507.401	69.8079
507.59	69.9128
507.78	70.2598
507.969	70.6069
508.159	70.954
508.348	71.3011
508.538	72.0658
508.727	72.352
508.917	72.6381
509.106	72.9243
509.296	73.2105
509.486	73.5996
509.675	73.8146
509.865	74.0295
510.054	74.2445
510.244	74.4595
510.433	74.6744
510.623	74.7609
510.812	75.0593
511.002	75.3576
511.191	75.656
511.381	75.9543
511.571	77.1065
511.76	77.2114
511.95	77.3164
512.139	77.4213
512.329	77.5262
512.518	78.151
512.708	78.3944
512.897	78.6379
513.087	78.8813
513.276	79.1247
513.466	79.3681
513.656	79.0427
513.845	79.4128
514.035	79.783
514.224	80.1531
514.414	80.5233
514.603	80.8934
514.793	80.3214
514.982	80.7403
515.172	81.1592
515.361	81.5781
515.551	81.9969
515.741	82.8097
515.93	83.018
516.12	83.2264
516.309	83.4347
516.499	83.643
516.688	84.3933
516.878	84.7047
517.067	84.8146
517.257	84.9245
517.446	85.0344
517.636	86.1806
517.826	86.2538
518.015	86.3271
518.205	86.4004
518.394	86.4737
518.584	86.547
518.773	87.8791
518.963	88.3167
519.152	88.5468
519.342	88.7768
519.531	89.0068
519.721	89.7831
519.911	90.0591
520.1	90.335
520.29	90.611
520.479	90.5398
520.669	90.4877
520.858	91.0151
521.048	91.5426
521.237	92.07
521.427	92.5974
521.616	92.1248
521.806	92.3148
521.996	92.5047
522.185	92.6946
522.375	92.8846
522.564	93.0745
522.754	93.8973
522.943	94.2081
523.133	94.5189
523.322	94.8297
523.512	95.1405
523.701	95.2993
523.891	95.6194
524.081	95.9394
524.27	96.2595
524.46	96.5796
524.649	98.2037
524.839	98.6021
525.028	99.0004
525.218	99.3988
525.407	99.7971
525.597	99.5049
525.786	99.7654
525.976	100.026
526.166	100.286
526.355	100.547
526.545	100.807
526.734	100.767
526.924	100.955
527.113	101.143
527.303	101.331
527.492	101.519
527.682	102.315
527.871	102.859
528.061	103.403
528.251	103.947
528.44	104.491
528.63	104.293
528.819	104.304
529.009	104.567
529.198	104.829
529.388	105.092
529.577	105.355
529.767	106.763
529.956	106.869
530.146	106.975
530.336	107.081
530.525	107.187
530.715	107.293
530.904	107.398
531.094	109.123
531.283	109.393
531.473	109.663
531.662	109.934
531.852	110.375
532.041	110.741
532.231	111.108
532.421	111.474
532.61	111.84
532.8	111.537
532.989	111.865
533.179	112.193
533.368	112.521
533.558	112.849
533.747	114.92
533.937	115.273
534.126	115.627
534.316	115.98
534.506	116.334
534.695	116.687
534.885	116.759
535.074	116.979
535.264	117.198
535.453	117.417
535.643	118.342
535.832	118.17
536.022	118.559
536.211	118.947
536.401	119.336
536.591	118.978
536.78	119.443
536.97	119.909
537.159	120.374
537.349	120.84
537.538	121.306
537.728	122.214
537.917	122.523
538.107	122.831
538.296	123.14
538.486	123.448
538.676	123.757
538.865	124.736
539.055	124.982
539.244	125.229
539.434	125.475
539.623	125.722
539.813	126.393
540.002	127.003
540.192	127.614
540.381	128.225
540.571	127.378
540.761	127.871
540.95	128.364
541.14	128.857
541.329	129.35
541.519	131.033
541.708	130.636
541.898	131.064
542.087	131.493
542.277	131.921
542.466	132.349
542.656	131.65
542.846	132.253
543.035	132.856
543.225	133.459
543.414	134.062
543.604	133.564
543.793	134.077
543.983	134.591
544.172	135.104
544.362	135.618
544.551	137.786
544.741	137.92
544.931	138.055
545.12	138.19
545.31	138.294
545.499	138.386
545.689	139.605
545.878	140.172
546.068	140.74
546.257	141.307
546.447	141.875
546.636	142.442
546.826	140.704
547.016	141.329
547.205	141.954
547.395	142.578
547.584	143.203
547.774	144.408
547.963	144.532
548.153	144.656
548.342	144.781
548.532	145.789
548.721	146.701
548.911	147.504
549.101	148.149
549.29	148.794
549.48	148.855
549.669	149.071
549.859	149.286
550.048	149.502
550.238	149.718
550.427	149.933
550.617	150.463
550.806	150.934
550.996	151.405
551.186	151.875
551.375	152.346
551.565	154.171
551.754	154.495
551.944	154.82
552.133	155.144
552.323	155.468
552.512	154.73
552.702	155.545
552.891	156.36
553.081	157.175
553.271	157.99
553.46	159.028
553.65	159.417
553.839	159.806
554.029	160.195
554.218	160.584
554.408	160.973
554.597	161.362
554.787	161.328
554.976	161.634
555.166	161.94
555.356	162.246
555.545	163.388
555.735	164.068
555.924	164.454
556.114	164.839
556.303	165.224
556.493	167.186
556.682	167.591
556.872	167.996
557.061	168.402
557.251	168.807
557.441	168.398
557.63	169.255
557.82	169.659
558.009	170.064
558.199	170.468
558.388	170.873
558.578	170.713
558.767	171.318
558.957	171.922
559.146	172.527
559.336	173.131
559.526	173.247
559.715	175.341
559.905	176.259
560.094	176.687
560.284	177.115
560.473	176.543
560.663	177.341
560.852	178.14
561.042	178.939
561.231	179.737
561.421	180.536
561.611	180.822
561.8	181.321
561.99	181.82
562.179	182.319
562.369	182.818
562.558	183.317
562.748	182.821
562.937	183.576
563.127	184.331
563.316	185.086
563.506	185.841
563.696	186.123
563.885	186.654
564.075	187.185
564.264	187.716
564.454	188.247
564.643	188.767
564.833	189.72
565.022	190.673
565.212	191.625
565.401	192.578
565.591	190.956
565.781	191.678
565.97	192.399
566.16	193.121
566.349	193.843
566.539	193.363
566.728	193.957
566.918	194.551
567.107	195.145
567.297	195.739
567.486	197.525
567.676	198.263
567.866	199.002
568.055	199.741
568.245	200.48
568.434	200.165
568.624	201.038
568.813	201.912
569.003	202.786
569.192	203.659
569.382	203.609
569.572	203.865
569.761	204.122
569.951	204.378
570.14	204.635
570.33	204.891
570.519	205.148
570.709	206.192
570.898	206.828
571.088	207.463
571.277	208.098
571.467	208.734
571.657	210.817
571.846	211.682
572.036	212.548
572.225	213.413
572.415	214.513
572.604	214.922
572.794	215.332
572.983	215.742
573.173	216.151
573.362	216.561
573.552	215.853
573.741	216.337
573.931	216.821
574.121	217.305
574.31	217.789
574.5	217.978
574.689	218.843
574.879	219.709
575.068	220.575
575.258	221.44
575.447	220.748
575.637	221.627
575.827	222.153
576.016	222.678
576.206	223.338
576.395	226.572
576.585	227.182
576.774	227.793
576.964	228.403
577.153	229.013
577.343	229.623
577.532	228.85
577.722	229.532
577.912	230.213
578.101	230.895
578.291	231.577
578.48	232.259
578.67	233.084
578.859	233.566
579.049	234.047
579.238	234.529
579.428	235.01
579.617	235.677
579.807	235.947
579.997	236.217
580.186	236.488
580.376	236.847
580.565	238.122
580.755	238.775
580.944	239.428
581.134	240.08
581.323	240.733
581.513	242.575
581.702	243.253
581.892	243.931
582.082	244.609
582.271	245.287
582.461	244.78
582.65	246.072
582.84	246.546
583.029	247.021
583.219	247.495
583.408	248.702
583.598	249.84
583.787	250.507
583.977	251.174
584.167	251.841
584.356	251.39
584.546	251.679
584.735	251.968
584.925	252.257
585.114	252.547
585.304	252.836
585.493	254.557
585.683	255.323
585.872	256.088
586.062	256.854
586.252	257.62
586.441	258.385
586.631	260.319
586.82	260.87
587.01	261.686
587.199	262.502
587.389	263.319
587.578	262.621
587.768	263.335
587.957	264.05
588.147	264.764
588.337	265.478
588.526	266.352
588.716	266.842
588.905	267.332
589.095	267.822
589.284	268.313
589.474	271.005
589.663	271.647
589.853	272.288
590.042	272.93
590.232	273.571
590.422	274.213
590.611	273.692
590.801	274.355
590.99	275.017
591.18	275.68
591.369	276.343
591.559	275.918
591.748	276.29
591.938	276.662
592.127	277.033
592.317	277.405
592.507	279.46
592.696	280.383
592.886	281.305
593.075	282.228
593.265	283.15
593.454	284.073
593.644	281.416
593.833	282.514
594.023	283.612
594.212	284.71
594.402	285.808
594.592	286.906
594.781	287.661
594.971	288.417
595.16	289.173
595.35	289.929
595.539	290.685
595.729	291.821
595.918	292.523
596.108	293.224
596.297	293.925
596.487	294.626
596.677	295.491
596.866	296.069
597.056	296.648
597.245	297.226
597.435	297.804
597.624	300.295
597.814	300.84
598.003	301.385
598.193	301.93
598.382	302.474
598.572	303.306
598.762	303.348
598.951	303.391
599.141	303.433
599.33	303.475
599.52	303.471
599.709	303.974
599.899	304.477
600.088	304.98
600.278	305.482
600.467	308.587
600.657	309.059
600.847	309.531
601.036	310.003
601.226	310.475
601.415	312.537
601.605	313.275
601.794	314.014
601.984	314.752
602.173	315.491
602.363	316.229
602.552	316.967
602.742	315.952
602.932	316.766
603.121	317.58
603.311	318.395
603.5	318.07
603.69	318.904
603.879	319.738
604.069	320.572
604.258	321.406
604.448	321.423
604.637	323.025
604.827	324.626
605.017	326.227
605.206	327.828
605.396	326.097
605.585	327.288
605.775	328.48
605.964	329.671
606.154	330.863
606.343	332.054
606.533	333.34
606.722	333.8
606.912	334.26
607.102	334.72
607.291	335.18
607.481	337.41
607.67	337.444
607.86	337.478
608.049	337.512
608.239	337.546
608.428	337.624
608.618	337.817
608.807	338.01
608.997	338.202
609.187	338.395
609.376	339.167
609.566	338.608
609.755	339.137
609.945	339.666
610.134	340.195
610.324	340.886
610.513	341.868
610.703	343.12
610.892	343.214
611.082	343.308
611.272	343.402
611.461	345.287
611.651	345.746
611.84	346.71
612.03	347.673
612.219	349.955
612.409	352.592
612.598	353.164
612.788	353.736
612.977	354.122
613.167	354.378
613.357	354.878
613.546	355.886
613.736	356.893
613.925	357.901
614.115	358.908
614.304	359.916
614.494	361.1
614.683	361.41
614.873	361.719
615.062	362.029
615.252	362.338
615.442	362.436
615.631	363.658
615.821	364.88
616.01	366.102
616.2	367.324
616.389	367.486
616.579	368.547
616.768	369.609
616.958	370.67
617.147	371.732
617.337	375.53
617.527	376.058
617.716	376.568
617.906	377.078
618.095	377.589
618.285	378.099
618.474	378.609
618.664	377.469
618.853	378.232
619.043	378.994
619.232	379.756
619.422	380.519
619.612	380.337
619.801	380.623
619.991	380.909
620.18	381.195
620.37	381.257
620.559	382.041
620.749	382.826
620.938	383.611
621.128	384.396
621.317	385.18
621.507	383.65
621.697	384.703
621.886	385.756
622.076	386.809
622.265	387.861
622.455	388.398
622.644	390.006
622.834	391.615
623.023	393.223
623.213	394.831
623.402	396.44
623.592	396.949
623.782	398.066
623.971	399.183
624.161	400.299
624.35	401.416
624.54	401.361
624.729	401.635
624.919	401.909
625.108	402.182
625.298	402.456
625.487	402.673
625.677	403.591
625.867	404.509
626.056	405.427
626.246	406.345
626.435	407.264
626.625	408.182
626.814	409.312
627.004	409.612
627.193	409.912
627.383	410.212
627.572	411.111
627.762	413.847
627.952	414.377
628.141	414.907
628.331	415.437
628.52	417.779
628.71	419.148
628.899	420.516
629.089	421.885
629.278	423.254
629.468	423.712
629.657	424.43
629.847	425.147
630.037	425.864
630.226	426.582
630.416	427.299
630.605	426.701
630.795	427.451
630.984	428.2
631.174	428.95
631.363	429.699
631.553	428.891
631.742	430.465
631.932	432.04
632.122	433.615
632.311	435.19
632.501	435.902
632.69	435.925
632.88	435.948
633.069	435.971
633.259	435.994
633.448	436.001
633.638	436.001
633.827	436.001
634.017	436.001
634.207	436.001
634.396	436.001
634.586	436.014
634.775	436.058
634.965	436.103
635.154	436.148
635.344	436.192
635.533	438.822
635.723	440.284
635.912	441.745
636.102	443.207
636.292	444.669
636.481	444.977
636.671	445.574
636.86	446.172
637.05	446.769
637.239	447.366
637.429	451.973
637.618	452.418
637.808	452.864
637.997	453.309
638.187	453.755
638.377	454.2
638.566	454.873
638.756	454.945
638.945	455.017
639.135	455.089
639.324	455.16
639.514	456.051
639.703	458.239
639.893	460.427
640.082	462.614
640.272	464.802
640.462	463.628
640.651	464.286
640.841	464.945
641.03	465.603
641.22	466.262
641.409	466.135
641.599	467.584
641.788	469.034
641.978	470.483
642.167	471.933
642.357	473.383
642.547	474.832
642.736	474.438
642.926	474.85
643.115	475.261
643.305	475.673
643.494	475.691
643.684	476.397
643.873	477.103
644.063	477.81
644.252	478.516
644.442	477.717
644.632	483.277
644.821	485.843
645.011	486.062
645.2	486.28
645.39	486.782
645.579	488.058
645.769	489.335
645.958	490.612
646.148	491.888
646.337	493.165
646.527	493.37
646.717	494.44
646.906	495.51
647.096	496.58
647.285	497.65
647.475	498.496
647.664	499.08
647.854	499.665
648.043	500.25
648.233	500.835
648.422	500.357
648.612	501.715
648.802	503.074
648.991	504.432
649.181	505.79
649.37	504.988
649.56	505.861
649.749	506.734
649.939	507.607
650.128	508.48
650.318	509.353
650.507	510.226
650.697	510.621
650.887	510.219
651.076	509.817
651.266	509.415
651.455	509.014
651.645	507.753
651.834	508.055
652.024	508.357
652.213	508.659
652.403	508.961
652.592	507.128
652.782	508.541
652.972	509.869
653.161	510.625
653.351	511.381
653.54	511.676
653.73	512.363
653.919	513.051
654.109	513.738
654.298	514.425
654.488	515.112
654.677	516.332
654.867	516.769
655.057	517.205
655.246	517.642
655.436	518.079
655.625	520.188
655.815	520.525
656.004	520.862
656.194	521.199
656.383	521.536
656.573	522.359
656.762	523.138
656.952	523.916
657.142	524.695
657.331	525.473
657.521	526.252
657.71	527.096
657.9	527.342
658.089	527.587
658.279	527.832
658.468	528.078
658.658	528.323
658.847	531.245
659.037	532.368
659.227	533.491
659.416	534.614
659.606	535.716
659.795	534.144
659.985	535.047
660.174	535.95
660.364	536.853
660.553	537.878
660.743	538.795
660.933	539.712
661.122	540.629
661.312	541.546
661.501	542.706
661.691	543.33
661.88	543.953
662.07	544.577
662.259	545.201
662.449	545.824
662.638	545.275
662.828	546.179
663.018	547.083
663.207	547.987
663.397	548.891
663.586	549.081
663.776	549.5
663.965	549.919
664.155	550.338
664.344	553.517
664.534	552.463
664.723	553.877
664.913	555.291
665.102	556.704
665.292	558.118
665.482	556.202
665.671	556.847
665.861	557.493
666.05	558.139
666.24	558.785
666.429	559.43
666.619	561.976
666.808	562.198
666.998	562.698
667.188	563.218
667.377	563.738
667.567	565.308
667.756	565.502
667.946	565.696
668.135	565.889
668.325	566.083
668.514	568.43
668.704	568.791
668.893	569.874
669.083	570.958
669.273	572.042
669.462	573.306
669.652	573.338
669.841	573.37
670.031	573.403
670.22	573.435
670.41	574.538
670.599	575.278
670.789	576.56
670.978	577.842
671.168	579.123
671.358	578.097
671.547	578.257
671.737	579.324
671.926	580.392
672.116	581.459
672.305	582.091
672.495	583.912
672.684	583.982
672.874	584.052
673.063	584.121
673.253	584.191
673.443	585.694
673.632	585.928
673.822	586.162
674.011	586.395
674.201	586.629
674.39	586.863
674.58	591.84
674.769	592.006
674.959	592.172
675.148	592.339
675.338	592.505
675.528	593.919
675.717	594.748
675.907	595.578
676.096	596.408
676.286	597.238
676.475	598.594
676.665	599.722
676.854	600.851
677.044	601.979
677.233	603.108
677.423	600.132
677.613	601.231
677.802	602.33
677.992	603.429
678.181	604.528
678.371	606.456
678.56	607.162
678.75	607.867
678.939	608.573
679.129	609.279
679.318	608.953
679.508	609.843
[truncated: 501 more rows]

## Sheet: 2c
Expt.			Model
x	y		x	y
0	0		2.60451e-05	0.63477
0.0005	8.2035		3.69558e-05	0.89636
0.001	12.457		4.54129e-05	1.0962
0.0015	15.3005		5.26151e-05	1.26397
0.002	16.9671		5.90252e-05	1.41117
0.0021	17.1361		6.488e-05	1.54374
0.0022	17.3143		7.032e-05	1.66519
0.0023	17.2891		7.54364e-05	1.77783
0.0024	17.4828		8.02925e-05	1.88326
0.0025	17.4395		8.49345e-05	1.98266
0.0026	17.5382		8.93971e-05	2.07691
0.0027	17.7308		9.37073e-05	2.16672
0.0028	17.7197		9.78867e-05	2.25262
0.0029	17.5145		0.000101953	2.33507
0.003	17.5929		0.00010592	2.41445
0.0031	17.4351		0.0001098	2.49107
0.0032	17.5065		0.000113604	2.5652
0.0033	17.4196		0.00011734	2.63707
0.0034	17.1743		0.000121016	2.70687
0.0035	17.0946		0.000124639	2.77478
0.0036	17.1561		0.000128214	2.84096
0.0037	17.0255		0.000131748	2.90555
0.0038	16.742		0.000135244	2.96866
0.0039	16.6129		0.000138708	3.03042
0.004	16.398		0.000142142	3.09091
			0.000145551	3.15024
			0.000148938	3.20849
			0.000152306	3.26573
			0.000155658	3.32204
			0.000158996	3.37749
			0.000162324	3.43212
			0.000165642	3.48602
			0.000168955	3.53922
			0.000172263	3.59178
			0.000175569	3.64375
			0.000178874	3.69517
			0.000182181	3.74609
			0.000185492	3.79655
			0.000188808	3.84659
			0.000192131	3.89625
			0.000195462	3.94555
			0.000198804	3.99455
			0.000202157	4.04327
			0.000205524	4.09174
			0.000208906	4.14
			0.000212304	4.18807
			0.00021572	4.236
			0.000219156	4.28379
			0.000222613	4.33149
			0.000226092	4.37912
			0.000229595	4.42671
			0.000233124	4.47428
			0.00023668	4.52186
			0.000240263	4.56947
			0.000243877	4.61714
			0.000247522	4.66489
			0.000251199	4.71275
			0.000254911	4.76074
			0.000258658	4.80889
			0.000262442	4.8572
			0.000266265	4.90572
			0.000270127	4.95445
			0.000274031	5.00342
			0.000277979	5.05266
			0.00028197	5.10218
			0.000286007	5.152
			0.000290092	5.20214
			0.000294226	5.25263
			0.00029841	5.30348
			0.000302647	5.35471
			0.000306936	5.40634
			0.000311281	5.45839
			0.000315682	5.51088
			0.000320141	5.56383
			0.00032466	5.61725
			0.00032924	5.67116
			0.000333882	5.72558
			0.000338589	5.78052
			0.000343362	5.836
			0.000348201	5.89205
			0.00035311	5.94866
			0.000358089	6.00586
			0.000363139	6.06367
			0.000368263	6.12209
			0.000373462	6.18114
			0.000378737	6.24084
			0.00038409	6.3012
			0.000389522	6.36222
			0.000395035	6.42392
			0.000400631	6.48632
			0.00040631	6.54943
			0.000412074	6.61324
			0.000417924	6.67778
			0.000423862	6.74306
			0.00042989	6.80907
			0.000436008	6.87584
			0.000442218	6.94336
			0.000448521	7.01165
			0.000454918	7.0807
			0.000461411	7.15053
			0.000468	7.22114
			0.000474688	7.29253
			0.000481474	7.3647
			0.00048836	7.43767
			0.000495347	7.51142
			0.000502436	7.58596
			0.000509627	7.6613
			0.000516923	7.73742
			0.000524322	7.81433
			0.000531827	7.89202
			0.000539438	7.97049
			0.000547155	8.04973
			0.00055498	8.12975
			0.000562911	8.21053
			0.000570951	8.29206
			0.0005791	8.37434
			0.000587357	8.45737
			0.000595722	8.54111
			0.000604197	8.62558
			0.000612781	8.71075
			0.000621474	8.79661
			0.000630276	8.88315
			0.000639187	8.97035
			0.000648207	9.0582
			0.000657335	9.14668
			0.000666571	9.23577
			0.000675914	9.32546
			0.000685364	9.41571
			0.000694921	9.50652
			0.000704582	9.59786
			0.000714349	9.68971
			0.000724219	9.78205
			0.000734192	9.87485
			0.000744266	9.96808
			0.000754441	10.0617
			0.000764715	10.1557
			0.000775086	10.2501
			0.000785554	10.3448
			0.000796117	10.4399
			0.000806773	10.5352
			0.000817521	10.6307
			0.000828358	10.7264
			0.000839283	10.8223
			0.000850294	10.9184
			0.000861389	11.0146
			0.000872566	11.1109
			0.000883823	11.2072
			0.000895158	11.3035
			0.000906567	11.3999
			0.00091805	11.4961
			0.000929604	11.5923
			0.000941225	11.6884
			0.000952913	11.7843
			0.000964663	11.8801
			0.000976474	11.9756
			0.000988344	12.0709
			0.001	12.1659
			0.00101	12.2606
			0.00102	12.3549
			0.00104	12.4488
			0.00105	12.5424
			0.00106	12.6355
			0.00107	12.7281
			0.00109	12.8202
			0.0011	12.9117
			0.00111	13.0027
			0.00112	13.0931
			0.00113	13.1828
			0.00115	13.2719
			0.00116	13.3603
			0.00117	13.448
			0.00118	13.535
			0.0012	13.6212
			0.00121	13.7066
			0.00122	13.7912
			0.00123	13.875
			0.00125	13.958
			0.00126	14.04
			0.00127	14.1212
			0.00128	14.2014
			0.0013	14.2808
			0.00131	14.3592
			0.00132	14.4366
			0.00133	14.513
			0.00135	14.5885
			0.00136	14.663
			0.00137	14.7365
			0.00138	14.8089
			0.0014	14.8803
			0.00141	14.9507
			0.00142	15.02
			0.00143	15.0883
			0.00144	15.1555
			0.00146	15.2217
			0.00147	15.2868
			0.00148	15.3508
			0.00149	15.4138
			0.0015	15.4757
			0.00152	15.5365
			0.00153	15.5963
			0.00154	15.6549
			0.00155	15.7126
			0.00156	15.7691
			0.00158	15.8246
			0.00159	15.8791
			0.0016	15.9325
			0.00161	15.9848
			0.00162	16.0361
			0.00163	16.0864
			0.00165	16.1356
			0.00166	16.1839
			0.00167	16.2311
			0.00168	16.2773
			0.00169	16.3226
			0.0017	16.3668
			0.00171	16.4101
			0.00173	16.4524
			0.00174	16.4938
			0.00175	16.5342
			0.00176	16.5737
			0.00177	16.6123
			0.00178	16.65
			0.00179	16.6867
			0.0018	16.7227
			0.00182	16.7577
			0.00183	16.7918
			0.00184	16.8252
			0.00185	16.8576
			0.00186	16.8893
			0.00187	16.9201
			0.00188	16.9502
			0.00189	16.9795
			0.0019	17.008
			0.00191	17.0357
			0.00192	17.0627
			0.00193	17.0889
			0.00194	17.1145
			0.00195	17.1393
			0.00196	17.1634
			0.00198	17.1869
			0.00199	17.2096
			0.002	17.2317
			0.00201	17.2532
			0.00202	17.274
			0.00203	17.2942
			0.00204	17.3138
			0.00205	17.3328
			0.00206	17.3512
			0.00207	17.369
			0.00208	17.3862
			0.00209	17.4029
			0.0021	17.4191
			0.00211	17.4347
			0.00212	17.4498
			0.00213	17.4643
			0.00214	17.4784
			0.00215	17.4919
			0.00216	17.505
			0.00217	17.5176
			0.00218	17.5298
			0.00219	17.5415
			0.0022	17.5527
			0.00221	17.5635
			0.00222	17.5739
			0.00223	17.5839
			0.00224	17.5934
			0.00225	17.6026
			0.00226	17.6113
			0.00227	17.6197
			0.00228	17.6277
			0.00229	17.6353
			0.0023	17.6425
			0.00231	17.6494
			0.00232	17.656
			0.00233	17.6622
			0.00234	17.6681
			0.00235	17.6736
			0.00236	17.6789
			0.00237	17.6838
			0.00237	17.6884
			0.00238	17.6927
			0.00239	17.6967
			0.0024	17.7005
			0.00241	17.7039
			0.00242	17.7071
			0.00243	17.71
			0.00244	17.7126
			0.00245	17.715
			0.00246	17.7171
			0.00247	17.719
			0.00248	17.7206
			0.00249	17.722
			0.0025	17.7232
			0.00251	17.7241
			0.00252	17.7248
			0.00253	17.7253
			0.00254	17.7255
			0.00255	17.7256
			0.00256	17.7254
			0.00257	17.725
			0.00258	17.7245
			0.00259	17.7237
			0.0026	17.7228
			0.00261	17.7216
			0.00262	17.7203
			0.00263	17.7188
			0.00264	17.7171
			0.00265	17.7152
			0.00266	17.7132
			0.00267	17.711
			0.00268	17.7086
			0.00269	17.7061
			0.0027	17.7034
			0.00271	17.7005
			0.00272	17.6975
			0.00273	17.6944
			0.00274	17.6911
			0.00275	17.6876
			0.00276	17.684
			0.00277	17.6803
			0.00278	17.6764
			0.00279	17.6724
			0.0028	17.6683
			0.00281	17.664
			0.00282	17.6596
			0.00283	17.655
			0.00284	17.6504
			0.00285	17.6456
			0.00286	17.6407
			0.00287	17.6357
			0.00288	17.6306
			0.00289	17.6253
			0.0029	17.6199
			0.00291	17.6145
			0.00292	17.6089
			0.00293	17.6032
			0.00294	17.5974
			0.00295	17.5915
			0.00296	17.5855
			0.00297	17.5794
			0.00298	17.5732
			0.00299	17.5669
			0.003	17.5605
			0.00301	17.554
			0.00302	17.5474
			0.00303	17.5407
			0.00304	17.5339
			0.00305	17.527
			0.00306	17.5201
			0.00307	17.513
			0.00308	17.5059
			0.00309	17.4987
			0.0031	17.4914
			0.00311	17.484
			0.00312	17.4765
			0.00313	17.469
			0.00314	17.4613
			0.00315	17.4536
			0.00316	17.4458
			0.00317	17.438
			0.00318	17.43
			0.00319	17.422
			0.0032	17.4139
			0.00321	17.4058
			0.00322	17.3975
			0.00324	17.3892
			0.00325	17.3808
			0.00326	17.3724
			0.00327	17.3639
			0.00328	17.3553
			0.00329	17.3466
			0.0033	17.3379
			0.00331	17.3291
			0.00332	17.3203
			0.00333	17.3113
			0.00334	17.3023
			0.00335	17.2933
			0.00336	17.2842
			0.00337	17.275
			0.00339	17.2658
			0.0034	17.2565
			0.00341	17.2471
			0.00342	17.2377
			0.00343	17.2282
			0.00344	17.2187
			0.00345	17.2091
			0.00346	17.1995
			0.00347	17.1898
			0.00348	17.18
			0.0035	17.1702
			0.00351	17.1603
			0.00352	17.1504
			0.00353	17.1404
			0.00354	17.1304
			0.00355	17.1203
			0.00356	17.1102
			0.00357	17.1
			0.00358	17.0897
			0.0036	17.0794
			0.00361	17.0691
			0.00362	17.0587
			0.00363	17.0482
			0.00364	17.0377
			0.00365	17.0272
			0.00366	17.0166
			0.00368	17.006
			0.00369	16.9953
			0.0037	16.9845
			0.00371	16.9738
			0.00372	16.9629
			0.00373	16.952
			0.00374	16.9411
			0.00376	16.9302
			0.00377	16.9191
			0.00378	16.9081
			0.00379	16.897
			0.0038	16.8858
			0.00381	16.8746
			0.00383	16.8634
			0.00382	16.7917
			0.00383	16.7537
			0.00383	16.7155
			0.00384	16.6774
			0.00385	16.6391
			0.00385	16.6009
			0.00386	16.5626
			0.00386	16.5242
			0.00387	16.4858
			0.00387	16.4474
			0.00388	16.4089
			0.00388	16.3703
			0.00389	16.3318
			0.00389	16.2932
			0.0039	16.2545
			0.00391	16.2158
			0.00391	16.1771
			0.00392	16.1383
			0.00392	16.0995
			0.00393	16.0606
			0.00393	16.0217
			0.00394	15.9827
			0.00394	15.9437
			0.00395	15.9047
			0.00395	15.8657
			0.00396	15.8265
			0.00396	15.7874
			0.00397	15.7482
			0.00397	15.709
			0.00398	15.6697
			0.00398	15.6304
			0.00399	15.5911
			0.00399	15.5517
			0.004	15.5122
