# Supplementary material for: Axon-like active signal transmission
Source: Nature. 2024 Sep 11;633(8031):804–10. doi: 10.1038/s41586-024-07921-z (PMC11424471; doi:10.1038/s41586-024-07921-z)
Supplement: Supplementary file 5 — Source Data Fig. 3 [file 41586_2024_7921_MOESM5_ESM.xlsx]

## Sheet: 3b
I_bias = 4 mA							I_bias = 3 mA (starts at row 688)							I_bias = 1 mA (starts at row 261)
V_input			I_output				V_input			I_output				V_input			I_output
x	y		x	y			x	y		x	y			x	y		x	y
0	0.123		0	0.96429							--			--			--	--
3.1e-05	0.2255		3.1e-05	0.96429							--			--			--	--
6.2e-05	0.328		6.2e-05	1.09821							--			--			--	--
9.3e-05	0.4305		9.3e-05	0.96429							--			--			--	--
0.000124	0.533		0.000124	0.78571							--			--			--	--
0.000155	0.58425		0.000155	1.14286							--			--			--	--
0.000186	0.738		0.000186	0.74107							--			--			--	--
0.000217	0.738		0.000217	0.42857							--			--			--	--
0.000248	0.89175		0.000248	0.60714							--			--			--	--
0.000279	0.99425		0.000279	0.33929							--			--			--	--
0.00031	1.0455		0.00031	0.42857							--			--			--	--
0.000341	1.09675		0.000341	0.42857							--			--			--	--
0.000372	1.30175		0.000372	0.29464							--			--			--	--
0.000403	1.40425		0.000403	0.07143							--			--			--	--
0.000434	1.4555		0.000434	0.02679							--			--			--	--
0.000465	1.60925		0.000465	0.02679							--			--			--	--
0.000496	1.6605		0.000496	-0.10714							--			--			--	--
0.000527	1.763		0.000527	-0.41964							--			--			--	--
0.000558	1.81425		0.000558	-0.41964							--			--			--	--
0.000589	1.91675		0.000589	-0.73214							--			--			--	--
0.00062	2.01925		0.00062	-0.73214							--			--			--	--
0.000651	2.0705		0.000651	-0.6875							--			--			--	--
0.000682	2.173		0.000682	-0.91071							--			--			--	--
0.000713	2.32675		0.000713	-0.91071							--			--			--	--
0.000744	2.378		0.000744	-0.82143							--			--			--	--
0.000775	2.42925		0.000775	-0.95536							--			--			--	--
0.000806	2.53175		0.000806	-1.44643							--			--			--	--
0.000837	2.63425		0.000837	-1.13393							--			--			--	--
0.000868	2.6855		0.000868	-1.40179							--			--			--	--
0.000899	2.788		0.000899	-1.75893							--			--			--	--
0.00093	2.83925		0.00093	-1.58036							--			--			--	--
0.000961	2.94175		0.000961	-1.75893							--			--			--	--
0.000992	2.993		0.000992	-1.625							--			--			--	--
0.00102	3.04425		0.00102	-1.53571							--			--			--	--
0.00105	3.0955		0.00105	-1.625							--			--			--	--
0.00109	3.24925		0.00109	-1.53571							--			--			--	--
0.00112	3.3005		0.00112	-1.98214							--			--			--	--
0.00115	3.35175		0.00115	-1.98214							--			--			--	--
0.00118	3.45425		0.00118	-1.75893							--			--			--	--
0.00121	3.55675		0.00121	-1.98214							--			--			--	--
0.00124	3.55675		0.00124	-1.9375							--			--			--	--
0.00127	3.608		0.00127	-2.02679							--			--			--	--
0.0013	3.7105		0.0013	-2.33929							--			--			--	--
0.00133	3.76175		0.00133	-2.38393							--			--			--	--
0.00136	3.86425		0.00136	-2.38393							--			--			--	--
0.00139	3.86425		0.00139	-2.33929							--			--			--	--
0.00143	3.9155		0.00143	-2.38393							--			--			--	--
0.00146	4.018		0.00146	-2.65179							--			--			--	--
0.00149	4.018		0.00149	-2.875							--			--				--
0.00152	4.06925		0.00152	-2.65179							--			--				--
0.00155	4.17175		0.00155	-2.875							--			--				--
0.00158	4.223		0.00158	-2.91964							--			--				--
0.00161	4.17175		0.00161	-2.96429							--			--				--
0.00164	4.37675		0.00164	-3.09821							--			--				--
0.00167	4.27425		0.00167	-3.32143							--			--				--
0.0017	4.428		0.0017	-3.14286							--			--				--
0.00174	4.428		0.00174	-3.45536							--			--				--
0.00177	4.47925		0.00177	-3.36607							--			--				--
0.0018	4.5305		0.0018	-3.5							--			--				--
0.00183	4.58175		0.00183	-3.63393							--			--				--
0.00186	4.58175		0.00186	-3.63393							--							--
0.00189	4.633		0.00189	-3.36607							--							--
0.00192	4.633		0.00192	-3.54464							--							--
0.00195	4.68425		0.00195	-3.58929							--							--
0.00198	4.7355		0.00198	-3.32143							--							--
0.00201	4.7355		0.00201	-3.54464							--							--
0.00205	4.78675		0.00205	-3.76786							--							--
0.00208	4.838		0.00208	-3.63393							--							--
0.00211	4.838		0.00211	-3.45536							--							--
0.00214	4.78675		0.00214	-3.54464							--							--
0.00217	4.88925		0.00217	-3.76786							--							--
0.0022	4.88925		0.0022	-3.8125							--							--
0.00223	4.78675		0.00223	-3.54464							--							--
0.00226	4.88925		0.00226	-3.45536							--							--
0.00229	4.9405		0.00229	-3.8125							--							--
0.00232	4.88925		0.00232	-3.76786							--							--
0.00236	4.838		0.00236	-3.90179							--							--
0.00239	4.838		0.00239	-3.99107							--							--
0.00242	4.88925		0.00242	-3.67857							--							--
0.00245	4.838		0.00245	-3.72321							--							--
0.00248	4.88925		0.00248	-3.76786							--							--
0.00251	4.838		0.00251	-4.08036							--							--
0.00254	4.9405		0.00254	-3.94643							--							--
0.00257	4.88925		0.00257	-4.34821							--							--
0.0026	4.9405		0.0026	-4.16964							--							--
0.00263	4.88925		0.00263	-4.08036							--							--
0.00267	4.88925		0.00267	-4.61607							--							--
0.0027	4.78675		0.0027	-4.34821							--							--
0.00273	4.88925		0.00273	-4.4375							--							--
0.00276	4.78675		0.00276	-4.34821							--							--
0.00279	4.78675		0.00279	-4.25893							--							--
0.00282	4.7355		0.00282	-4.21429							--							--
0.00285	4.7355		0.00285	-4.4375							--							--
0.00288	4.7355		0.00288	-4.25893							--							--
0.00291	4.68425		0.00291	-4.125							--							--
0.00294	4.58175		0.00294	-4.66071							--							--
0.00298	4.58175		0.00298	-4.21429							--							--
0.00301	4.58175		0.00301	-4.08036							--							--
0.00304	4.5305		0.00304	-4.21429							--							--
0.00307	4.47925		0.00307	-4.125							--							--
0.0031	4.428		0.0031	-3.8125							--							--
0.00313	4.37675		0.00313	-3.99107							--							--
0.00316	4.37675		0.00316	-3.76786							--							--
0.00319	4.3255		0.00319	-4.03571							--							--
0.00322	4.27425		0.00322	-3.67857							--							--
0.00325	4.27425		0.00325	-3.72321							--							--
0.00329	4.17175		0.00329	-3.76786							--							--
0.00332	4.17175		0.00332	-3.58929							--							--
0.00335	4.06925		0.00335	-3.63393							--							--
0.00338	4.06925		0.00338	-3.90179							--							--
0.00341	3.96675		0.00341	-3.5							--							--
0.00344	3.9155		0.00344	-3.54464							--							--
0.00347	3.86425		0.00347	-3.45536							--							--
0.0035	3.813		0.0035	-3.36607							--							--
0.00353	3.813		0.00353	-3.45536							--							--
0.00356	3.7105		0.00356	-3.58929							--							--
0.0036	3.65925		0.0036	-3.58929							--							--
0.00363	3.608		0.00363	-3.45536							--							--
0.00366	3.5055		0.00366	-3.54464							--							--
0.00369	3.403		0.00369	-3.58929							--							--
0.00372	3.403		0.00372	-3.36607							--							--
0.00375	3.35175		0.00375	-3.23214							--							--
0.00378	3.198		0.00378	-3.36607							--							--
0.00381	3.198		0.00381	-3.58929							--							--
0.00384	3.0955		0.00384	-3.36607							--							--
0.00387	3.04425		0.00387	-3.1875							--							--
0.00391	2.8905		0.00391	-3.32143							--							--
0.00394	2.83925		0.00394	-3.09821							--							--
0.00397	2.73675		0.00397	-3.05357							--							--
0.004	2.73675		0.004	-2.91964							--							--
0.00403	2.583		0.00403	-3.09821							--							--
0.00406	2.4805		0.00406	-3.14286							--							--
0.00409	2.42925		0.00409	-2.65179							--							--
0.00412	2.32675		0.00412	-2.51786							--							--
0.00415	2.2755		0.00415	-2.38393							--							--
0.00418	2.22425		0.00418	-2.5625							--							--
0.00422	2.0705		0.00422	-2.38393							--							--
0.00425	2.01925		0.00425	-2.25							--							--
0.00428	1.91675		0.00428	-2.25							--							--
0.00431	1.81425		0.00431	-1.75893							--							--
0.00434	1.763		0.00434	-1.84821							--							--
0.00437	1.6605		0.00437	-1.75893							--							--
0.0044	1.558		0.0044	-1.89286							--							--
0.00443	1.4555		0.00443	-1.98214							--							--
0.00446	1.353		0.00446	-1.71429							--							--
0.00449	1.2505		0.00449	-1.71429							--							--
0.00453	1.148		0.00453	-1.44643							--							--
0.00456	1.0455		0.00456	-1.71429							--							--
0.00459	0.99425		0.00459	-1.625							--							--
0.00462	0.89175		0.00462	-1.26786							--							--
0.00465	0.8405		0.00465	-1.40179							--							--
0.00468	0.68675		0.00468	-0.91071							--							--
0.00471	0.58425		0.00471	-0.91071							--							--
0.00474	0.48175		0.00474	-1.625							--							--
0.00477	0.4305		0.00477	-1.04464							--							--
0.00481	0.328		0.00481	-1.17857							--							--
0.00484	0.2255		0.00484	-0.73214							--							--
0.00487	0.17425		0.00487	-1.13393							--							--
0.0049	-0.03075		0.0049	-0.82143							--							--
0.00493	-0.082		0.00493	-0.82143							--							--
0.00496	-0.13325		0.00496	-0.50893							--							--
0.00499	-0.23575		0.00499	-0.375							--							--
0.00502	-0.33825		0.00502	-0.46429							--							--
0.00505	-0.3895		0.00505	-0.28571							--							--
0.00508	-0.54325		0.00508	0.51786							--							--
0.00511	-0.64575		0.00511	-0.01786							--							--
0.00515	-0.74825		0.00515	-0.15179							--							--
0.00518	-0.85075		0.00518	0.25							--							--
0.00521	-0.902		0.00521	0.29464							--							--
0.00524	-1.05575		0.00524	0.25							--							--
0.00527	-1.107		0.00527	0.33929							--							--
0.0053	-1.2095		0.0053	0.65179							--							--
0.00533	-1.26075		0.00533	0.51786							--							--
0.00536	-1.4145		0.00536	0.69643							--							--
0.00539	-1.46575		0.00539	0.91964							--							--
0.00542	-1.6195		0.00542	0.96429							--							--
0.00546	-1.722		0.00546	0.96429							--							--
0.00549	-1.77325		0.00549	0.65179							--							--
0.00552	-1.87575		0.00552	1.09821							--							--
0.00555	-1.927		0.00555	1.23214							--							--
0.00558	-2.08075		0.00558	0.78571							--							--
0.00561	-2.132		0.00561	1.1875							--							--
0.00564	-2.18325		0.00564	1.14286							--							--
0.00567	-2.28575		0.00567	1.23214							--							--
0.0057	-2.337		0.0057	1.27679							--							--
0.00573	-2.49075		0.00573	1.27679							--							--
0.00577	-2.59325		0.00577	1.58929							--							--
0.0058	-2.59325		0.0058	1.67857							--							--
0.00583	-2.69575		0.00583	1.58929							--							--
0.00586	-2.79825		0.00586	1.94643							--							--
0.00589	-2.90075		0.00589	1.94643							--							--
0.00592	-2.952		0.00592	1.99107							--							--
0.00595	-3.00325		0.00595	2.125							--							--
0.00598	-3.10575		0.00598	1.90179							--							--
0.00601	-3.20825		0.00601	1.99107							--							--
0.00604	-3.2595		0.00604	2.25893							--							--
0.00608	-3.31075		0.00608	2.48214							--							--
0.00611	-3.41325		0.00611	2.21429							--							--
0.00614	-3.4645		0.00614	2.48214							--							--
0.00617	-3.567		0.00617	2.79464							--							--
0.0062	-3.61825		0.0062	2.70536							--							--
0.00623	-3.772		0.00623	2.79464							--							--
0.00626	-3.772		0.00626	2.92857							--							--
0.00629	-3.82325		0.00629	3.0625							--							--
0.00632	-3.8745		0.00632	3.19643							--							--
0.00636	-3.92575		0.00636	3.0625							--							--
0.00639	-4.02825		0.00639	3.15179							--							--
0.00642	-4.0795		0.00642	3.59821							--							--
0.00645	-4.13075		0.00645	3.46429							--							--
0.00648	-4.182		0.00648	3.375							--							--
0.00651	-4.2845		0.00651	3.33036							--							--
0.00654	-4.2845		0.00654	3.19643							--							--
0.00657	-4.33575		0.00657	3.46429							--							--
0.0066	-4.387		0.0066	3.59821							--							--
0.00663	-4.387		0.00663	3.73214							--							--
0.00666	-4.4895		0.00666	3.55357							--							--
0.0067	-4.4895		0.0067	3.6875							--							--
0.00673	-4.54075		0.00673	3.50893							--							--
0.00676	-4.64325		0.00676	3.6875							--							--
0.00679	-4.64325		0.00679	3.46429							--							--
0.00682	-4.6945		0.00682	3.73214							--							--
0.00685	-4.6945		0.00685	3.73214							--							--
0.00688	-4.6945		0.00688	3.55357							--							--
0.00691	-4.797		0.00691	3.82143							--							--
0.00694	-4.74575		0.00694	3.82143							--							--
0.00697	-4.84825		0.00697	3.6875							--							--
0.00701	-4.84825		0.00701	4.04464							--							--
0.00704	-4.84825		0.00704	3.77679							--							--
0.00707	-4.8995		0.00707	4.26786							--							--
0.0071	-4.8995		0.0071	3.6875							--							--
0.00713	-4.95075		0.00713	4							--							--
0.00716	-4.95075		0.00716	4.44643							--							--
0.00719	-5.002		0.00719	4.35714							--							--
0.00722	-5.05325		0.00722	4.26786							--							--
0.00725	-5.05325		0.00725	4.26786							--							--
0.00728	-5.05325		0.00728	4.35714							--							--
0.00732	-5.002		0.00732	4.49107							--							--
0.00735	-5.002		0.00735	4.3125							--							--
0.00738	-5.1045		0.00738	4.75893							--							--
0.00741	-5.05325		0.00741	4.44643							--							--
0.00744	-5.05325		0.00744	4.66964							--							--
0.00747	-5.05325		0.00747	4.625							--							--
0.0075	-5.05325		0.0075	4.66964							--							--
0.00753	-5.1045		0.00753	4.49107							--							--
0.00756	-5.002		0.00756	4.40179							--							--
0.00759	-5.002		0.00759	4.625							--							--
0.00763	-5.05325		0.00763	4.49107							--							--
0.00766	-5.002		0.00766	4.35714							--							--
0.00769	-4.95075		0.00769	4.80357							--							--
0.00772	-5.002		0.00772	4.53571							--							--
0.00775	-4.8995		0.00775	4.35714							--							--
0.00778	-4.95075		0.00778	4.53571							--							--
0.00781	-4.95075		0.00781	4.3125							--							--
0.00784	-4.8995		0.00784	4.58036							--							--
0.00787	-4.84825		0.00787	4.35714							--							--
0.0079	-4.797		0.0079	4.49107							--							--
0.00794	-4.797		0.00794	4.3125							--							--
0.00797	-4.74575		0.00797	4.22321							--			1e-06	-0.03075		1e-06	-0.275
0.008	-4.74575		0.008	4.22321							--			2.8e-05	0.07175		2.8e-05	-0.16875
0.00803	-4.74575		0.00803	4.625							--			5.5e-05	0.123		5.5e-05	-0.00938
0.00806	-4.64325		0.00806	4.625							--			8.1e-05	0.2255		8.1e-05	0.04375
0.00809	-4.64325		0.00809	4.71429							--			0.000107	0.328		0.000107	0.15
0.00812	-4.64325		0.00812	4.3125							--			0.000134	0.37925		0.000134	0.25625
0.00815	-4.592		0.00815	4.58036							--			0.000161	0.48175		0.000161	0.30938
0.00818	-4.43825		0.00818	4.40179							--			0.000187	0.533		0.000187	0.30938
0.00821	-4.43825		0.00821	4.53571							--			0.000214	0.6355		0.000214	0.41563
0.00825	-4.387		0.00825	4.625							--			0.00024	0.68675		0.00024	0.52188
0.00828	-4.387		0.00828	4.53571							--			0.000266	0.78925		0.000266	0.62813
0.00831	-4.33575		0.00831	4.66964							--			0.000293	0.89175		0.000293	0.62813
0.00834	-4.33575		0.00834	4.44643							--			0.000319	0.99425		0.000319	0.68125
0.00837	-4.182		0.00837	4.625							--			0.000346	0.99425		0.000346	0.7875
0.0084	-4.13075		0.0084	4.26786							--			0.000373	1.148		0.000373	0.94688
0.00843	-4.13075		0.00843	4.58036							--			0.000399	1.2505		0.000399	0.94688
0.00846	-4.0795		0.00846	4.3125							--			0.000425	1.30175		0.000425	1.05313
0.00849	-3.977		0.00849	4.22321							--			0.000452	1.353		0.000452	1.15938
0.00853	-3.977		0.00853	4.3125							--			0.000479	1.4555		0.000479	1.26563
0.00856	-3.92575		0.00856	4.22321							--			0.000505	1.50675		0.000505	1.26563
0.00859	-3.772		0.00859	4							--			0.000532	1.558		0.000532	1.31875
0.00862	-3.72075		0.00862	3.95536							--			0.000558	1.6605		0.000558	1.425
0.00865	-3.72075		0.00865	3.86607							--			0.000584	1.763		0.000584	1.53125
0.00868	-3.567		0.00868	4.13393							--			0.000611	1.8655		0.000611	1.6375
0.00871	-3.567		0.00871	4							--			0.000638	1.91675		0.000638	1.6375
0.00874	-3.4645		0.00874	3.73214							--			0.000664	2.01925		0.000664	1.79688
0.00877	-3.362		0.00877	3.41964							--			0.000691	2.01925		0.000691	1.85
0.0088	-3.31075		0.0088	3.55357							--			0.000717	2.12175		0.000717	1.90313
0.00883	-3.2595		0.00883	3.6875							--			0.000744	2.22425		0.000744	2.00938
0.00887	-3.20825		0.00887	3.24107							--			0.00077	2.2755		0.00077	2.0625
0.0089	-3.10575		0.0089	3.55357							--			0.000797	2.32675		0.000797	2.11563
0.00893	-3.0545		0.00893	3.73214							--			0.000823	2.42925		0.000823	2.16875
0.00896	-2.952		0.00896	3.28571							--			0.00085	2.4805		0.00085	2.32813
0.00899	-2.8495		0.00899	3.28571							--			0.000876	2.53175		0.000876	2.32813
0.00902	-2.747		0.00902	3.15179							--			0.000902	2.583		0.000902	2.43438
0.00905	-2.69575		0.00905	3.24107							--			0.000929	2.6855		0.000929	2.59375
0.00908	-2.59325		0.00908	3.375							--			0.000956	2.788		0.000956	2.59375
0.00911	-2.542		0.00911	3.15179							--			0.000982	2.83925		0.000982	2.59375
0.00914	-2.4395		0.00914	3.01786							--			0.00101	2.94175		0.00101	2.7
0.00918	-2.38825		0.00918	3.10714							--			0.00104	2.993		0.00104	2.75313
0.00921	-2.28575		0.00921	3.01786							--			0.00106	3.04425		0.00106	2.85938
0.00924	-2.18325		0.00924	3.24107							--			0.00109	3.14675		0.00109	2.96563
0.00927	-2.132		0.00927	2.75							--			0.00111	3.198		0.00111	2.96563
0.0093	-2.0295		0.0093	3.10714							--			0.00114	3.198		0.00114	3.07188
0.00933	-1.927		0.00933	2.97321							--			0.00117	3.3005		0.00117	3.125
0.00936	-1.77325		0.00936	2.92857							--			0.00119	3.35175		0.00119	3.17813
0.00939	-1.722		0.00939	2.83929							--			0.00122	3.403		0.00122	3.23125
0.00942	-1.56825		0.00942	2.61607							--			0.00125	3.45425		0.00125	3.3375
0.00945	-1.56825		0.00945	2.97321							--			0.00127	3.5055		0.00127	3.44375
0.00949	-1.46575		0.00949	2.4375							--			0.0013	3.55675		0.0013	3.44375
0.00952	-1.312		0.00952	2.4375							--			0.00133	3.608		0.00133	3.55
0.00955	-1.26075		0.00955	2.48214							--			0.00135	3.65925		0.00135	3.60313
0.00958	-1.15825		0.00958	2.57143							--			0.00138	3.76175		0.00138	3.70938
0.00961	-1.107		0.00961	2.25893							--			0.00141	3.813		0.00141	3.70938
0.00964	-0.95325		0.00964	1.99107							--			0.00143	3.9155		0.00143	3.86875
0.00967	-0.902		0.00967	1.99107							--			0.00146	3.9155		0.00146	3.81563
0.0097	-0.85075		0.0097	2.03571							--			0.00148	3.9155		0.00148	3.92188
0.00973	-0.697		0.00973	1.72321							--			0.00151	4.06925		0.00151	3.975
0.00976	-0.64575		0.00976	1.72321							--			0.00154	4.018		0.00154	4.02813
0.0098	-0.54325		0.0098	1.63393							--			0.00157	4.1205		0.00157	4.08125
0.00983	-0.3895		0.00983	1.41071							--			0.00159	4.1205		0.00159	4.08125
0.00986	-0.23575		0.00986	1.32143							--			0.00162	4.27425		0.00162	4.1875
0.00989	-0.1845		0.00989	1.45536							--			0.00165	4.223		0.00165	4.24063
0.00992	-0.082		0.00992	1.14286							--			0.00167	4.27425		0.00167	4.24063
0.00995	0.0205		0.00995	1.05357							--			0.0017	4.3255		0.0017	4.29375
0.00998	0.123		0.00998	1.00893							--			0.00172	4.37675		0.00172	4.34688
0.01001	0.17425		0.01001	0.91964							--			0.00175	4.428		0.00175	4.34688
0.01004	0.27675		0.01004	0.83036							--			0.00178	4.428		0.00178	4.34688
0.01008	0.37925		0.01008	0.875							--			0.0018	4.47925		0.0018	4.45313
0.01011	0.4305		0.01011	0.78571							--			0.00183	4.47925		0.00183	4.50625
0.01014	0.533		0.01014	0.74107							--			0.00186	4.47925		0.00186	4.55938
0.01017	0.6355		0.01017	0.65179							--			0.00188	4.58175		0.00188	4.50625
0.0102	0.738		0.0102	0.69643							--			0.00191	4.58175		0.00191	4.6125
0.01023	0.78925		0.01023	0.5625							--			0.00194	4.633		0.00194	4.6125
0.01026	0.89175		0.01026	0.51786							--			0.00196	4.633		0.00196	4.6125
0.01029	0.99425		0.01029	0.5625							--			0.00199	4.68425		0.00199	4.66563
0.01032	1.09675		0.01032	0.29464							--			0.00202	4.7355		0.00202	4.71875
0.01035	1.2505		0.01035	0.20536							--			0.00204	4.68425		0.00204	4.71875
0.01038	1.30175		0.01038	0.33929							--			0.00207	4.68425		0.00207	4.77188
0.01042	1.40425		0.01042	0.07143							--			0.00209	4.7355		0.00209	4.825
0.01045	1.4555		0.01045	-0.01786							--			0.00212	4.78675		0.00212	4.825
0.01048	1.60925		0.01048	-0.0625							--			0.00215	4.78675		0.00215	4.87813
0.01051	1.6605		0.01051	-0.15179							--			0.00217	4.78675		0.00217	4.87813
0.01054	1.81425		0.01054	-0.19643							--			0.0022	4.838		0.0022	4.87813
0.01057	1.81425		0.01057	-0.55357							--			0.00223	4.78675		0.00223	4.87813
0.0106	1.91675		0.0106	-0.50893							--			0.00225	4.88925		0.00225	4.93125
0.01063	2.01925		0.01063	-0.55357							--			0.00228	4.838		0.00228	4.93125
0.01066	2.12175		0.01066	-0.6875							--			0.00231	4.838		0.00231	4.98438
0.01069	2.22425		0.01069	-0.73214							--			0.00233	4.838		0.00233	5.0375
0.01073	2.32675		0.01073	-0.77679							--			0.00236	4.88925		0.00236	5.0375
0.01076	2.378		0.01076	-1.04464							--			0.00239	4.88925		0.00239	5.0375
0.01079	2.42925		0.01079	-1.26786							--			0.00241	4.88925		0.00241	5.0375
0.01082	2.583		0.01082	-1.58036							--			0.00244	4.838		0.00244	5.0375
0.01085	2.63425		0.01085	-1.22321							--			0.00247	4.9405		0.00247	5.0375
0.01088	2.73675		0.01088	-1.44643							--			0.00249	4.88925		0.00249	4.98438
0.01091	2.788		0.01091	-1.66964							--			0.00252	4.9405		0.00252	5.0375
0.01094	2.83925		0.01094	-1.84821							--			0.00255	4.88925		0.00255	5.14375
0.01097	2.993		0.01097	-1.625							--			0.00257	4.9405		0.00257	5.09063
0.011	3.04425		0.011	-1.71429							--			0.0026	4.838		0.0026	5.0375
0.01104	3.0955		0.01104	-1.9375							--			0.00263	4.9405		0.00263	5.09063
0.01107	3.198		0.01107	-1.84821							--			0.00265	4.88925		0.00265	5.0375
0.0111	3.24925		0.0111	-1.80357							--			0.00268	4.88925		0.00268	5.0375
0.01113	3.3005		0.01113	-1.9375							--			0.0027	4.838		0.0027	5.09063
0.01116	3.403		0.01116	-2.20536							--			0.00273	4.78675		0.00273	5.0375
0.01119	3.5055		0.01119	-2.02679							--			0.00276	4.838		0.00276	5.0375
0.01122	3.55675		0.01122	-2.16071							--			0.00278	4.838		0.00278	5.0375
0.01125	3.608		0.01125	-2.38393							--			0.00281	4.78675		0.00281	4.98438
0.01128	3.65925		0.01128	-2.16071							--			0.00284	4.7355		0.00284	4.98438
0.01131	3.76175		0.01131	-2.02679							--			0.00286	4.7355		0.00286	4.98438
0.01135	3.76175		0.01135	-2.33929							--			0.00289	4.7355		0.00289	4.98438
0.01138	3.86425		0.01138	-2.16071							--			0.00292	4.68425		0.00292	4.93125
0.01141	3.9155		0.01141	-2.38393							--			0.00294	4.68425		0.00294	4.98438
0.01144	3.96675		0.01144	-2.38393							--			0.00297	4.633		0.00297	4.87813
0.01147	4.018		0.01147	-2.42857							--			0.003	4.633		0.003	4.825
0.0115	4.1205		0.0115	-2.60714							--			0.00302	4.58175		0.00302	4.87813
0.01153	4.1205		0.01153	-2.33929							--			0.00305	4.633		0.00305	4.93125
0.01156	4.1205		0.01156	-2.78571							--			0.00308	4.58175		0.00308	4.825
0.01159	4.27425		0.01159	-2.96429							--			0.0031	4.5305		0.0031	4.77188
0.01162	4.3255		0.01162	-3.14286							--			0.00313	4.5305		0.00313	4.77188
0.01166	4.27425		0.01166	-3.05357							--			0.00316	4.47925		0.00316	4.77188
0.01169	4.37675		0.01169	-2.96429							--			0.00318	4.428		0.00318	4.77188
0.01172	4.37675		0.01172	-3.1875							--			0.00321	4.428		0.00321	4.77188
0.01175	4.47925		0.01175	-3.05357							--			0.00323	4.3255		0.00323	4.66563
0.01178	4.47925		0.01178	-3.5							--			0.00326	4.3255		0.00326	4.77188
0.01181	4.5305		0.01181	-3.58929							--			0.00329	4.27425		0.00329	4.66563
0.01184	4.58175		0.01184	-3.36607							--			0.00331	4.27425		0.00331	4.6125
0.01187	4.5305		0.01187	-3.41071							--			0.00334	4.17175		0.00334	4.6125
0.0119	4.58175		0.0119	-3.63393							--			0.00337	4.17175		0.00337	4.55938
0.01193	4.633		0.01193	-3.72321							--			0.00339	4.1205		0.00339	4.50625
0.01197	4.68425		0.01197	-3.63393							--			0.00342	4.06925		0.00342	4.4
0.012	4.7355		0.012	-3.41071							--			0.00345	4.018		0.00345	4.4
0.01203	4.838		0.01203	-3.85714							--			0.00347	3.96675		0.00347	4.4
0.01206	4.78675		0.01206	-3.41071							--			0.0035	3.9155		0.0035	4.34688
0.01209	4.78675		0.01209	-3.63393							--			0.00353	3.9155		0.00353	4.24063
0.01212	4.838		0.01212	-3.63393							--			0.00355	3.813		0.00355	4.24063
0.01215	4.838		0.01215	-3.72321							--			0.00358	3.76175		0.00358	4.13438
0.01218	4.838		0.01218	-3.94643							--			0.00361	3.76175		0.00361	4.13438
0.01221	4.838		0.01221	-3.58929							--			0.00363	3.65925		0.00363	4.1875
0.01224	4.838		0.01224	-3.90179							--			0.00366	3.608		0.00366	3.975
0.01228	4.88925		0.01228	-3.8125							--			0.00369	3.55675		0.00369	4.02813
0.01231	4.88925		0.01231	-3.72321							--			0.00371	3.5055		0.00371	3.92188
0.01234	4.838		0.01234	-3.76786							--			0.00374	3.45425		0.00374	3.86875
0.01237	4.9405		0.01237	-3.5							--			0.00376	3.403		0.00376	3.81563
0.0124	4.838		0.0124	-3.72321							--			0.00379	3.35175		0.00379	3.7625
0.01243	4.9405		0.01243	-3.58929							--			0.00382	3.24925		0.00382	3.70938
0.01246	4.88925		0.01246	-3.63393							--			0.00384	3.198		0.00384	3.70938
0.01249	4.838		0.01249	-3.8125							--			0.00387	3.14675		0.00387	3.60313
0.01252	4.88925		0.01252	-3.72321							--			0.0039	3.04425		0.0039	3.49688
0.01255	4.88925		0.01255	-3.72321							--			0.00392	2.993		0.00392	3.49688
0.01259	4.9405		0.01259	-3.94643							--			0.00395	2.94175		0.00395	3.39063
0.01262	4.88925		0.01262	-3.94643							--			0.00398	2.83925		0.00398	3.3375
0.01265	4.838		0.01265	-3.94643							--			0.004	2.788		0.004	3.23125
0.01268	4.838		0.01268	-4.25893							--			0.00403	2.73675		0.00403	3.23125
0.01271	4.838		0.01271	-4.21429							--			0.00406	2.6855		0.00406	3.125
0.01274	4.78675		0.01274	-4.30357							--			0.00408	2.583		0.00408	3.07188
0.01277	4.78675		0.01277	-4.16964							--			0.00411	2.4805		0.00411	3.07188
0.0128	4.78675		0.0128	-4.21429							--			0.00414	2.4805		0.00414	2.96563
0.01283	4.78675		0.01283	-4.03571							--			0.00416	2.378		0.00416	2.9125
0.01286	4.68425		0.01286	-4.16964							--			0.00419	2.2755		0.00419	2.85938
0.0129	4.633		0.0129	-4.30357							--			0.00422	2.22425		0.00422	2.9125
0.01293	4.633		0.01293	-4.30357							--			0.00424	2.173		0.00424	2.7
0.01296	4.68425		0.01296	-4.34821							--			0.00427	2.12175		0.00427	2.7
0.01299	4.58175		0.01299	-4.25893							--			0.0043	2.0705		0.0043	2.64688
0.01302	4.5305		0.01302	-4.30357							--			0.00432	1.968		0.00432	2.54062
0.01305	4.47925		0.01305	-4.125							--			0.00435	1.91675		0.00435	2.4875
0.01308	4.5305		0.01308	-4.08036							--			0.00437	1.763		0.00437	2.38125
0.01311	4.47925		0.01311	-4.16964							--			0.0044	1.71175		0.0044	2.32813
0.01314	4.37675		0.01314	-3.94643							--			0.00443	1.6605		0.00443	2.32813
0.01317	4.37675		0.01317	-3.99107							--			0.00445	1.50675		0.00445	2.22188
0.01321	4.3255		0.01321	-3.8125							--			0.00448	1.50675		0.00448	2.0625
0.01324	4.27425		0.01324	-3.94643							--			0.00451	1.40425		0.00451	2.00938
0.01327	4.223		0.01327	-3.85714							--			0.00453	1.353		0.00453	1.95625
0.0133	4.1205		0.0133	-3.54464							--			0.00456	1.2505		0.00456	1.85
0.01333	4.1205		0.01333	-3.8125							--			0.00459	1.148		0.00459	1.79688
0.01336	4.06925		0.01336	-3.5							--			0.00461	1.0455		0.00461	1.69063
0.01339	4.018		0.01339	-3.36607							--			0.00464	0.99425		0.00464	1.6375
0.01342	3.96675		0.01342	-3.45536							--			0.00467	0.943		0.00467	1.53125
0.01345	3.86425		0.01345	-3.1875							--			0.00469	0.78925		0.00469	1.47813
0.01348	3.86425		0.01348	-3.58929							--			0.00472	0.738		0.00472	1.37188
0.01352	3.813		0.01352	-3.54464							--			0.00475	0.68675		0.00475	1.31875
0.01355	3.76175		0.01355	-3.67857							--			0.00477	0.58425		0.00477	1.15938
0.01358	3.7105		0.01358	-3.5							--			0.0048	0.48175		0.0048	1.2125
0.01361	3.65925		0.01361	-3.23214							--			0.00483	0.4305		0.00483	1.10625
0.01364	3.55675		0.01364	-3.36607							--			0.00485	0.328		0.00485	0.89375
0.01367	3.45425		0.01367	-3.09821							--			0.00488	0.27675		0.00488	0.89375
0.0137	3.45425		0.0137	-3.27679							--			0.0049	0.17425		0.0049	0.84063
0.01373	3.3005		0.01373	-3.14286							--			0.00493	0.123		0.00493	0.7875
0.01376	3.3005		0.01376	-3.32143							--			0.00496	-0.03075		0.00496	0.68125
0.0138	3.198		0.0138	-3.1875							--			0.00498	-0.13325		0.00498	0.62813
0.01383	3.0955		0.01383	-3.05357							--			0.00501	-0.1845		0.00501	0.575
0.01386	3.04425		0.01386	-3.45536							--			0.00504	-0.23575		0.00504	0.3625
0.01389	2.94175		0.01389	-3.1875							--			0.00506	-0.33825		0.00506	0.41563
0.01392	2.8905		0.01392	-2.96429							--			0.00509	-0.3895		0.00509	0.30938
0.01395	2.788		0.01395	-3.23214							--			0.00512	-0.44075		0.00512	0.20313
0.01398	2.73675		0.01398	-3.05357							--			0.00514	-0.5945		0.00514	0.09688
0.01401	2.583		0.01401	-2.96429							--			0.00517	-0.5945		0.00517	0.04375
0.01404	2.53175		0.01404	-3.00893							--			0.0052	-0.697		0.0052	-0.0625
0.01407	2.42925		0.01407	-2.875							--			0.00522	-0.7995		0.00522	-0.11563
0.0141	2.42925		0.0141	-2.69643							--			0.00525	-0.902		0.00525	-0.275
0.01414	2.32675		0.01414	-2.16071							--			0.00528	-0.95325		0.00528	-0.275
0.01417	2.173		0.01417	-2.60714							--			0.0053	-1.05575		0.0053	-0.38125
0.0142	2.12175		0.0142	-2.20536							--			0.00533	-1.2095		0.00533	-0.4875
0.01423	2.0705		0.01423	-2.25							--			0.00536	-1.26075		0.00536	-0.59375
0.01426	1.968		0.01426	-2.25							--			0.00538	-1.2095		0.00538	-0.64688
0.01429	1.8655		0.01429	-2.07143							--			0.00541	-1.36325		0.00541	-0.80625
0.01432	1.763		0.01432	-2.20536							--			0.00543	-1.517		0.00543	-0.9125
0.01435	1.6605		0.01435	-2.07143							--			0.00546	-1.56825		0.00546	-0.96563
0.01438	1.60925		0.01438	-1.58036							--			0.00549	-1.67075		0.00549	-1.01875
0.01441	1.558		0.01441	-1.71429							--			0.00551	-1.722		0.00551	-1.07188
0.01445	1.4555		0.01445	-1.49107							--			0.00554	-1.77325		0.00554	-1.17813
0.01448	1.30175		0.01448	-1.625							--			0.00557	-1.87575		0.00557	-1.23125
0.01451	1.2505		0.01451	-1.44643							--			0.00559	-1.97825		0.00559	-1.3375
0.01454	1.0455		0.01454	-1.3125							--			0.00562	-2.0295		0.00562	-1.39063
0.01457	1.0455		0.01457	-1.44643							--			0.00565	-2.0295		0.00565	-1.49688
0.0146	0.943		0.0146	-1.22321							--			0.00567	-2.18325		0.00567	-1.60313
0.01463	0.8405		0.01463	-1.22321							--			0.0057	-2.2345		0.0057	-1.70938
0.01466	0.78925		0.01466	-1.04464							--			0.00573	-2.38825		0.00573	-1.70938
0.01469	0.68675		0.01469	-1.3125							--			0.00575	-2.4395		0.00575	-1.81563
0.01472	0.533		0.01472	-1.26786							--			0.00578	-2.49075		0.00578	-1.86875
0.01476	0.48175		0.01476	-1							--			0.00581	-2.59325		0.00581	-1.975
0.01479	0.37925		0.01479	-0.91071							--			0.00583	-2.59325		0.00583	-2.02813
0.01482	0.27675		0.01482	-1							--			0.00586	-2.69575		0.00586	-2.1875
0.01485	0.17425		0.01485	-1							--			0.00588	-2.69575		0.00588	-2.1875
0.01488	0.07175		0.01488	-0.91071							--			0.00591	-2.79825		0.00591	-2.29375
0.01491	0.0205		0.01491	-0.6875							--			0.00594	-2.8495		0.00594	-2.34688
0.01494	-0.082		0.01494	-0.82143							--			0.00596	-2.952		0.00596	-2.45313
0.01497	-0.1845		0.01497	-0.46429							--			0.00599	-2.952		0.00599	-2.55938
0.015	-0.287		0.015	-0.46429							--			0.00602	-3.10575		0.00602	-2.6125
0.01503	-0.33825		0.01503	-0.28571							--			0.00604	-3.10575		0.00604	-2.66563
0.01507	-0.492		0.01507	-0.15179							--			0.00607	-3.20825		0.00607	-2.77188
0.0151	-0.5945		0.0151	-0.24107							--			0.0061	-3.31075		0.0061	-2.77188
0.01513	-0.697		0.01513	-0.01786							--			0.00612	-3.31075		0.00612	-2.825
0.01516	-0.7995		0.01516	-0.19643							--			0.00615	-3.362		0.00615	-2.93125
0.01519	-0.85075		0.01519	0.11607							--			0.00618	-3.4645		0.00618	-2.98438
0.01522	-0.95325		0.01522	0.16071							--			0.0062	-3.567		0.0062	-3.0375
0.01525	-1.107		0.01525	0.29464							--			0.00623	-3.567		0.00623	-3.14375
0.01528	-1.15825		0.01528	0.29464							--			0.00626	-3.6695		0.00626	-3.19688
0.01531	-1.26075		0.01531	0.51786							--			0.00628	-3.72075		0.00628	-3.25
0.01535	-1.36325		0.01535	0.5625							--			0.00631	-3.772		0.00631	-3.30313
0.01538	-1.4145		0.01538	0.91964							--			0.00634	-3.82325		0.00634	-3.25
0.01541	-1.517		0.01541	0.83036							--			0.00636	-3.92575		0.00636	-3.35625
0.01544	-1.6195		0.01544	0.96429							--			0.00639	-3.8745		0.00639	-3.4625
0.01547	-1.722		0.01547	1.1875							--			0.00641	-3.977		0.00641	-3.51563
0.0155	-1.8245		0.0155	1.05357							--			0.00644	-4.02825		0.00644	-3.51563
0.01553	-1.927		0.01553	1.36607							--			0.00647	-4.0795		0.00647	-3.56875
0.01556	-1.97825		0.01556	1.1875							--			0.00649	-4.13075		0.00649	-3.72813
0.01559	-2.08075		0.01559	1.5							--			0.00652	-4.182		0.00652	-3.675
0.01562	-2.18325		0.01562	1.36607							--			0.00655	-4.23325		0.00655	-3.83438
0.01565	-2.18325		0.01565	1.36607							--			0.00657	-4.23325		0.00657	-3.83438
0.01569	-2.38825		0.01569	1.54464							--			0.0066	-4.33575		0.0066	-3.8875
0.01572	-2.4395		0.01572	1.41071							--			0.00663	-4.33575		0.00663	-3.8875
0.01575	-2.542		0.01575	1.45536							--			0.00665	-4.387		0.00665	-3.99375
0.01578	-2.59325		0.01578	1.72321							--			0.00668	-4.43825		0.00668	-4.1
0.01581	-2.69575		0.01581	1.27679							--			0.00671	-4.4895		0.00671	-4.1
0.01584	-2.747		0.01584	1.58929							--			0.00673	-4.54075		0.00673	-4.15313
0.01587	-2.8495		0.01587	1.45536							--			0.00676	-4.54075		0.00676	-4.20625
0.0159	-2.952		0.0159	1.72321							--			0.00679	-4.592		0.00679	-4.20625
0.01593	-3.00325		0.01593	2.03571							--			0.00681	-4.592		0.00681	-4.3125
0.01596	-3.10575		0.01596	1.85714							--			0.00684	-4.64325		0.00684	-4.36563
0.016	-3.157		0.016	1.90179							--			0.00687	-4.6945		0.00687	-4.41875
0.01603	-3.20825		0.01603	1.85714							--			0.00689	-4.6945		0.00689	-4.41875
0.01606	-3.2595		0.01606	2.34821							--			0.00692	-4.74575		0.00692	-4.47188
0.01609	-3.362		0.01609	2.30357							--			0.00695	-4.74575		0.00695	-4.47188
0.01612	-3.4645		0.01612	2.21429							--			0.00697	-4.84825		0.00697	-4.57813
0.01615	-3.4645		0.01615	2.34821							--			0.007	-4.797		0.007	-4.57813
0.01618	-3.567		0.01618	2.39286							--			0.00702	-4.84825		0.00702	-4.57813
0.01621	-3.6695		0.01621	2.75							--			0.00705	-4.8995		0.00705	-4.57813
0.01624	-3.72075		0.01624	2.92857							--			0.00708	-4.8995		0.00708	-4.68438
0.01627	-3.772		0.01627	3.0625							--			0.0071	-4.8995		0.0071	-4.68438
0.01631	-3.8745		0.01631	2.70536							--			0.00713	-4.95075		0.00713	-4.7375
0.01634	-3.92575		0.01634	2.92857							--			0.00716	-4.95075		0.00716	-4.7375
0.01637	-4.02825		0.01637	3.01786							--			0.00718	-5.002		0.00718	-4.7375
0.0164	-4.0795		0.0164	3.0625							--			0.00721	-4.95075		0.00721	-4.7375
0.01643	-4.13075		0.01643	3.24107							--			0.00724	-5.002		0.00724	-4.7375
0.01646	-4.182		0.01646	3.46429							--			0.00726	-5.002		0.00726	-4.79063
0.01649	-4.182		0.01649	3.28571							--			0.00729	-5.05325		0.00729	-4.79063
0.01652	-4.2845		0.01652	3.33036							--			0.00732	-5.002		0.00732	-4.89688
0.01655	-4.33575		0.01655	3.73214							--			0.00734	-5.002		0.00734	-4.84375
0.01658	-4.33575		0.01658	3.55357							--			0.00737	-5.05325		0.00737	-4.84375
0.01662	-4.387		0.01662	3.6875							--			0.0074	-5.05325		0.0074	-4.7375
0.01665	-4.43825		0.01665	3.375							--			0.00742	-5.002		0.00742	-4.84375
0.01668	-4.4895		0.01668	3.46429							--			0.00745	-5.05325		0.00745	-4.89688
0.01671	-4.54075		0.01671	3.46429							--			0.00748	-5.002		0.00748	-4.84375
0.01674	-4.64325		0.01674	3.6875							--			0.0075	-5.05325		0.0075	-4.89688
0.01677	-4.592		0.01677	3.86607							--			0.00753	-5.05325		0.00753	-4.89688
0.0168	-4.6945		0.0168	3.73214							--			0.00755	-5.05325		0.00755	-4.89688
0.01683	-4.74575		0.01683	3.73214							--			0.00758	-5.002		0.00758	-4.84375
0.01686	-4.74575		0.01686	3.64286							--			0.00761	-5.002		0.00761	-4.89688
0.01689	-4.797		0.01689	3.73214							--			0.00763	-5.002		0.00763	-4.95
0.01693	-4.797		0.01693	3.73214							--			0.00766	-5.002		0.00766	-4.89688
0.01696	-4.797		0.01696	3.73214							--			0.00769	-5.002		0.00769	-4.89688
0.01699	-4.84825		0.01699	3.77679							--			0.00771	-5.002		0.00771	-4.95
0.01702	-4.8995		0.01702	3.73214							--			0.00774	-5.002		0.00774	-4.95
0.01705	-4.95075		0.01705	3.77679							--			0.00777	-5.002		0.00777	-4.95
0.01708	-4.8995		0.01708	3.82143							--			0.00779	-4.95075		0.00779	-4.84375
0.01711	-4.95075		0.01711	3.95536							--			0.00782	-5.002		0.00782	-4.89688
0.01714	-5.002		0.01714	3.82143							--			0.00785	-4.95075		0.00785	-4.89688
0.01717	-5.002		0.01717	4.04464							--			0.00787	-4.8995		0.00787	-4.89688
0.0172	-5.002		0.0172	4.13393							--			0.0079	-4.84825		0.0079	-4.84375
0.01724	-5.002		0.01724	3.91071							--			0.00793	-4.8995		0.00793	-4.84375
0.01727	-5.05325		0.01727	4.22321							--			0.00795	-4.797		0.00795	-4.79063
0.0173	-5.05325		0.0173	4.44643							--			0.00798	-4.84825		0.00798	-4.7375
0.01733	-5.05325		0.01733	4.3125							--			0.00801	-4.797		0.00801	-4.7375
0.01736	-5.05325		0.01736	4.3125							--			0.00803	-4.74575		0.00803	-4.7375
0.01739	-5.05325		0.01739	4.53571							--			0.00806	-4.74575		0.00806	-4.7375
0.01742	-5.05325		0.01742	4.44643							--			0.00808	-4.6945		0.00808	-4.68438
0.01745	-5.002		0.01745	4.44643							--			0.00811	-4.64325		0.00811	-4.68438
0.01748	-5.05325		0.01748	4.49107							--			0.00814	-4.64325		0.00814	-4.63125
0.01752	-5.002		0.01752	4.53571							--			0.00816	-4.592		0.00816	-4.63125
0.01755	-5.002		0.01755	4.66964							--			0.00819	-4.592		0.00819	-4.57813
0.01758	-5.002		0.01758	4.58036							--			0.00822	-4.54075		0.00822	-4.525
0.01761	-5.002		0.01761	4.66964							--			0.00824	-4.4895		0.00824	-4.525
0.01764	-5.05325		0.01764	4.58036							--			0.00827	-4.43825		0.00827	-4.525
0.01767	-5.002		0.01767	4.80357							--			0.0083	-4.43825		0.0083	-4.41875
0.0177	-4.95075		0.0177	4.40179							--			0.00832	-4.33575		0.00832	-4.36563
0.01773	-5.002		0.01773	4.44643							--			0.00835	-4.33575		0.00835	-4.41875
0.01776	-4.95075		0.01776	4.49107							--			0.00838	-4.2845		0.00838	-4.25938
0.01779	-4.95075		0.01779	4.40179							--			0.0084	-4.23325		0.0084	-4.3125
0.01782	-4.8995		0.01782	4.75893							--			0.00843	-4.23325		0.00843	-4.3125
0.01786	-4.84825		0.01786	4.35714							--			0.00846	-4.182		0.00846	-4.20625
0.01789	-4.84825		0.01789	4.53571							--			0.00848	-4.13075		0.00848	-4.15313
0.01792	-4.84825		0.01792	4.49107							--			0.00851	-4.0795		0.00851	-4.1
0.01795	-4.797		0.01795	4.58036							--			0.00854	-3.977		0.00854	-4.1
0.01798	-4.74575		0.01798	4.53571							--			0.00856	-4.02825		0.00856	-4.04688
0.01801	-4.797		0.01801	4.40179							--			0.00859	-3.92575		0.00859	-3.99375
0.01804	-4.6945		0.01804	4.40179							--			0.00861	-3.82325		0.00861	-3.94063
0.01807	-4.64325		0.01807	4.40179							--			0.00864	-3.82325		0.00864	-3.8875
0.0181	-4.592		0.0181	4.3125							--			0.00867	-3.772		0.00867	-3.83438
0.01813	-4.54075		0.01813	4.17857							--			0.00869	-3.6695		0.00869	-3.8875
0.01817	-4.54075		0.01817	4.26786							--			0.00872	-3.61825		0.00872	-3.83438
0.0182	-4.4895		0.0182	4.40179							--			0.00875	-3.61825		0.00875	-3.675
0.01823	-4.387		0.01823	4.44643							--			0.00877	-3.4645		0.00877	-3.62188
0.01826	-4.43825		0.01826	4.13393							--			0.0088	-3.4645		0.0088	-3.62188
0.01829	-4.33575		0.01829	4.26786							--			0.00883	-3.41325		0.00883	-3.56875
0.01832	-4.2845		0.01832	4.26786							--			0.00885	-3.31075		0.00885	-3.56875
0.01835	-4.2845		0.01835	4.66964							--			0.00888	-3.31075		0.00888	-3.51563
0.01838	-4.182		0.01838	4.40179							--			0.00891	-3.20825		0.00891	-3.40938
0.01841	-4.13075		0.01841	4.26786							--			0.00893	-3.157		0.00893	-3.35625
0.01844	-4.0795		0.01844	4.35714							--			0.00896	-3.0545		0.00896	-3.30313
0.01848	-4.02825		0.01848	4.22321							--			0.00899	-3.00325		0.00899	-3.19688
0.01851	-3.977		0.01851	4.3125							--			0.00901	-2.952		0.00901	-3.0375
0.01854	-3.92575		0.01854	4.26786							--			0.00904	-2.8495		0.00904	-3.0375
0.01857	-3.82325		0.01857	4.17857							--			0.00906	-2.79825		0.00906	-3.0375
0.0186	-3.772		0.0186	4.17857							--			0.00909	-2.747		0.00909	-2.98438
0.01863	-3.72075		0.01863	3.91071							--			0.00912	-2.6445		0.00912	-2.87813
0.01866	-3.61825		0.01866	4.13393							--			0.00914	-2.542		0.00914	-2.77188
0.01869	-3.567		0.01869	3.64286							--			0.00917	-2.49075		0.00917	-2.71875
0.01872	-3.51575		0.01872	3.82143							--			0.0092	-2.4395		0.0092	-2.66563
0.01875	-3.4645		0.01875	3.95536							--			0.00922	-2.38825		0.00922	-2.6125
0.01879	-3.31075		0.01879	3.64286							--			0.00925	-2.337		0.00925	-2.45313
0.01882	-3.2595		0.01882	3.59821							--			0.00928	-2.18325		0.00928	-2.34688
0.01885	-3.2595		0.01885	3.375							--			0.0093	-2.18325		0.0093	-2.29375
0.01888	-3.157		0.01888	3.46429							--			0.00933	-2.08075		0.00933	-2.24063
0.01891	-3.0545		0.01891	3.59821							--			0.00936	-1.97825		0.00936	-2.13438
0.01894	-3.00325		0.01894	3.33036							--			0.00938	-1.927		0.00938	-2.08125
0.01897	-2.90075		0.01897	3.19643							--			0.00941	-1.8245		0.00941	-1.975
0.019	-2.8495		0.019	3.33036							--			0.00944	-1.77325		0.00944	-1.975
0.01903	-2.747		0.01903	3.10714							--			0.00946	-1.722		0.00946	-1.86875
0.01907	-2.6445		0.01907	3.15179							--			0.00949	-1.56825		0.00949	-1.81563
0.0191	-2.59325		0.0191	2.83929							--			0.00952	-1.517		0.00952	-1.65625
0.01913	-2.49075		0.01913	3.0625							--			0.00954	-1.4145		0.00954	-1.65625
0.01916	-2.4395		0.01916	2.75							--			0.00957	-1.4145		0.00957	-1.49688
0.01919	-2.337		0.01919	2.66071							--			0.0096	-1.26075		0.0096	-1.49688
0.01922	-2.18325		0.01922	2.88393							--			0.00962	-1.2095		0.00962	-1.39063
0.01925	-2.132		0.01925	2.75							--			0.00965	-1.107		0.00965	-1.28438
0.01928	-2.08075		0.01928	2.83929							--			0.00967	-1.05575		0.00967	-1.28438
0.01931	-1.97825		0.01931	2.70536							--			0.0097	-0.902		0.0097	-1.17813
0.01934	-1.87575		0.01934	2.66071							--			0.00973	-0.85075		0.00973	-1.07188
0.01937	-1.77325		0.01937	2.66071							--			0.00975	-0.7995		0.00975	-1.07188
0.01941	-1.67075		0.01941	2.4375							--			0.00978	-0.697		0.00978	-0.96563
0.01944	-1.67075		0.01944	2.57143							--			0.00981	-0.5945		0.00981	-0.80625
0.01947	-1.46575		0.01947	2.57143							--			0.00983	-0.54325		0.00983	-0.7
0.0195	-1.4145		0.0195	2.39286							--			0.00986	-0.44075		0.00986	-0.75313
0.01953	-1.26075		0.01953	2.4375							--			0.00989	-0.33825		0.00989	-0.64688
0.01956	-1.2095		0.01956	2.30357							--			0.00991	-0.287		0.00991	-0.4875
0.01959	-1.15825		0.01959	2.39286							--			0.00994	-0.1845		0.00994	-0.4875
0.01962	-1.05575		0.01962	2.21429							--			0.00997	-0.082		0.00997	-0.32813
0.01965	-0.902		0.01965	2.125							--			0.00999	-0.082		0.00999	-0.22188
0.01968	-0.85075		0.01968	2.03571							--			0.01002	0.07175		0.01002	-0.16875
0.01972	-0.74825		0.01972	1.94643							--			0.01005	0.123		0.01005	-0.00938
0.01975	-0.64575		0.01975	1.85714							--			0.01007	0.17425		0.01007	0.04375
0.01978	-0.5945		0.01978	1.58929							--			0.0101	0.27675		0.0101	0.09688
0.01981	-0.44075		0.01981	1.72321							--			0.01013	0.328		0.01013	0.25625
0.01984	-0.3895		0.01984	1.54464							--			0.01015	0.4305		0.01015	0.25625
0.01987	-0.23575		0.01987	1.23214							--			0.01018	0.533		0.01018	0.41563
0.0199	-0.1845		0.0199	1.32143							--			0.0102	0.58425		0.0102	0.46875
0.01993	-0.082		0.01993	1.05357							--			0.01023	0.68675		0.01023	0.575
0.01996	0.0205		0.01996	1.05357							--			0.01026	0.78925		0.01026	0.62813
0.01999	0.07175		0.01999	0.875							--			0.01028	0.8405		0.01028	0.73438
0.02003	0.17425		0.02003	0.74107							--			0.01031	0.943		0.01031	0.62813
0.02006	0.328		0.02006	0.69643							--			0.01034	0.99425		0.01034	0.7875
0.02009	0.4305		0.02009	0.42857							--			0.01036	1.09675		0.01036	0.94688
0.02012	0.48175		0.02012	0.83036							--			0.01039	1.2505		0.01039	1.05313
0.02015	0.58425		0.02015	0.51786							--			0.01042	1.30175		0.01042	1
0.02018	0.738		0.02018	0.38393							--			0.01044	1.30175		0.01044	1.2125
0.02021	0.78925		0.02021	0.29464							--			0.01047	1.4555		0.01047	1.15938
0.02024	0.89175		0.02024	0.51786							--			0.0105	1.50675		0.0105	1.31875
0.02027	0.943		0.02027	0.5625							--			0.01052	1.558		0.01052	1.31875
0.0203	1.0455		0.0203	0.20536							--			0.01055	1.6605		0.01055	1.47813
0.02034	1.19925		0.02034	-0.01786							--			0.01058	1.71175		0.01058	1.53125
0.02037	1.30175		0.02037	-0.0625							--			0.0106	1.763		0.0106	1.58438
0.0204	1.353		0.0204	0.16071							--			0.01063	1.968		0.01063	1.69063
0.02043	1.4555		0.02043	-0.0625							--			0.01066	1.968		0.01066	1.79688
0.02046	1.558		0.02046	-0.0625							--			0.01068	2.0705		0.01068	1.85
0.02049	1.60925		0.02049	-0.01786							--			0.01071	2.12175		0.01071	1.85
0.02052	1.71175		0.02052	-0.0625							--			0.01073	2.22425		0.01073	2.00938
0.02055	1.81425		0.02055	-0.375							--			0.01076	2.2755		0.01076	2.0625
0.02058	1.91675		0.02058	-0.0625							--			0.01079	2.32675		0.01079	2.11563
0.02061	1.968		0.02061	-0.46429							--			0.01081	2.42925		0.01081	2.16875
0.02065	2.01925		0.02065	-0.24107							--			0.01084	2.4805		0.01084	2.275
0.02068	2.12175		0.02068	-0.6875							--			0.01087	2.53175		0.01087	2.38125
0.02071	2.2755		0.02071	-0.77679							--			0.01089	2.63425		0.01089	2.38125
0.02074	2.32675		0.02074	-0.91071							--			0.01092	2.6855		0.01092	2.54062
0.02077	2.42925		0.02077	-1.04464							--			0.01095	2.788		0.01095	2.54062
0.0208	2.53175		0.0208	-1.26786							--			0.01097	2.83925		0.01097	2.64688
0.02083	2.583		0.02083	-1.04464							--			0.011	2.8905		0.011	2.7
0.02086	2.63425		0.02086	-1.35714							--			0.01103	2.94175		0.01103	2.75313
0.02089	2.73675		0.02089	-1.17857							--			0.01105	3.04425		0.01105	2.85938
0.02092	2.83925		0.02092	-1.625							--			0.01108	3.0955		0.01108	2.96563
0.02096	2.8905		0.02096	-1.26786							--			0.01111	3.14675		0.01111	3.01875
0.02099	2.94175		0.02099	-1.625							--			0.01113	3.14675		0.01113	3.125
0.02102	3.0955		0.02102	-1.9375							--			0.01116	3.24925		0.01116	3.07188
0.02105	3.0955		0.02105	-1.71429							--			0.01119	3.3005		0.01119	3.17813
0.02108	3.198		0.02108	-1.9375							--			0.01121	3.403		0.01121	3.28438
0.02111	3.24925		0.02111	-2.02679							--			0.01124	3.45425		0.01124	3.28438
0.02114	3.35175		0.02114	-1.80357							--			0.01126	3.5055		0.01126	3.44375
0.02117	3.403		0.02117	-2.20536							--			0.01129	3.55675		0.01129	3.49688
0.0212	3.55675		0.0212	-2.07143			2.8e-05	0.123		2.8e-05	4.10938			0.01132	3.608		0.01132	3.55
0.02124	3.55675		0.02124	-2.25			5.7e-05	0.17425		5.7e-05	4.73438			0.01134	3.7105		0.01134	3.60313
0.02127	3.608		0.02127	-2.11607			8.6e-05	0.328		8.6e-05	4.57812			0.01137	3.813		0.01137	3.65625
0.0213	3.7105		0.0213	-2.29464			0.000115	0.37925		0.000115	4.26563			0.0114	3.813		0.0114	3.70938
0.02133	3.813		0.02133	-2.33929			0.000144	0.48175		0.000144	4.1875			0.01142	3.86425		0.01142	3.81563
0.02136	3.813		0.02136	-2.20536			0.000173	0.533		0.000173	3.64063			0.01145	3.86425		0.01145	3.92188
0.02139	3.813		0.02139	-2.78571			0.000202	0.68675		0.000202	5.59375			0.01148	3.96675		0.01148	3.86875
0.02142	3.9155		0.02142	-2.65179			0.000231	0.78925		0.000231	4.34375			0.0115	3.96675		0.0115	3.975
0.02145	4.018		0.02145	-2.42857			0.00026	0.8405		0.00026	4.65625			0.01153	4.06925		0.01153	4.02813
0.02148	4.018		0.02148	-2.47321			0.000289	0.99425		0.000289	4.5			0.01156	4.06925		0.01156	4.02813
0.02151	4.06925		0.02151	-2.20536			0.000318	1.0455		0.000318	4.8125			0.01158	4.1205		0.01158	4.08125
0.02154	4.1205		0.02154	-2.74107			0.000347	1.148		0.000347	4.1875			0.01161	4.17175		0.01161	4.13438
0.02158	4.17175		0.02158	-2.91964			0.000376	1.19925		0.000376	3.875			0.01164	4.27425		0.01164	4.24063
0.02161	4.27425		0.02161	-2.78571			0.000405	1.353		0.000405	3.79688			0.01166	4.223		0.01166	4.24063
0.02164	4.27425		0.02164	-2.875			0.000434	1.40425		0.000434	4.26563			0.01169	4.27425		0.01169	4.24063
0.02167	4.3255		0.02167	-2.74107			0.000463	1.4555		0.000463	3.17188			0.01171	4.27425		0.01171	4.34688
0.0217	4.428		0.0217	-3.32143			0.000492	1.60925		0.000492	3.25			0.01174	4.37675		0.01174	4.34688
0.02173	4.3255		0.02173	-2.91964			0.000521	1.6605		0.000521	3.875			0.01177	4.428		0.01177	4.4
0.02176	4.47925		0.02176	-3.1875			0.00055	1.71175		0.00055	3.17188			0.01179	4.428		0.01179	4.45313
0.02179	4.5305		0.02179	-3.32143			0.000579	1.81425		0.000579	4.34375			0.01182	4.428		0.01182	4.45313
0.02182	4.5305		0.02182	-3.41071			0.000608	1.91675		0.000608	3.79688			0.01185	4.5305		0.01185	4.45313
0.02185	4.633		0.02185	-3.23214			0.000637	1.968		0.000637	3.48438			0.01187	4.5305		0.01187	4.45313
0.02189	4.58175		0.02189	-3.63393			0.000666	2.01925		0.000666	3.79688			0.0119	4.633		0.0119	4.55938
0.02192	4.633		0.02192	-3.67857			0.000695	2.12175		0.000695	2.625			0.01193	4.58175		0.01193	4.6125
0.02195	4.68425		0.02195	-3.94643			0.000724	2.2755		0.000724	2.78125			0.01195	4.633		0.01195	4.66563
0.02198	4.68425		0.02198	-3.54464			0.000753	2.32675		0.000753	2.3125			0.01198	4.633		0.01198	4.6125
0.02201	4.78675		0.02201	-3.63393			0.000782	2.378		0.000782	2.625			0.01201	4.68425		0.01201	4.77188
0.02204	4.7355		0.02204	-3.67857			0.000811	2.4805		0.000811	2.3125			0.01203	4.68425		0.01203	4.77188
0.02207	4.7355		0.02207	-3.90179			0.00084	2.53175		0.00084	2.70313			0.01206	4.68425		0.01206	4.71875
0.0221	4.78675		0.0221	-4.21429			0.000869	2.6855		0.000869	3.40625			0.01209	4.68425		0.01209	4.825
0.02213	4.838		0.02213	-3.8125			0.000898	2.6855		0.000898	2.07813			0.01211	4.7355		0.01211	4.87813
0.02216	4.838		0.02216	-3.90179			0.000927	2.788		0.000927	3.95313			0.01214	4.78675		0.01214	4.93125
0.0222	4.838		0.0222	-4.03571			0.000956	2.83925		0.000956	3.17188			0.01217	4.78675		0.01217	4.825
0.02223	4.88925		0.02223	-3.90179			0.000985	2.94175		0.000985	3.25			0.01219	4.838		0.01219	4.98438
0.02226	4.88925		0.02226	-4.03571			0.00101	2.993		0.00101	3.32813			0.01222	4.78675		0.01222	4.93125
0.02229	4.88925		0.02229	-3.94643			0.00104	3.04425		0.00104	4.8125			0.01224	4.838		0.01224	4.93125
0.02232	4.838		0.02232	-3.94643			0.00107	3.14675		0.00107	3.32813			0.01227	4.88925		0.01227	4.93125
0.02235	4.88925		0.02235	-3.72321			0.0011	3.198		0.0011	3.95313			0.0123	4.838		0.0123	4.98438
0.02238	4.838		0.02238	-3.76786			0.00113	3.24925		0.00113	5.125			0.01232	4.88925		0.01232	5.0375
0.02241	4.88925		0.02241	-3.94643			0.00116	3.35175		0.00116	3.25			0.01235	4.88925		0.01235	5.0375
0.02244	4.88925		0.02244	-3.90179			0.00119	3.403		0.00119	4.57812			0.01238	4.88925		0.01238	5.0375
0.02247	4.9405		0.02247	-3.90179			0.00122	3.45425		0.00122	3.5625			0.0124	4.838		0.0124	5.0375
0.02251	4.9405		0.02251	-3.94643			0.00125	3.55675		0.00125	3.48438			0.01243	4.88925		0.01243	4.98438
0.02254	4.88925		0.02254	-3.85714			0.00128	3.55675		0.00128	3.71875			0.01246	4.88925		0.01246	5.0375
0.02257	4.88925		0.02257	-3.94643			0.0013	3.65925		0.0013	3.79688			0.01248	4.88925		0.01248	5.0375
0.0226	4.88925		0.0226	-3.85714			0.00133	3.76175		0.00133	3.64063			0.01251	4.88925		0.01251	5.09063
0.02263	4.88925		0.02263	-4.25893			0.00136	3.76175		0.00136	3.875			0.01254	4.88925		0.01254	5.0375
0.02266	4.838		0.02266	-3.90179			0.00139	3.813		0.00139	3.25			0.01256	4.838		0.01256	5.0375
0.02269	4.88925		0.02269	-3.90179			0.00142	3.86425		0.00142	2			0.01259	4.9405		0.01259	5.0375
0.02272	4.78675		0.02272	-3.90179			0.00145	3.96675		0.00145	4.10938			0.01262	4.838		0.01262	5.09063
0.02275	4.838		0.02275	-3.54464			0.00148	4.06925		0.00148	3.875			0.01264	4.838		0.01264	5.09063
0.02279	4.7355		0.02279	-4.21429			0.00151	4.06925		0.00151	3.01563			0.01267	4.838		0.01267	4.98438
0.02282	4.7355		0.02282	-4.21429			0.00154	4.06925		0.00154	2.78125			0.0127	4.88925		0.0127	5.09063
0.02285	4.68425		0.02285	-4.16964			0.00157	4.223		0.00157	2.54688			0.01272	4.838		0.01272	5.0375
0.02288	4.68425		0.02288	-4.21429			0.00159	4.223		0.00159	2.3125			0.01275	4.838		0.01275	5.0375
0.02291	4.68425		0.02291	-4.125			0.00162	4.27425		0.00162	2.23438			0.01278	4.838		0.01278	4.98438
0.02294	4.633		0.02294	-4.21429			0.00165	4.3255		0.00165	1.76563			0.0128	4.78675		0.0128	5.0375
0.02297	4.633		0.02297	-4.08036			0.00168	4.37675		0.00168	1.84375			0.01283	4.78675		0.01283	4.98438
0.023	4.58175		0.023	-4.21429			0.00171	4.37675		0.00171	0.82813			0.01285	4.78675		0.01285	5.0375
0.02303	4.5305		0.02303	-4.125			0.00174	4.428		0.00174	1.45312			0.01288	4.7355		0.01288	4.93125
0.02306	4.5305		0.02306	-4.125			0.00177	4.428		0.00177	1.53125			0.01291	4.68425		0.01291	5.0375
0.02309	4.47925		0.02309	-4.30357			0.0018	4.47925		0.0018	1.60938			0.01293	4.68425		0.01293	4.98438
0.02313	4.428		0.02313	-4.08036			0.00183	4.5305		0.00183	1.29688			0.01296	4.68425		0.01296	4.93125
0.02316	4.37675		0.02316	-4.52679			0.00186	4.58175		0.00186	2.07813			0.01299	4.633		0.01299	4.98438
0.02319	4.37675		0.02319	-4.21429			0.00188	4.58175		0.00188	1.60938			0.01301	4.68425		0.01301	4.93125
0.02322	4.3255		0.02322	-3.8125			0.00191	4.633		0.00191	1.76563			0.01304	4.58175		0.01304	4.87813
0.02325	4.27425		0.02325	-4.03571			0.00194	4.68425		0.00194	0.98438			0.01307	4.58175		0.01307	4.87813
0.02328	4.17175		0.02328	-3.63393			0.00197	4.7355		0.00197	1.45312			0.01309	4.5305		0.01309	4.87813
0.02331	4.1205		0.02331	-3.94643			0.002	4.7355		0.002	0.90625			0.01312	4.5305		0.01312	4.825
0.02334	4.06925		0.02334	-3.76786			0.00203	4.78675		0.00203	1.0625			0.01315	4.47925		0.01315	4.77188
0.02337	4.018		0.02337	-3.76786			0.00206	4.78675		0.00206	1.53125			0.01317	4.428		0.01317	4.825
0.0234	3.96675		0.0234	-3.63393			0.00209	4.78675		0.00209	1.29688			0.0132	4.37675		0.0132	4.66563
0.02344	3.9155		0.02344	-3.58929			0.00212	4.78675		0.00212	1.6875			0.01323	4.37675		0.01323	4.825
0.02347	3.86425		0.02347	-3.67857			0.00215	4.838		0.00215	0.90625			0.01325	4.3255		0.01325	4.71875
0.0235	3.813		0.0235	-3.45536			0.00217	4.838		0.00217	2.39063			0.01328	4.27425		0.01328	4.71875
0.02353	3.76175		0.02353	-3.23214			0.0022	4.838		0.0022	1.53125			0.01331	4.223		0.01331	4.66563
0.02356	3.7105		0.02356	-3.5			0.00223	4.88925		0.00223	1.76563			0.01333	4.223		0.01333	4.6125
0.02359	3.65925		0.02359	-3.14286			0.00226	4.838		0.00226	1.45312			0.01336	4.1205		0.01336	4.6125
0.02362	3.608		0.02362	-3.36607			0.00229	4.9405		0.00229	2.3125			0.01338	4.1205		0.01338	4.50625
0.02365	3.55675		0.02365	-3.1875			0.00232	4.9405		0.00232	1.21875			0.01341	4.1205		0.01341	4.50625
0.02368	3.45425		0.02368	-3.32143			0.00235	4.9405		0.00235	1.84375			0.01344	4.06925		0.01344	4.45313
0.02371	3.403		0.02371	-3.36607			0.00238	4.88925		0.00238	1.6875			0.01346	3.96675		0.01346	4.34688
0.02375	3.35175		0.02375	-3.1875			0.00241	4.9405		0.00241	0.51563			0.01349	3.96675		0.01349	4.4
0.02378	3.24925		0.02378	-3.05357			0.00244	4.9405		0.00244	1.53125			0.01352	3.9155		0.01352	4.34688
0.02381	3.14675		0.02381	-3.09821			0.00246	4.9405		0.00246	0.90625			0.01354	3.86425		0.01354	4.29375
0.02384	3.04425		0.02384	-3.23214			0.00249	4.88925		0.00249	0.82813			0.01357	3.813		0.01357	4.1875
0.02387	2.993		0.02387	-3.00893			0.00252	4.88925		0.00252	0.4375			0.0136	3.7105		0.0136	4.1875
0.0239	2.94175		0.0239	-2.83036			0.00255	4.99175		0.00255	1.29688			0.01362	3.7105		0.01362	4.08125
0.02393	2.8905		0.02393	-3.00893			0.00258	4.9405		0.00258	1.0625			0.01365	3.608		0.01365	4.02813
0.02396	2.788		0.02396	-2.74107			0.00261	4.9405		0.00261	0.59375			0.01368	3.55675		0.01368	3.975
0.02399	2.6855		0.02399	-2.91964			0.00264	4.88925		0.00264	-0.1875			0.0137	3.5055		0.0137	3.92188
0.02402	2.63425		0.02402	-3.05357			0.00267	4.88925		0.00267	0.20313			0.01373	3.45425		0.01373	3.92188
0.02406	2.4805		0.02406	-3.00893			0.0027	4.838		0.0027	0.125			0.01376	3.35175		0.01376	3.86875
0.02409	2.4805		0.02409	-2.875			0.00273	4.88925		0.00273	-0.65625			0.01378	3.35175		0.01378	3.70938
0.02412	2.32675		0.02412	-2.51786			0.00275	4.88925		0.00275	-0.10938			0.01381	3.3005		0.01381	3.7625
0.02415	2.2755		0.02415	-2.65179			0.00278	4.78675		0.00278	-0.34375			0.01384	3.198		0.01384	3.65625
0.02418	2.22425		0.02418	-2.65179			0.00281	4.78675		0.00281	-0.8125			0.01386	3.14675		0.01386	3.65625
0.02421	2.12175		0.02421	-2.60714			0.00284	4.78675		0.00284	0.20313			0.01389	3.0955		0.01389	3.55
0.02424	2.0705		0.02424	-2.60714			0.00287	4.78675		0.00287	0.75			0.01391	3.0955		0.01391	3.44375
0.02427	1.91675		0.02427	-2.38393			0.0029	4.78675		0.0029	-0.96875			0.01394	2.993		0.01394	3.44375
0.0243	1.8655		0.0243	-2.33929			0.00293	4.7355		0.00293	-1.4375			0.01397	2.94175		0.01397	3.39063
0.02434	1.71175		0.02434	-2.20536			0.00296	4.68425		0.00296	-0.26563			0.01399	2.788		0.01399	3.28438
0.02437	1.6605		0.02437	-2.11607			0.00299	4.68425		0.00299	-0.96875			0.01402	2.788		0.01402	3.23125
0.0244	1.558		0.0244	-1.84821			0.00302	4.58175		0.00302	-0.8125			0.01405	2.6855		0.01405	3.17813
0.02443	1.4555		0.02443	-1.89286			0.00304	4.633		0.00304	-0.26563			0.01407	2.583		0.01407	3.17813
0.02446	1.353		0.02446	-1.71429			0.00307	4.5305		0.00307	-0.65625			0.0141	2.583		0.0141	3.07188
0.02449	1.2505		0.02449	-1.80357			0.0031	4.5305		0.0031	-0.73438			0.01413	2.4805		0.01413	2.9125
0.02452	1.148		0.02452	-1.58036			0.00313	4.5305		0.00313	-0.89063			0.01415	2.378		0.01415	2.96563
0.02455	1.09675		0.02455	-1.71429			0.00316	4.47925		0.00316	0.125			0.01418	2.32675		0.01418	2.85938
0.02458	0.99425		0.02458	-1.44643			0.00319	4.428		0.00319	-0.26563			0.01421	2.32675		0.01421	2.85938
0.02461	0.89175		0.02461	-1.44643			0.00322	4.37675		0.00322	-0.1875			0.01423	2.22425		0.01423	2.75313
0.02464	0.78925		0.02464	-1.08929			0.00325	4.3255		0.00325	0.125			0.01426	2.12175		0.01426	2.64688
0.02468	0.738		0.02468	-0.95536			0.00328	4.27425		0.00328	-0.5			0.01429	2.0705		0.01429	2.54062
0.02471	0.58425		0.02471	-1.26786			0.0033	4.27425		0.0033	-0.03125			0.01431	2.01925		0.01431	2.4875
0.02474	0.48175		0.02474	-1			0.00333	4.223		0.00333	-1.125			0.01434	1.91675		0.01434	2.43438
0.02477	0.4305		0.02477	-1			0.00336	4.17175		0.00336	-0.26563			0.01437	1.81425		0.01437	2.43438
0.0248	0.328		0.0248	-0.95536			0.00339	4.1205		0.00339	-1.98438			0.01439	1.71175		0.01439	2.32813
0.02483	0.2255		0.02483	-0.91071			0.00342	4.06925		0.00342	-0.96875			0.01442	1.6605		0.01442	2.22188
0.02486	0.17425		0.02486	-0.6875			0.00345	4.018		0.00345	-0.96875			0.01444	1.558		0.01444	2.16875
0.02489	0.0205		0.02489	-0.50893			0.00348	3.96675		0.00348	-0.65625			0.01447	1.4555		0.01447	2.0625
0.02492	-0.03075		0.02492	-0.59821			0.00351	3.9155		0.00351	-2.375			0.0145	1.4555		0.0145	2.0625
0.02496	-0.13325		0.02496	-0.55357			0.00354	3.86425		0.00354	-1.67188			0.01452	1.353		0.01452	1.85
0.02499	-0.23575		0.02499	-0.19643			0.00357	3.76175		0.00357	-1.35938			0.01455	1.2505		0.01455	1.85
0.02502	-0.33825		0.02502	-0.19643			0.0036	3.7105		0.0036	-2.84375			0.01458	1.148		0.01458	1.74375
0.02505	-0.33825		0.02505	-0.375			0.00362	3.65925		0.00362	-1.51563			0.0146	1.0455		0.0146	1.74375
0.02508	-0.492		0.02508	-0.28571			0.00365	3.608		0.00365	-2.29688			0.01463	1.0455		0.01463	1.69063
0.02511	-0.5945		0.02511	-0.50893			0.00368	3.55675		0.00368	-1.59375			0.01466	0.943		0.01466	1.58438
0.02514	-0.697		0.02514	-0.24107			0.00371	3.5055		0.00371	-3.23438			0.01468	0.8405		0.01468	1.47813
0.02517	-0.7995		0.02517	-0.19643			0.00374	3.403		0.00374	-2.60938			0.01471	0.738		0.01471	1.425
0.0252	-0.902		0.0252	-0.01786			0.00377	3.35175		0.00377	-2.84375			0.01474	0.68675		0.01474	1.31875
0.02523	-1.0045		0.02523	-0.01786			0.0038	3.198		0.0038	-3			0.01476	0.6355		0.01476	1.2125
0.02526	-1.107		0.02526	0.16071			0.00383	3.198		0.00383	-3.70313			0.01479	0.533		0.01479	1.26563
0.0253	-1.15825		0.0253	0.42857			0.00386	3.24925		0.00386	-3.39063			0.01482	0.4305		0.01482	1.05313
0.02533	-1.26075		0.02533	0.60714			0.00389	3.04425		0.00389	-3.46875			0.01484	0.37925		0.01484	1
0.02536	-1.4145		0.02536	0.5625			0.00391	2.993		0.00391	-3.625			0.01487	0.27675		0.01487	0.89375
0.02539	-1.4145		0.02539	0.60714			0.00394	2.94175		0.00394	-3.07813			0.01489	0.2255		0.01489	0.7875
0.02542	-1.517		0.02542	0.875			0.00397	2.83925		0.00397	-2.45313			0.01492	0.17425		0.01492	0.73438
0.02545	-1.67075		0.02545	1.00893			0.004	2.83925		0.004	-2.92188			0.01495	0.0205		0.01495	0.73438
0.02548	-1.722		0.02548	1.00893			0.00403	2.63425		0.00403	-3.3125			0.01497	-0.03075		0.01497	0.62813
0.02551	-1.927		0.02551	1.14286			0.00406	2.63425		0.00406	-3.625			0.015	-0.13325		0.015	0.46875
0.02554	-1.97825		0.02554	1.05357			0.00409	2.53175		0.00409	-2.29688			0.01503	-0.1845		0.01503	0.41563
0.02557	-2.08075		0.02557	1.09821			0.00412	2.4805		0.00412	-3.23438			0.01505	-0.33825		0.01505	0.3625
0.02561	-2.08075		0.02561	1.27679			0.00415	2.378		0.00415	-3			0.01508	-0.3895		0.01508	0.25625
0.02564	-2.18325		0.02564	1.32143			0.00418	2.32675		0.00418	-2.76563			0.01511	-0.492		0.01511	0.25625
0.02567	-2.337		0.02567	1.5			0.0042	2.22425		0.0042	-2.60938			0.01513	-0.54325		0.01513	0.15
0.0257	-2.38825		0.0257	1.76786			0.00423	2.12175		0.00423	-2.92188			0.01516	-0.64575		0.01516	-0.00938
0.02573	-2.4395		0.02573	1.67857			0.00426	2.0705		0.00426	-2.45313			0.01519	-0.697		0.01519	-0.0625
0.02576	-2.49075		0.02576	1.67857			0.00429	2.01925		0.00429	-2.6875			0.01521	-0.7995		0.01521	-0.16875
0.02579	-2.6445		0.02579	1.5			0.00432	1.8655		0.00432	-2.45313			0.01524	-0.902		0.01524	-0.22188
0.02582	-2.747		0.02582	1.94643			0.00435	1.81425		0.00435	-2.14063			0.01527	-0.95325		0.01527	-0.38125
0.02585	-2.747		0.02585	1.8125			0.00438	1.763		0.00438	-2.53125			0.01529	-1.0045		0.01529	-0.38125
0.02588	-2.90075		0.02588	2.21429			0.00441	1.6605		0.00441	-2.14063			0.01532	-1.15825		0.01532	-0.43438
0.02592	-2.90075		0.02592	2.03571			0.00444	1.60925		0.00444	-2.60938			0.01535	-1.15825		0.01535	-0.59375
0.02595	-3.0545		0.02595	1.99107			0.00447	1.50675		0.00447	-2.76563			0.01537	-1.312		0.01537	-0.7
0.02598	-3.157		0.02598	2.21429			0.00449	1.40425		0.00449	-2.92188			0.0154	-1.36325		0.0154	-0.7
0.02601	-3.20825		0.02601	1.72321			0.00452	1.353		0.00452	-2.76563			0.01543	-1.4145		0.01543	-0.9125
0.02604	-3.2595		0.02604	2.30357			0.00455	1.19925		0.00455	-3.07813			0.01545	-1.517		0.01545	-0.85938
0.02607	-3.31075		0.02607	2.125			0.00458	1.148		0.00458	-3.3125			0.01548	-1.6195		0.01548	-0.96563
0.0261	-3.4645		0.0261	2.03571			0.00461	1.0455		0.00461	-3.625			0.0155	-1.67075		0.0155	-1.07188
0.02613	-3.4645		0.02613	2.25893			0.00464	0.943		0.00464	-3.70313			0.01553	-1.722		0.01553	-1.17813
0.02616	-3.51575		0.02616	2.34821			0.00467	0.89175		0.00467	-3			0.01556	-1.8245		0.01556	-1.23125
0.02619	-3.61825		0.02619	2.52679			0.0047	0.78925		0.0047	-3.54688			0.01558	-1.87575		0.01558	-1.3375
0.02623	-3.72075		0.02623	2.83929			0.00473	0.68675		0.00473	-3.625			0.01561	-1.97825		0.01561	-1.39063
0.02626	-3.772		0.02626	2.66071			0.00476	0.6355		0.00476	-3.625			0.01564	-2.08075		0.01564	-1.44375
0.02629	-3.82325		0.02629	2.75			0.00478	0.48175		0.00478	-4.48438			0.01566	-2.18325		0.01566	-1.49688
0.02632	-3.8745		0.02632	2.83929			0.00481	0.4305		0.00481	-5.34375			0.01569	-2.18325		0.01569	-1.60313
0.02635	-3.977		0.02635	2.70536			0.00484	0.37925		0.00484	-4.5625			0.01572	-2.28575		0.01572	-1.70938
0.02638	-3.977		0.02638	2.97321			0.00487	0.2255		0.00487	-3.9375			0.01574	-2.28575		0.01574	-1.86875
0.02641	-4.0795		0.02641	3.375			0.0049	0.123		0.0049	-4.09375			0.01577	-2.4395		0.01577	-1.86875
0.02644	-4.13075		0.02644	3.33036			0.00493	0.07175		0.00493	-4.17188			0.0158	-2.49075		0.0158	-1.86875
0.02647	-4.182		0.02647	2.97321			0.00496	0.0205		0.00496	-3.78125			0.01582	-2.59325		0.01582	-1.975
0.02651	-4.2845		0.02651	3.59821			0.00499	-0.13325		0.00499	-4.17188			0.01585	-2.6445		0.01585	-2.08125
0.02654	-4.2845		0.02654	3.41964			0.00502	-0.23575		0.00502	-3.9375			0.01588	-2.747		0.01588	-2.1875
0.02657	-4.33575		0.02657	3.73214			0.00505	-0.287		0.00505	-3.70313			0.0159	-2.747		0.0159	-2.29375
0.0266	-4.387		0.0266	3.86607			0.00507	-0.3895		0.00507	-4.64062			0.01593	-2.90075		0.01593	-2.34688
0.02663	-4.43825		0.02663	3.64286			0.0051	-0.54325		0.0051	-3.85938			0.01596	-2.952		0.01596	-2.45313
0.02666	-4.4895		0.02666	3.50893			0.00513	-0.54325		0.00513	-3.07813			0.01598	-3.00325		0.01598	-2.50625
0.02669	-4.54075		0.02669	3.77679			0.00516	-0.64575		0.00516	-3.54688			0.01601	-3.0545		0.01601	-2.55938
0.02672	-4.54075		0.02672	3.91071			0.00519	-0.74825		0.00519	-3.54688			0.01603	-3.10575		0.01603	-2.66563
0.02675	-4.592		0.02675	3.86607			0.00522	-0.85075		0.00522	-3.9375			0.01606	-3.157		0.01606	-2.66563
0.02678	-4.64325		0.02678	3.73214			0.00525	-0.902		0.00525	-2.6875			0.01609	-3.2595		0.01609	-2.71875
0.02681	-4.64325		0.02681	3.77679			0.00528	-1.05575		0.00528	-2.53125			0.01611	-3.362		0.01611	-2.825
0.02685	-4.6945		0.02685	4			0.00531	-1.107		0.00531	-3.78125			0.01614	-3.362		0.01614	-2.93125
0.02688	-4.74575		0.02688	3.86607			0.00534	-1.15825		0.00534	-2.84375			0.01617	-3.4645		0.01617	-2.93125
0.02691	-4.797		0.02691	3.95536			0.00536	-1.312		0.00536	-3.78125			0.01619	-3.567		0.01619	-3.0375
0.02694	-4.797		0.02694	3.86607			0.00539	-1.36325		0.00539	-3.07813			0.01622	-3.567		0.01622	-3.09063
0.02697	-4.797		0.02697	3.91071			0.00542	-1.4145		0.00542	-2.92188			0.01625	-3.61825		0.01625	-3.14375
0.027	-4.84825		0.027	3.91071			0.00545	-1.56825		0.00545	-2.92188			0.01627	-3.72075		0.01627	-3.14375
0.02703	-4.8995		0.02703	4.08929			0.00548	-1.6195		0.00548	-3.15625			0.0163	-3.72075		0.0163	-3.25
0.02706	-4.8995		0.02706	4			0.00551	-1.67075		0.00551	-3.15625			0.01633	-3.82325		0.01633	-3.30313
0.02709	-4.95075		0.02709	4			0.00554	-1.8245		0.00554	-3.46875			0.01635	-3.8745		0.01635	-3.40938
0.02712	-5.002		0.02712	4.17857			0.00557	-1.87575		0.00557	-3.70313			0.01638	-3.92575		0.01638	-3.40938
0.02716	-4.95075		0.02716	3.95536			0.0056	-2.0295		0.0056	-3.9375			0.01641	-3.977		0.01641	-3.51563
0.02719	-5.002		0.02719	4.04464			0.00563	-2.0295		0.00563	-3.9375			0.01643	-4.02825		0.01643	-3.62188
0.02722	-5.002		0.02722	3.95536			0.00565	-2.18325		0.00565	-3.15625			0.01646	-4.02825		0.01646	-3.62188
0.02725	-5.05325		0.02725	4			0.00568	-2.2345		0.00568	-4.17188			0.01649	-4.0795		0.01649	-3.675
0.02728	-5.05325		0.02728	4.13393			0.00571	-2.28575		0.00571	-3.70313			0.01651	-4.182		0.01651	-3.72813
0.02731	-5.002		0.02731	4.26786			0.00574	-2.4395		0.00574	-4.01563			0.01654	-4.23325		0.01654	-3.78125
0.02734	-5.002		0.02734	4.40179			0.00577	-2.4395		0.00577	-3.85938			0.01656	-4.2845		0.01656	-3.83438
0.02737	-5.05325		0.02737	4			0.0058	-2.542		0.0058	-3.54688			0.01659	-4.23325		0.01659	-3.94063
0.0274	-5.002		0.0274	4.35714			0.00583	-2.59325		0.00583	-3.70313			0.01662	-4.387		0.01662	-3.94063
0.02743	-5.05325		0.02743	4.44643			0.00586	-2.69575		0.00586	-4.32813			0.01664	-4.43825		0.01664	-4.04688
0.02747	-5.05325		0.02747	4.40179			0.00589	-2.747		0.00589	-3.78125			0.01667	-4.43825		0.01667	-4.04688
0.0275	-5.05325		0.0275	4.49107			0.00591	-2.90075		0.00591	-3.39063			0.0167	-4.43825		0.0167	-4.15313
0.02753	-5.002		0.02753	4.66964			0.00594	-2.90075		0.00594	-4.5625			0.01672	-4.4895		0.01672	-4.1
0.02756	-5.002		0.02756	4.66964			0.00597	-3.00325		0.00597	-3.85938			0.01675	-4.4895		0.01675	-4.20625
0.02759	-5.05325		0.02759	4.625			0.006	-3.10575		0.006	-4.40625			0.01678	-4.592		0.01678	-4.20625
0.02762	-5.002		0.02762	4.71429			0.00603	-3.157		0.00603	-3.70313			0.0168	-4.592		0.0168	-4.25938
0.02765	-4.95075		0.02765	4.84821			0.00606	-3.20825		0.00606	-6.04685			0.01683	-4.64325		0.01683	-4.3125
0.02768	-4.95075		0.02768	4.84821			0.00609	-3.31075		0.00609	-4.17188			0.01686	-4.6945		0.01686	-4.41875
0.02771	-5.002		0.02771	4.75893			0.00612	-3.362		0.00612	-3.23438			0.01688	-4.6945		0.01688	-4.36563
0.02774	-5.002		0.02774	4.84821			0.00615	-3.41325		0.00615	-4.48438			0.01691	-4.6945		0.01691	-4.47188
0.02778	-4.8995		0.02778	4.75893			0.00618	-3.51575		0.00618	-3.9375			0.01694	-4.797		0.01694	-4.47188
0.02781	-4.95075		0.02781	5.02679			0.00621	-3.567		0.00621	-3.15625			0.01696	-4.797		0.01696	-4.47188
0.02784	-4.8995		0.02784	4.71429			0.00623	-3.6695		0.00623	-2.14063			0.01699	-4.797		0.01699	-4.57813
0.02787	-4.84825		0.02787	4.80357			0.00626	-3.6695		0.00626	-3.70313			0.01702	-4.84825		0.01702	-4.57813
0.0279	-4.84825		0.0279	4.71429			0.00629	-3.772		0.00629	-2.0625			0.01704	-4.8995		0.01704	-4.57813
0.02793	-4.74575		0.02793	4.71429			0.00632	-3.772		0.00632	-2.21875			0.01707	-4.84825		0.01707	-4.63125
0.02796	-4.797		0.02796	4.80357			0.00635	-3.8745		0.00635	-2.84375			0.01709	-4.8995		0.01709	-4.68438
0.02799	-4.6945		0.02799	4.40179			0.00638	-3.92575		0.00638	-2.375			0.01712	-4.8995		0.01712	-4.7375
0.02802	-4.6945		0.02802	4.49107			0.00641	-3.977		0.00641	-3.15625			0.01715	-4.95075		0.01715	-4.68438
0.02806	-4.64325		0.02806	4.49107			0.00644	-4.02825		0.00644	-3.39063			0.01717	-4.95075		0.01717	-4.79063
0.02809	-4.64325		0.02809	4.35714			0.00647	-4.0795		0.00647	-3			0.0172	-4.95075		0.0172	-4.7375
0.02812	-4.592		0.02812	4.3125			0.0065	-4.13075		0.0065	-3.54688			0.01723	-5.002		0.01723	-4.84375
0.02815	-4.54075		0.02815	4.49107			0.00652	-4.23325		0.00652	-3.07813			0.01725	-5.002		0.01725	-4.84375
0.02818	-4.54075		0.02818	4.40179			0.00655	-4.2845		0.00655	-2.375			0.01728	-4.95075		0.01728	-4.84375
0.02821	-4.43825		0.02821	4.26786			0.00658	-4.2845		0.00658	-2.29688			0.01731	-5.002		0.01731	-4.84375
0.02824	-4.387		0.02824	3.95536			0.00661	-4.33575		0.00661	-2.45313			0.01733	-5.002		0.01733	-4.89688
0.02827	-4.33575		0.02827	4.26786			0.00664	-4.387		0.00664	-2.92188			0.01736	-5.05325		0.01736	-5.00312
0.0283	-4.33575		0.0283	4.13393			0.00667	-4.43825		0.00667	-2.14063			0.01739	-5.002		0.01739	-4.89688
0.02833	-4.2845		0.02833	4.26786			0.0067	-4.43825		0.0067	-2.76563			0.01741	-5.05325		0.01741	-4.89688
0.02836	-4.182		0.02836	4.49107			0.00673	-4.4895		0.00673	-3			0.01744	-5.002		0.01744	-4.95
0.0284	-4.13075		0.0284	4.26786			0.00676	-4.54075		0.00676	-2.76563			0.01747	-5.05325		0.01747	-4.95
0.02843	-4.13075		0.02843	4.40179			0.00679	-4.592		0.00679	-2.60938			0.01749	-5.1045		0.01749	-4.89688
0.02846	-4.02825		0.02846	4.17857			0.00681	-4.592		0.00681	-2.92188			0.01752	-5.05325		0.01752	-5.00312
0.02849	-4.02825		0.02849	4.13393			0.00684	-4.64325		0.00684	-3.46875			0.01754	-5.05325		0.01754	-4.95
0.02852	-3.92575		0.02852	3.91071			0.00687	-4.6945		0.00687	-3.78125			0.01757	-5.002		0.01757	-5.00312
0.02855	-3.8745		0.02855	3.95536			0.0069	-4.74575		0.0069	-2.6875			0.0176	-5.002		0.0176	-4.89688
0.02858	-3.82325		0.02858	4.3125			0.00693	-4.797		0.00693	-3.70313			0.01762	-5.002		0.01762	-4.95
0.02861	-3.72075		0.02861	3.86607			0.00696	-4.797		0.00696	-2.60938			0.01765	-5.002		0.01765	-4.95
0.02864	-3.72075		0.02864	4.08929			0.00699	-4.797		0.00699	-3.46875			0.01768	-5.002		0.01768	-4.95
0.02867	-3.61825		0.02867	3.95536			0.00702	-4.84825		0.00702	-2.60938			0.0177	-5.002		0.0177	-4.89688
0.02871	-3.567		0.02871	4.04464			0.00705	-4.84825		0.00705	-2.76563			0.01773	-5.002		0.01773	-4.89688
0.02874	-3.51575		0.02874	4.13393			0.00708	-4.84825		0.00708	-2.0625			0.01776	-5.002		0.01776	-4.84375
0.02877	-3.41325		0.02877	3.82143			0.0071	-4.8995		0.0071	-2.45313			0.01778	-5.002		0.01778	-5.00312
0.0288	-3.31075		0.0288	3.86607			0.00713	-4.95075		0.00713	-3.23438			0.01781	-4.8995		0.01781	-4.84375
0.02883	-3.2595		0.02883	4			0.00716	-4.95075		0.00716	-1.67188			0.01784	-4.8995		0.01784	-4.89688
0.02886	-3.20825		0.02886	3.6875			0.00719	-5.05325		0.00719	-0.89063			0.01786	-4.8995		0.01786	-4.95
0.02889	-3.157		0.02889	3.77679			0.00722	-5.002		0.00722	-1.35938			0.01789	-4.8995		0.01789	-4.84375
0.02892	-3.0545		0.02892	3.24107			0.00725	-4.95075		0.00725	-0.5			0.01792	-4.84825		0.01792	-4.84375
0.02895	-2.952		0.02895	3.50893			0.00728	-4.95075		0.00728	-1.59375			0.01794	-4.84825		0.01794	-4.79063
0.02898	-2.79825		0.02898	3.33036			0.00731	-5.002		0.00731	-1.4375			0.01797	-4.797		0.01797	-4.84375
0.02902	-2.747		0.02902	3.28571			0.00734	-5.05325		0.00734	-0.73438			0.018	-4.797		0.018	-4.7375
0.02905	-2.69575		0.02905	3.10714			0.00737	-5.05325		0.00737	0.125			0.01802	-4.797		0.01802	-4.79063
0.02908	-2.59325		0.02908	3.19643			0.00739	-5.002		0.00739	-0.65625			0.01805	-4.797		0.01805	-4.68438
0.02911	-2.59325		0.02911	3.01786			0.00742	-5.05325		0.00742	0.20313			0.01807	-4.6945		0.01807	-4.68438
0.02914	-2.49075		0.02914	2.83929			0.00745	-5.05325		0.00745	-1.125			0.0181	-4.6945		0.0181	-4.63125
0.02917	-2.337		0.02917	2.79464			0.00748	-5.05325		0.00748	-0.1875			0.01813	-4.64325		0.01813	-4.63125
0.0292	-2.2345		0.0292	2.88393			0.00751	-5.05325		0.00751	-0.73438			0.01815	-4.592		0.01815	-4.63125
0.02923	-2.2345		0.02923	2.97321			0.00754	-5.05325		0.00754	-0.26563			0.01818	-4.592		0.01818	-4.525
0.02926	-2.08075		0.02926	2.70536			0.00757	-5.05325		0.00757	-0.10938			0.01821	-4.54075		0.01821	-4.57813
0.02929	-2.08075		0.02929	2.75			0.0076	-5.05325		0.0076	-0.57813			0.01823	-4.4895		0.01823	-4.525
0.02933	-1.927		0.02933	2.88393			0.00763	-5.05325		0.00763	-0.96875			0.01826	-4.4895		0.01826	-4.525
0.02936	-1.8245		0.02936	2.83929			0.00766	-5.002		0.00766	-1.125			0.01829	-4.387		0.01829	-4.47188
0.02939	-1.77325		0.02939	2.52679			0.00768	-4.95075		0.00768	-0.5			0.01831	-4.387		0.01831	-4.41875
0.02942	-1.6195		0.02942	2.4375			0.00771	-5.002		0.00771	-0.34375			0.01834	-4.33575		0.01834	-4.41875
0.02945	-1.517		0.02945	2.4375			0.00774	-5.002		0.00774	-0.42188			0.01837	-4.387		0.01837	-4.36563
0.02948	-1.517		0.02948	2.48214			0.00777	-4.95075		0.00777	-1.4375			0.01839	-4.23325		0.01839	-4.36563
0.02951	-1.36325		0.02951	2.70536			0.0078	-4.95075		0.0078	-0.89063			0.01842	-4.2845		0.01842	-4.3125
0.02954	-1.26075		0.02954	2.39286			0.00783	-4.8995		0.00783	-0.96875			0.01845	-4.182		0.01845	-4.15313
0.02957	-1.15825		0.02957	2.75			0.00786	-4.84825		0.00786	-0.5			0.01847	-4.0795		0.01847	-4.1
0.0296	-1.05575		0.0296	2.4375			0.00789	-4.84825		0.00789	-0.26563			0.0185	-4.13075		0.0185	-4.15313
0.02964	-0.95325		0.02964	2.34821			0.00792	-4.797		0.00792	-0.34375			0.01853	-4.02825		0.01853	-4.1
0.02967	-0.902		0.02967	2.39286			0.00795	-4.797		0.00795	0.04688			0.01855	-3.977		0.01855	-4.1
0.0297	-0.7995		0.0297	2.125			0.00797	-4.74575		0.00797	-1.04688			0.01858	-3.92575		0.01858	-3.99375
0.02973	-0.74825		0.02973	2.48214			0.008	-4.797		0.008	-0.89063			0.01861	-3.82325		0.01861	-4.04688
0.02976	-0.64575		0.02976	1.99107			0.00803	-4.74575		0.00803	-0.65625			0.01863	-3.8745		0.01863	-3.94063
0.02979	-0.54325		0.02979	1.76786			0.00806	-4.6945		0.00806	-0.03125			0.01866	-3.72075		0.01866	-3.94063
0.02982	-0.44075		0.02982	1.76786			0.00809	-4.6945		0.00809	0.35938			0.01868	-3.6695		0.01868	-3.78125
0.02985	-0.33825		0.02985	1.76786			0.00812	-4.592		0.00812	-0.26563			0.01871	-3.61825		0.01871	-3.83438
0.02988	-0.23575		0.02988	1.54464			0.00815	-4.592		0.00815	-0.26563			0.01874	-3.61825		0.01874	-3.72813
0.02991	-0.13325		0.02991	1.45536			0.00818	-4.54075		0.00818	1.375			0.01876	-3.567		0.01876	-3.62188
0.02995	-0.03075		0.02995	1.32143			0.00821	-4.43825		0.00821	0.75			0.01879	-3.51575		0.01879	-3.62188
0.02998	0.07175		0.02998	1.27679			0.00824	-4.4895		0.00824	1.29688			0.01882	-3.362		0.01882	-3.62188
0.03001	0.123		0.03001	0.91964			0.00826	-4.387		0.00826	1.29688			0.01884	-3.362		0.01884	-3.51563
							0.00829	-4.33575		0.00829	1.0625			0.01887	-3.362		0.01887	-3.4625
							0.00832	-4.2845		0.00832	1.14063			0.0189	-3.2595		0.0189	-3.4625
							0.00835	-4.2845		0.00835	2.15625			0.01892	-3.157		0.01892	-3.35625
							0.00838	-4.23325		0.00838	1.60938			0.01895	-3.0545		0.01895	-3.19688
							0.00841	-4.182		0.00841	1.76563			0.01898	-3.0545		0.01898	-3.25
							0.00844	-4.182		0.00844	1.92188			0.019	-2.952		0.019	-3.0375
							0.00847	-4.0795		0.00847	3.5625			0.01903	-2.90075		0.01903	-3.09063
							0.0085	-4.0795		0.0085	1.92188			0.01906	-2.8495		0.01906	-2.98438
							0.00852	-3.92575		0.00852	1.6875			0.01908	-2.69575		0.01908	-2.87813
							0.00855	-3.8745		0.00855	1.53125			0.01911	-2.6445		0.01911	-2.87813
							0.00858	-3.8745		0.00858	1.53125			0.01914	-2.542		0.01914	-2.825
							0.00861	-3.82325		0.00861	2.07813			0.01916	-2.542		0.01916	-2.71875
							0.00864	-3.772		0.00864	0.75			0.01919	-2.49075		0.01919	-2.66563
							0.00867	-3.6695		0.00867	2			0.01921	-2.38825		0.01921	-2.55938
							0.0087	-3.61825		0.0087	1.84375			0.01924	-2.28575		0.01924	-2.45313
							0.00873	-3.567		0.00873	2.39063			0.01927	-2.28575		0.01927	-2.4
							0.00876	-3.51575		0.00876	2.07813			0.01929	-2.18325		0.01929	-2.34688
							0.00879	-3.41325		0.00879	2.07813			0.01932	-2.132		0.01932	-2.24063
							0.00882	-3.362		0.00882	1.92188			0.01935	-2.08075		0.01935	-2.1875
							0.00884	-3.31075		0.00884	2.15625			0.01937	-1.927		0.01937	-2.13438
							0.00887	-3.157		0.00887	2			0.0194	-1.87575		0.0194	-2.13438
							0.0089	-3.157		0.0089	2.15625			0.01943	-1.8245		0.01943	-1.975
							0.00893	-3.0545		0.00893	2.46875			0.01945	-1.722		0.01945	-1.86875
							0.00896	-3.00325		0.00896	2.54688			0.01948	-1.6195		0.01948	-1.86875
							0.00899	-2.90075		0.00899	2.85938			0.01951	-1.517		0.01951	-1.70938
							0.00902	-2.8495		0.00902	2.625			0.01953	-1.46575		0.01953	-1.60313
							0.00905	-2.747		0.00905	2.54688			0.01956	-1.36325		0.01956	-1.60313
							0.00908	-2.69575		0.00908	2.54688			0.01959	-1.312		0.01959	-1.49688
							0.00911	-2.6445		0.00911	2.3125			0.01961	-1.26075		0.01961	-1.49688
							0.00913	-2.542		0.00913	2.39063			0.01964	-1.15825		0.01964	-1.39063
							0.00916	-2.49075		0.00916	2.85938			0.01967	-1.107		0.01967	-1.28438
							0.00919	-2.337		0.00919	3.79688			0.01969	-1.0045		0.01969	-1.23125
							0.00922	-2.337		0.00922	3.5625			0.01972	-0.902		0.01972	-1.07188
							0.00925	-2.18325		0.00925	3.71875			0.01974	-0.74825		0.01974	-1.07188
							0.00928	-2.132		0.00928	3.71875			0.01977	-0.74825		0.01977	-0.96563
							0.00931	-2.08075		0.00931	4.03125			0.0198	-0.697		0.0198	-0.9125
							0.00934	-1.97825		0.00934	4.1875			0.01982	-0.5945		0.01982	-0.85938
							0.00937	-1.87575		0.00937	3.64063			0.01985	-0.492		0.01985	-0.7
							0.0094	-1.77325		0.0094	4.03125			0.01988	-0.44075		0.01988	-0.64688
							0.00942	-1.67075		0.00942	3.64063			0.0199	-0.33825		0.0199	-0.54063
							0.00945	-1.6195		0.00945	4.26563			0.01993	-0.23575		0.01993	-0.4875
							0.00948	-1.517		0.00948	4.57812			0.01996	-0.13325		0.01996	-0.43438
							0.00951	-1.46575		0.00951	3.79688			0.01998	-0.082		0.01998	-0.275
							0.00954	-1.36325		0.00954	4.8125			0.02001	0.0205		0.02001	-0.16875
							0.00957	-1.2095		0.00957	4.34375			0.02004	0.07175		0.02004	-0.00938
							0.0096	-1.15825		0.0096	4.10938			0.02006	0.123		0.02006	-0.00938
							0.00963	-1.05575		0.00963	3.5625			0.02009	0.27675		0.02009	0.04375
							0.00966	-1.05575		0.00966	5.125			0.02012	0.328		0.02012	0.15
							0.00969	-0.902		0.00969	4.57812			0.02014	0.37925		0.02014	0.20313
							0.00971	-0.85075		0.00971	3.875			0.02017	0.48175		0.02017	0.30938
							0.00974	-0.74825		0.00974	3.95313			0.0202	0.533		0.0202	0.41563
							0.00977	-0.5945		0.00977	3.875			0.02022	0.6355		0.02022	0.46875
							0.0098	-0.5945		0.0098	3.95313			0.02025	0.738		0.02025	0.52188
							0.00983	-0.44075		0.00983	2.54688			0.02027	0.78925		0.02027	0.62813
							0.00986	-0.33825		0.00986	4.26563			0.0203	0.89175		0.0203	0.68125
							0.00989	-0.287		0.00989	3.64063			0.02033	0.943		0.02033	0.73438
							0.00992	-0.1845		0.00992	3.95313			0.02035	1.0455		0.02035	0.84063
							0.00995	-0.082		0.00995	3.09375			0.02038	1.148		0.02038	0.94688
							0.00998	-0.03075		0.00998	3.32813			0.02041	1.19925		0.02041	1.05313
							0.01	0.07175		0.01	2.85938			0.02043	1.353		0.02043	1.10625
							0.01003	0.17425		0.01003	3.64063			0.02046	1.353		0.02046	1.15938
							0.01006	0.2255		0.01006	3.79688			0.02049	1.50675		0.02049	1.26563
							0.01009	0.328		0.01009	3.5625			0.02051	1.558		0.02051	1.31875
							0.01012	0.4305		0.01012	4.34375			0.02054	1.6605		0.02054	1.425
							0.01015	0.533		0.01015	3.71875			0.02057	1.71175		0.02057	1.47813
							0.01018	0.6355		0.01018	4.1875			0.02059	1.81425		0.02059	1.58438
							0.01021	0.68675		0.01021	3.79688			0.02062	1.8655		0.02062	1.58438
							0.01024	0.738		0.01024	4.34375			0.02065	1.91675		0.02065	1.69063
							0.01027	0.89175		0.01027	3.79688			0.02067	1.968		0.02067	1.79688
							0.01029	0.943		0.01029	5.04685			0.0207	2.12175		0.0207	1.79688
							0.01032	0.99425		0.01032	4.5			0.02072	2.173		0.02072	1.95625
							0.01035	1.148		0.01035	4.8125			0.02075	2.22425		0.02075	2.0625
							0.01038	1.2505		0.01038	4.26563			0.02078	2.2755		0.02078	2.11563
							0.01041	1.353		0.01041	4.89063			0.0208	2.378		0.0208	2.22188
							0.01044	1.40425		0.01044	5.28125			0.02083	2.42925		0.02083	2.275
							0.01047	1.4555		0.01047	4.8125			0.02086	2.4805		0.02086	2.32813
							0.0105	1.60925		0.0105	5.75			0.02088	2.583		0.02088	2.4875
							0.01053	1.6605		0.01053	4.73438			0.02091	2.6855		0.02091	2.4875
							0.01056	1.763		0.01056	4.96875			0.02094	2.73675		0.02094	2.54062
							0.01058	1.8655		0.01058	4.42188			0.02096	2.73675		0.02096	2.59375
							0.01061	1.8655		0.01061	4.42188			0.02099	2.8905		0.02099	2.7
							0.01064	1.968		0.01064	4.26563			0.02102	2.94175		0.02102	2.80625
							0.01067	2.0705		0.01067	4.8125			0.02104	2.993		0.02104	2.85938
							0.0107	2.173		0.0107	5.125			0.02107	3.04425		0.02107	2.9125
							0.01073	2.22425		0.01073	4.1875			0.0211	3.0955		0.0211	3.01875
							0.01076	2.32675		0.01076	4.03125			0.02112	3.198		0.02112	3.07188
							0.01079	2.42925		0.01079	3.40625			0.02115	3.198		0.02115	3.17813
							0.01082	2.4805		0.01082	3.09375			0.02118	3.35175		0.02118	3.17813
							0.01085	2.53175		0.01085	4.42188			0.0212	3.403		0.0212	3.3375
							0.01087	2.63425		0.01087	4.42188			0.02123	3.403		0.02123	3.3375
							0.0109	2.73675		0.0109	3.48438			0.02126	3.45425		0.02126	3.39063
							0.01093	2.83925		0.01093	3.71875			0.02128	3.55675		0.02128	3.49688
							0.01096	2.83925		0.01096	3.875			0.02131	3.608		0.02131	3.55
							0.01099	2.94175		0.01099	3.25			0.02133	3.65925		0.02133	3.55
							0.01102	2.993		0.01102	3.32813			0.02136	3.7105		0.02136	3.70938
							0.01105	3.04425		0.01105	3.64063			0.02139	3.76175		0.02139	3.81563
							0.01108	3.14675		0.01108	3.25			0.02141	3.86425		0.02141	3.7625
							0.01111	3.198		0.01111	3.32813			0.02144	3.9155		0.02144	3.81563
							0.01114	3.24925		0.01114	3.40625			0.02147	3.9155		0.02147	3.92188
							0.01116	3.35175		0.01116	4.5			0.02149	3.96675		0.02149	3.975
							0.01119	3.403		0.01119	2.85938			0.02152	4.018		0.02152	3.92188
							0.01122	3.5055		0.01122	4.42188			0.02155	4.06925		0.02155	4.08125
							0.01125	3.55675		0.01125	3.40625			0.02157	4.1205		0.02157	4.08125
							0.01128	3.65925		0.01128	3.25			0.0216	4.17175		0.0216	4.13438
							0.01131	3.7105		0.01131	4.26563			0.02163	4.17175		0.02163	4.1875
							0.01134	3.76175		0.01134	4.57812			0.02165	4.223		0.02165	4.24063
							0.01137	3.76175		0.01137	3.40625			0.02168	4.27425		0.02168	4.29375
							0.0114	3.86425		0.0114	3.5625			0.02171	4.3255		0.02171	4.24063
							0.01143	3.9155		0.01143	4.26563			0.02173	4.37675		0.02173	4.34688
							0.01145	4.018		0.01145	3.48438			0.02176	4.428		0.02176	4.45313
							0.01148	4.018		0.01148	3.71875			0.02179	4.47925		0.02179	4.4
							0.01151	4.06925		0.01151	4.26563			0.02181	4.428		0.02181	4.50625
							0.01154	4.06925		0.01154	3.40625			0.02184	4.47925		0.02184	4.45313
							0.01157	4.17175		0.01157	3.48438			0.02186	4.5305		0.02186	4.55938
							0.0116	4.223		0.0116	4.10938			0.02189	4.58175		0.02189	4.50625
							0.01163	4.223		0.01163	3.25			0.02192	4.633		0.02192	4.66563
							0.01166	4.3255		0.01166	2.54688			0.02194	4.633		0.02194	4.55938
							0.01169	4.3255		0.01169	2.9375			0.02197	4.633		0.02197	4.66563
							0.01172	4.37675		0.01172	2.15625			0.022	4.633		0.022	4.66563
							0.01174	4.428		0.01174	2.9375			0.02202	4.68425		0.02202	4.77188
							0.01177	4.47925		0.01177	1.92188			0.02205	4.68425		0.02205	4.71875
							0.0118	4.5305		0.0118	3.25			0.02208	4.68425		0.02208	4.77188
							0.01183	4.5305		0.01183	2.46875			0.0221	4.7355		0.0221	4.825
							0.01186	4.633		0.01186	2.78125			0.02213	4.78675		0.02213	4.825
							0.01189	4.633		0.01189	2.15625			0.02216	4.838		0.02216	4.825
							0.01192	4.7355		0.01192	1.6875			0.02218	4.78675		0.02218	4.87813
							0.01195	4.68425		0.01195	2.625			0.02221	4.78675		0.02221	4.93125
							0.01198	4.68425		0.01198	1.60938			0.02224	4.838		0.02224	4.87813
							0.01201	4.7355		0.01201	2.3125			0.02226	4.838		0.02226	4.98438
							0.01203	4.78675		0.01203	1.0625			0.02229	4.838		0.02229	4.98438
							0.01206	4.78675		0.01206	0.67188			0.02232	4.838		0.02232	5.0375
							0.01209	4.78675		0.01209	0.82813			0.02234	4.88925		0.02234	5.0375
							0.01212	4.78675		0.01212	0.75			0.02237	4.88925		0.02237	4.87813
							0.01215	4.838		0.01215	1.21875			0.02239	4.88925		0.02239	5.0375
							0.01218	4.88925		0.01218	0.4375			0.02242	4.88925		0.02242	5.0375
							0.01221	4.9405		0.01221	2.07813			0.02245	4.9405		0.02245	5.09063
							0.01224	4.838		0.01224	2			0.02247	4.9405		0.02247	5.0375
							0.01227	4.9405		0.01227	1.76563			0.0225	4.88925		0.0225	5.0375
							0.01229	4.838		0.01229	1.21875			0.02253	4.88925		0.02253	5.0375
							0.01232	4.9405		0.01232	1.60938			0.02255	4.88925		0.02255	5.0375
							0.01235	4.88925		0.01235	1.375			0.02258	4.838		0.02258	5.0375
							0.01238	4.9405		0.01238	1.76563			0.02261	4.88925		0.02261	5.0375
							0.01241	4.9405		0.01241	1.6875			0.02263	4.838		0.02263	5.0375
							0.01244	4.88925		0.01244	1.6875			0.02266	4.88925		0.02266	4.98438
							0.01247	4.88925		0.01247	1.45312			0.02269	4.838		0.02269	5.0375
							0.0125	4.9405		0.0125	1.6875			0.02271	4.78675		0.02271	5.0375
							0.01253	4.88925		0.01253	1.84375			0.02274	4.838		0.02274	5.0375
							0.01256	4.88925		0.01256	0.51563			0.02277	4.78675		0.02277	5.0375
							0.01259	4.9405		0.01259	1.29688			0.02279	4.838		0.02279	4.98438
							0.01261	4.88925		0.01261	0.98438			0.02282	4.78675		0.02282	5.09063
							0.01264	4.88925		0.01264	-0.10938			0.02285	4.78675		0.02285	5.0375
							0.01267	4.838		0.01267	0.51563			0.02287	4.7355		0.02287	4.98438
							0.0127	4.88925		0.0127	0.04688			0.0229	4.7355		0.0229	5.0375
							0.01273	4.838		0.01273	0.75			0.02292	4.68425		0.02292	4.98438
							0.01276	4.78675		0.01276	0.04688			0.02295	4.68425		0.02295	4.93125
							0.01279	4.838		0.01279	-0.26563			0.02298	4.68425		0.02298	4.93125
							0.01282	4.78675		0.01282	-0.34375			0.023	4.58175		0.023	4.93125
							0.01285	4.78675		0.01285	-0.34375			0.02303	4.633		0.02303	4.87813
							0.01288	4.78675		0.01288	-0.57813			0.02306	4.58175		0.02306	4.825
							0.0129	4.7355		0.0129	-0.26563			0.02308	4.58175		0.02308	4.93125
							0.01293	4.68425		0.01293	-0.42188			0.02311	4.47925		0.02311	4.87813
							0.01296	4.633		0.01296	-0.57813			0.02314	4.47925		0.02314	4.825
							0.01299	4.7355		0.01299	-0.65625			0.02316	4.428		0.02316	4.825
							0.01302	4.58175		0.01302	-1.125			0.02319	4.428		0.02319	4.77188
							0.01305	4.633		0.01305	-1.28125			0.02322	4.37675		0.02322	4.71875
							0.01308	4.58175		0.01308	-1.51563			0.02324	4.37675		0.02324	4.6125
							0.01311	4.58175		0.01311	-1.125			0.02327	4.27425		0.02327	4.71875
							0.01314	4.5305		0.01314	-0.8125			0.0233	4.27425		0.0233	4.6125
							0.01317	4.47925		0.01317	-0.34375			0.02332	4.27425		0.02332	4.6125
							0.01319	4.428		0.01319	-0.8125			0.02335	4.1205		0.02335	4.55938
							0.01322	4.37675		0.01322	-1.125			0.02337	4.1205		0.02337	4.6125
							0.01325	4.3255		0.01325	-0.42188			0.0234	4.17175		0.0234	4.45313
							0.01328	4.27425		0.01328	-0.65625			0.02343	4.06925		0.02343	4.45313
							0.01331	4.27425		0.01331	-0.89063			0.02345	4.018		0.02345	4.45313
							0.01334	4.223		0.01334	-0.73438			0.02348	3.96675		0.02348	4.4
							0.01337	4.17175		0.01337	-0.96875			0.02351	3.96675		0.02351	4.34688
							0.0134	4.06925		0.0134	-0.8125			0.02353	3.86425		0.02353	4.24063
							0.01343	4.06925		0.01343	-0.8125			0.02356	3.86425		0.02356	4.24063
							0.01346	4.018		0.01346	-1.20313			0.02359	3.76175		0.02359	4.1875
							0.01348	3.96675		0.01348	-1.51563			0.02361	3.7105		0.02361	4.13438
							0.01351	3.96675		0.01351	-1.28125			0.02364	3.65925		0.02364	4.13438
							0.01354	3.813		0.01354	-1.4375			0.02367	3.608		0.02367	4.08125
							0.01357	3.813		0.01357	-0.65625			0.02369	3.5055		0.02369	3.975
							0.0136	3.7105		0.0136	-1.125			0.02372	3.45425		0.02372	3.92188
							0.01363	3.608		0.01363	-1.90625			0.02375	3.45425		0.02375	3.92188
							0.01366	3.65925		0.01366	-1.51563			0.02377	3.3005		0.02377	3.81563
							0.01369	3.55675		0.01369	-1.59375			0.0238	3.3005		0.0238	3.81563
							0.01372	3.5055		0.01372	-2.60938			0.02383	3.198		0.02383	3.7625
							0.01375	3.403		0.01375	-1.90625			0.02385	3.14675		0.02385	3.70938
							0.01377	3.35175		0.01377	-3.23438			0.02388	3.14675		0.02388	3.65625
							0.0138	3.24925		0.0138	-2.6875			0.02391	3.04425		0.02391	3.55
							0.01383	3.198		0.01383	-2.29688			0.02393	2.94175		0.02393	3.55
							0.01386	3.0955		0.01386	-2.53125			0.02396	2.94175		0.02396	3.44375
							0.01389	3.04425		0.01389	-3.46875			0.02398	2.83925		0.02398	3.3375
							0.01392	2.94175		0.01392	-3.15625			0.02401	2.788		0.02401	3.28438
							0.01395	2.8905		0.01395	-3			0.02404	2.6855		0.02404	3.23125
							0.01398	2.8905		0.01398	-3.23438			0.02406	2.6855		0.02406	3.125
							0.01401	2.788		0.01401	-3.70313			0.02409	2.583		0.02409	3.125
							0.01404	2.73675		0.01404	-3.3125			0.02412	2.53175		0.02412	3.01875
							0.01406	2.583		0.01406	-3.85938			0.02414	2.42925		0.02414	3.01875
							0.01409	2.583		0.01409	-3.15625			0.02417	2.378		0.02417	2.9125
							0.01412	2.4805		0.01412	-3.07813			0.0242	2.32675		0.0242	2.80625
							0.01415	2.42925		0.01415	-3.625			0.02422	2.22425		0.02422	2.75313
							0.01418	2.2755		0.01418	-2.375			0.02425	2.173		0.02425	2.7
							0.01421	2.2755		0.01421	-4.5625			0.02428	2.0705		0.02428	2.75313
							0.01424	2.12175		0.01424	-2.92188			0.0243	2.01925		0.0243	2.54062
							0.01427	2.01925		0.01427	-3.15625			0.02433	1.91675		0.02433	2.4875
							0.0143	2.01925		0.0143	-2.29688			0.02436	1.81425		0.02436	2.4875
							0.01433	1.91675		0.01433	-3.23438			0.02438	1.763		0.02438	2.38125
							0.01435	1.81425		0.01435	-3.46875			0.02441	1.71175		0.02441	2.275
							0.01438	1.763		0.01438	-3.23438			0.02444	1.6605		0.02444	2.275
							0.01441	1.6605		0.01441	-3.46875			0.02446	1.558		0.02446	2.11563
							0.01444	1.60925		0.01444	-2.6875			0.02449	1.40425		0.02449	2.0625
							0.01447	1.4555		0.01447	-3.23438			0.02451	1.353		0.02451	2.00938
							0.0145	1.353		0.0145	-2.375			0.02454	1.30175		0.02454	1.90313
							0.01453	1.30175		0.01453	-2.92188			0.02457	1.19925		0.02457	1.74375
							0.01456	1.19925		0.01456	-2.92188			0.02459	1.09675		0.02459	1.79688
							0.01459	1.148		0.01459	-2.92188			0.02462	1.0455		0.02462	1.69063
							0.01462	1.09675		0.01462	-3.46875			0.02465	0.99425		0.02465	1.58438
							0.01464	0.943		0.01464	-3.23438			0.02467	0.943		0.02467	1.425
							0.01467	0.8405		0.01467	-4.01563			0.0247	0.78925		0.0247	1.425
							0.0147	0.738		0.0147	-2.92188			0.02473	0.738		0.02473	1.31875
							0.01473	0.738		0.01473	-3.625			0.02475	0.68675		0.02475	1.26563
							0.01476	0.58425		0.01476	-3.85938			0.02478	0.533		0.02478	1.2125
							0.01479	0.48175		0.01479	-3.70313			0.02481	0.48175		0.02481	1.10625
							0.01482	0.37925		0.01482	-3.46875			0.02483	0.37925		0.02483	1
							0.01485	0.328		0.01485	-4.5625			0.02486	0.27675		0.02486	0.94688
							0.01488	0.2255		0.01488	-4.875			0.02489	0.2255		0.02489	0.73438
							0.0149	0.123		0.0149	-4.25			0.02491	0.17425		0.02491	0.7875
							0.01493	0.07175		0.01493	-4.40625			0.02494	0.07175		0.02494	0.68125
							0.01496	-0.03075		0.01496	-4.5625			0.02497	-0.082		0.02497	0.62813
							0.01499	-0.1845		0.01499	-4.875			0.02499	-0.13325		0.02499	0.575
							0.01502	-0.23575		0.01502	-4.64062			0.02502	-0.1845		0.02502	0.46875
							0.01505	-0.287		0.01505	-4.71875			0.02504	-0.23575		0.02504	0.41563
							0.01508	-0.3895		0.01508	-4.64062			0.02507	-0.33825		0.02507	0.25625
							0.01511	-0.492		0.01511	-4.875			0.0251	-0.44075		0.0251	0.25625
							0.01514	-0.5945		0.01514	-4.79688			0.02512	-0.54325		0.02512	0.20313
							0.01517	-0.64575		0.01517	-4.48438			0.02515	-0.54325		0.02515	0.09688
							0.0152	-0.74825		0.0152	-5.03125			0.02518	-0.697		0.02518	-0.11563
							0.01522	-0.7995		0.01522	-4.64062			0.0252	-0.74825		0.0252	-0.11563
							0.01525	-0.95325		0.01525	-4.64062			0.02523	-0.7995		0.02523	-0.22188
							0.01528	-1.05575		0.01528	-4.5625			0.02526	-0.95325		0.02526	-0.275
							0.01531	-1.05575		0.01531	-4.01563			0.02528	-1.0045		0.02528	-0.43438
							0.01534	-1.2095		0.01534	-3.54688			0.02531	-1.05575		0.02531	-0.4875
							0.01537	-1.312		0.01537	-4.17188			0.02534	-1.15825		0.02534	-0.59375
							0.0154	-1.36325		0.0154	-4.5625			0.02536	-1.26075		0.02536	-0.64688
							0.01543	-1.46575		0.01543	-3.85938			0.02539	-1.312		0.02539	-0.80625
							0.01546	-1.56825		0.01546	-3.85938			0.02542	-1.4145		0.02542	-0.80625
							0.01549	-1.67075		0.01549	-4.01563			0.02544	-1.517		0.02544	-0.9125
							0.01551	-1.67075		0.01551	-4.95313			0.02547	-1.6195		0.02547	-1.01875
							0.01554	-1.77325		0.01554	-3.9375			0.02549	-1.67075		0.02549	-1.07188
							0.01557	-1.927		0.01557	-3.23438			0.02552	-1.77325		0.02552	-1.17813
							0.0156	-2.0295		0.0156	-3.07813			0.02555	-1.8245		0.02555	-1.23125
							0.01563	-2.132		0.01563	-3.46875			0.02557	-1.87575		0.02557	-1.23125
							0.01566	-2.18325		0.01566	-3.9375			0.0256	-1.97825		0.0256	-1.39063
							0.01569	-2.2345		0.01569	-3.54688			0.02563	-2.0295		0.02563	-1.44375
							0.01572	-2.38825		0.01572	-3.54688			0.02565	-2.132		0.02565	-1.44375
							0.01575	-2.38825		0.01575	-3.54688			0.02568	-2.2345		0.02568	-1.55
							0.01578	-2.49075		0.01578	-4.09375			0.02571	-2.2345		0.02571	-1.7625
							0.0158	-2.49075		0.0158	-4.40625			0.02573	-2.337		0.02573	-1.7625
							0.01583	-2.6445		0.01583	-3.39063			0.02576	-2.4395		0.02576	-1.86875
							0.01586	-2.6445		0.01586	-3.9375			0.02579	-2.4395		0.02579	-1.81563
							0.01589	-2.747		0.01589	-4.40625			0.02581	-2.542		0.02581	-1.975
							0.01592	-2.90075		0.01592	-4.40625			0.02584	-2.6445		0.02584	-2.08125
							0.01595	-2.952		0.01595	-4.40625			0.02587	-2.69575		0.02587	-2.13438
							0.01598	-3.00325		0.01598	-4.01563			0.02589	-2.79825		0.02589	-2.1875
							0.01601	-3.10575		0.01601	-4.40625			0.02592	-2.8495		0.02592	-2.1875
							0.01604	-3.20825		0.01604	-4.875			0.02595	-2.90075		0.02595	-2.4
							0.01607	-3.2595		0.01607	-4.875			0.02597	-2.952		0.02597	-2.45313
							0.01609	-3.31075		0.01609	-4.09375			0.026	-3.00325		0.026	-2.50625
							0.01612	-3.362		0.01612	-4.32813			0.02603	-3.0545		0.02603	-2.6125
							0.01615	-3.41325		0.01615	-3.70313			0.02605	-3.20825		0.02605	-2.66563
							0.01618	-3.51575		0.01618	-4.40625			0.02608	-3.20825		0.02608	-2.77188
							0.01621	-3.51575		0.01621	-3.625			0.0261	-3.31075		0.0261	-2.825
							0.01624	-3.6695		0.01624	-3.39063			0.02613	-3.41325		0.02613	-2.825
							0.01627	-3.72075		0.01627	-3			0.02616	-3.41325		0.02616	-2.98438
							0.0163	-3.772		0.0163	-4.09375			0.02618	-3.4645		0.02618	-2.98438
							0.01633	-3.772		0.01633	-4.09375			0.02621	-3.567		0.02621	-3.0375
							0.01636	-3.92575		0.01636	-3.625			0.02624	-3.61825		0.02624	-3.09063
							0.01638	-3.92575		0.01638	-4.32813			0.02626	-3.72075		0.02626	-3.19688
							0.01641	-3.977		0.01641	-3.07813			0.02629	-3.72075		0.02629	-3.25
							0.01644	-4.0795		0.01644	-3			0.02632	-3.772		0.02632	-3.30313
							0.01647	-4.0795		0.01647	-2.60938			0.02634	-3.82325		0.02634	-3.35625
							0.0165	-4.0795		0.0165	-3.70313			0.02637	-3.8745		0.02637	-3.40938
							0.01653	-4.13075		0.01653	-2.45313			0.0264	-3.92575		0.0264	-3.4625
							0.01656	-4.23325		0.01656	-2.60938			0.02642	-4.02825		0.02642	-3.56875
							0.01659	-4.2845		0.01659	-2.21875			0.02645	-3.977		0.02645	-3.62188
							0.01662	-4.2845		0.01662	-2.92188			0.02648	-4.02825		0.02648	-3.62188
							0.01665	-4.387		0.01665	-1.82813			0.0265	-4.13075		0.0265	-3.62188
							0.01667	-4.43825		0.01667	-2.76563			0.02653	-4.182		0.02653	-3.83438
							0.0167	-4.54075		0.0167	-3.46875			0.02655	-4.2845		0.02655	-3.83438
							0.01673	-4.4895		0.01673	-2.14063			0.02658	-4.2845		0.02658	-3.8875
							0.01676	-4.592		0.01676	-3.9375			0.02661	-4.33575		0.02661	-3.94063
							0.01679	-4.592		0.01679	-3			0.02663	-4.33575		0.02663	-3.94063
							0.01682	-4.592		0.01682	-4.64062			0.02666	-4.387		0.02666	-4.04688
							0.01685	-4.64325		0.01685	-3.07813			0.02669	-4.43825		0.02669	-4.1
							0.01688	-4.6945		0.01688	-2.84375			0.02671	-4.4895		0.02671	-4.1
							0.01691	-4.74575		0.01691	-3.15625			0.02674	-4.54075		0.02674	-4.04688
							0.01694	-4.74575		0.01694	-2.375			0.02677	-4.54075		0.02677	-4.15313
							0.01696	-4.797		0.01696	-3.3125			0.02679	-4.54075		0.02679	-4.20625
							0.01699	-4.84825		0.01699	-3.39063			0.02682	-4.592		0.02682	-4.25938
							0.01702	-4.84825		0.01702	-2.76563			0.02685	-4.64325		0.02685	-4.36563
							0.01705	-4.84825		0.01705	-2.45313			0.02687	-4.64325		0.02687	-4.41875
							0.01708	-4.84825		0.01708	-2.84375			0.0269	-4.74575		0.0269	-4.41875
							0.01711	-4.8995		0.01711	-1.98438			0.02693	-4.74575		0.02693	-4.41875
							0.01714	-4.8995		0.01714	-3.15625			0.02695	-4.797		0.02695	-4.47188
							0.01717	-4.95075		0.01717	-2.60938			0.02698	-4.797		0.02698	-4.525
							0.0172	-4.95075		0.0172	-3.07813			0.02701	-4.84825		0.02701	-4.57813
							0.01723	-4.95075		0.01723	-1.59375			0.02703	-4.84825		0.02703	-4.525
							0.01725	-5.05325		0.01725	-1.90625			0.02706	-4.84825		0.02706	-4.57813
							0.01728	-5.1045		0.01728	-2.375			0.02709	-4.8995		0.02709	-4.63125
							0.01731	-5.05325		0.01731	-1.35938			0.02711	-4.8995		0.02711	-4.68438
							0.01734	-5.05325		0.01734	-1.125			0.02714	-4.95075		0.02714	-4.68438
							0.01737	-5.002		0.01737	0.28125			0.02716	-4.95075		0.02716	-4.79063
							0.0174	-5.1045		0.0174	-0.89063			0.02719	-4.8995		0.02719	-4.79063
							0.01743	-5.05325		0.01743	-1.28125			0.02722	-5.002		0.02722	-4.79063
							0.01746	-5.05325		0.01746	-0.26563			0.02724	-5.002		0.02724	-4.79063
							0.01749	-5.05325		0.01749	0.35938			0.02727	-4.95075		0.02727	-4.79063
							0.01752	-5.002		0.01752	-0.65625			0.0273	-5.002		0.0273	-4.89688
							0.01754	-5.002		0.01754	-0.65625			0.02732	-5.05325		0.02732	-4.79063
							0.01757	-5.002		0.01757	0.125			0.02735	-5.002		0.02735	-4.89688
							0.0176	-4.95075		0.0176	0.04688			0.02738	-5.05325		0.02738	-4.89688
							0.01763	-5.05325		0.01763	-0.73438			0.0274	-5.1045		0.0274	-4.95
							0.01766	-4.95075		0.01766	-0.10938			0.02743	-5.05325		0.02743	-4.89688
							0.01769	-5.002		0.01769	-0.89063			0.02746	-5.002		0.02746	-4.84375
							0.01772	-4.95075		0.01772	-0.73438			0.02748	-5.002		0.02748	-5.00312
							0.01775	-4.95075		0.01775	-0.10938			0.02751	-5.002		0.02751	-4.89688
							0.01778	-4.8995		0.01778	-0.03125			0.02754	-5.05325		0.02754	-4.95
							0.01781	-4.8995		0.01781	-0.8125			0.02756	-5.05325		0.02756	-4.89688
							0.01783	-4.84825		0.01783	0.35938			0.02759	-5.002		0.02759	-5.00312
							0.01786	-4.95075		0.01786	-0.73438			0.02762	-5.05325		0.02762	-4.95
							0.01789	-4.84825		0.01789	-0.5			0.02764	-5.002		0.02764	-4.95
							0.01792	-4.797		0.01792	-0.1875			0.02767	-5.002		0.02767	-4.89688
							0.01795	-4.797		0.01795	-0.65625			0.02769	-5.002		0.02769	-4.95
							0.01798	-4.74575		0.01798	-1.125			0.02772	-5.002		0.02772	-4.89688
							0.01801	-4.797		0.01801	-0.89063			0.02775	-5.002		0.02775	-4.95
							0.01804	-4.74575		0.01804	-0.65625			0.02777	-4.95075		0.02777	-4.89688
							0.01807	-4.74575		0.01807	-0.8125			0.0278	-4.95075		0.0278	-5.00312
							0.0181	-4.64325		0.0181	-0.03125			0.02783	-4.95075		0.02783	-4.89688
							0.01812	-4.64325		0.01812	-0.03125			0.02785	-4.8995		0.02785	-4.95
							0.01815	-4.592		0.01815	0.90625			0.02788	-4.8995		0.02788	-4.84375
							0.01818	-4.592		0.01818	0.51563			0.02791	-4.84825		0.02791	-4.89688
							0.01821	-4.54075		0.01821	-0.26563			0.02793	-4.84825		0.02793	-4.84375
							0.01824	-4.54075		0.01824	-0.03125			0.02796	-4.797		0.02796	-4.89688
							0.01827	-4.43825		0.01827	0.28125			0.02799	-4.797		0.02799	-4.79063
							0.0183	-4.2845		0.0183	1.60938			0.02801	-4.74575		0.02801	-4.84375
							0.01833	-4.2845		0.01833	1.45312			0.02804	-4.797		0.02804	-4.7375
							0.01836	-4.2845		0.01836	0.35938			0.02807	-4.74575		0.02807	-4.7375
							0.01839	-4.23325		0.01839	1.84375			0.02809	-4.64325		0.02809	-4.63125
							0.01841	-4.13075		0.01841	2.07813			0.02812	-4.64325		0.02812	-4.63125
							0.01844	-4.0795		0.01844	1.6875			0.02815	-4.592		0.02815	-4.63125
							0.01847	-4.02825		0.01847	1.14063			0.02817	-4.592		0.02817	-4.68438
							0.0185	-4.02825		0.0185	2.3125			0.0282	-4.4895		0.0282	-4.63125
							0.01853	-3.977		0.01853	1.84375			0.02822	-4.54075		0.02822	-4.57813
							0.01856	-3.92575		0.01856	2.39063			0.02825	-4.4895		0.02825	-4.525
							0.01859	-3.8745		0.01859	1.84375			0.02828	-4.43825		0.02828	-4.525
							0.01862	-3.772		0.01862	2.46875			0.0283	-4.387		0.0283	-4.47188
							0.01865	-3.72075		0.01865	2.78125			0.02833	-4.387		0.02833	-4.47188
							0.01868	-3.6695		0.01868	2.39063			0.02836	-4.33575		0.02836	-4.36563
							0.0187	-3.567		0.0187	3.01563			0.02838	-4.2845		0.02838	-4.3125
							0.01873	-3.51575		0.01873	2.23438			0.02841	-4.23325		0.02841	-4.3125
							0.01876	-3.4645		0.01876	2.15625			0.02844	-4.23325		0.02844	-4.25938
							0.01879	-3.4645		0.01879	2			0.02846	-4.182		0.02846	-4.20625
							0.01882	-3.362		0.01882	2.46875			0.02849	-4.13075		0.02849	-4.15313
							0.01885	-3.2595		0.01885	2.85938			0.02852	-3.977		0.02852	-4.04688
							0.01888	-3.20825		0.01888	2			0.02854	-4.02825		0.02854	-4.04688
							0.01891	-3.157		0.01891	2.15625			0.02857	-3.92575		0.02857	-4.1
							0.01894	-3.0545		0.01894	2.54688			0.0286	-3.8745		0.0286	-3.94063
							0.01897	-3.00325		0.01897	2.85938			0.02862	-3.8745		0.02862	-3.94063
							0.01899	-2.90075		0.01899	2.625			0.02865	-3.772		0.02865	-3.83438
							0.01902	-2.8495		0.01902	2.78125			0.02868	-3.72075		0.02868	-3.78125
							0.01905	-2.747		0.01905	2.3125			0.0287	-3.72075		0.0287	-3.72813
							0.01908	-2.69575		0.01908	2.46875			0.02873	-3.61825		0.02873	-3.72813
							0.01911	-2.59325		0.01911	2.23438			0.02875	-3.51575		0.02875	-3.675
							0.01914	-2.49075		0.01914	2.46875			0.02878	-3.567		0.02878	-3.62188
							0.01917	-2.4395		0.01917	1.45312			0.02881	-3.4645		0.02881	-3.51563
							0.0192	-2.337		0.0192	3.01563			0.02883	-3.362		0.02883	-3.51563
							0.01923	-2.28575		0.01923	2.78125			0.02886	-3.31075		0.02886	-3.40938
							0.01926	-2.2345		0.01926	2.46875			0.02889	-3.31075		0.02889	-3.40938
							0.01928	-2.0295		0.01928	3.01563			0.02891	-3.20825		0.02891	-3.35625
							0.01931	-2.0295		0.01931	3.32813			0.02894	-3.157		0.02894	-3.30313
							0.01934	-1.97825		0.01934	3.09375			0.02897	-3.00325		0.02897	-3.19688
							0.01937	-1.8245		0.01937	4.42188			0.02899	-3.00325		0.02899	-3.14375
							0.0194	-1.77325		0.0194	3.32813			0.02902	-2.952		0.02902	-3.0375
							0.01943	-1.67075		0.01943	3.32813			0.02905	-2.8495		0.02905	-3.0375
							0.01946	-1.56825		0.01946	2.54688			0.02907	-2.79825		0.02907	-2.87813
							0.01949	-1.517		0.01949	4.73438			0.0291	-2.69575		0.0291	-2.825
							0.01952	-1.46575		0.01952	4.42188			0.02913	-2.69575		0.02913	-2.77188
							0.01955	-1.312		0.01955	3.71875			0.02915	-2.542		0.02915	-2.71875
							0.01957	-1.26075		0.01957	3.64063			0.02918	-2.49075		0.02918	-2.71875
							0.0196	-1.107		0.0196	4.26563			0.0292	-2.4395		0.0292	-2.50625
							0.01963	-1.107		0.01963	4.10938			0.02923	-2.38825		0.02923	-2.50625
							0.01966	-0.95325		0.01966	4.34375			0.02926	-2.28575		0.02926	-2.45313
							0.01969	-0.902		0.01969	4.57812			0.02928	-2.2345		0.02928	-2.29375
							0.01972	-0.7995		0.01972	4.10938			0.02931	-2.132		0.02931	-2.29375
							0.01975	-0.74825		0.01975	4.8125			0.02934	-2.08075		0.02934	-2.24063
							0.01978	-0.64575		0.01978	4.26563			0.02936	-1.927		0.02936	-2.13438
							0.01981	-0.54325		0.01981	4.42188			0.02939	-1.87575		0.02939	-2.08125
							0.01984	-0.492		0.01984	4.89063			0.02942	-1.8245		0.02942	-1.975
							0.01986	-0.33825		0.01986	3.40625			0.02944	-1.77325		0.02944	-1.92188
							0.01989	-0.287		0.01989	3.875			0.02947	-1.67075		0.02947	-1.81563
							0.01992	-0.1845		0.01992	3.40625			0.0295	-1.56825		0.0295	-1.81563
							0.01995	-0.13325		0.01995	4.10938			0.02952	-1.517		0.02952	-1.60313
							0.01998	-0.03075		0.01998	3.25			0.02955	-1.36325		0.02955	-1.70938
							0.02001	0.07175		0.02001	3.71875			0.02958	-1.312		0.02958	-1.60313
							0.02004	0.123		0.02004	3.40625			0.0296	-1.26075		0.0296	-1.49688
							0.02007	0.2255		0.02007	3.5625			0.02963	-1.15825		0.02963	-1.39063
							0.0201	0.37925		0.0201	4.03125			0.02966	-1.05575		0.02966	-1.28438
							0.02013	0.4305		0.02013	4.26563			0.02968	-1.05575		0.02968	-1.23125
							0.02015	0.58425		0.02015	3.71875			0.02971	-0.95325		0.02971	-1.125
							0.02018	0.6355		0.02018	3.95313			0.02974	-0.85075		0.02974	-1.07188
							0.02021	0.738		0.02021	4.1875			0.02976	-0.74825		0.02976	-1.01875
							0.02024	0.78925		0.02024	3.32813			0.02979	-0.697		0.02979	-0.96563
							0.02027	0.89175		0.02027	4.42188			0.02981	-0.5945		0.02981	-0.85938
							0.0203	0.99425		0.0203	3.71875			0.02984	-0.54325		0.02984	-0.75313
							0.02033	1.0455		0.02033	4.1875			0.02987	-0.3895		0.02987	-0.7
							0.02036	1.148		0.02036	4.73438			0.02989	-0.33825		0.02989	-0.59375
							0.02039	1.19925		0.02039	5.28125			0.02992	-0.287		0.02992	-0.4875
							0.02042	1.40425		0.02042	5.125			0.02995	-0.23575		0.02995	-0.43438
							0.02044	1.40425		0.02044	4.73438			0.02997	-0.13325		0.02997	-0.275
							0.02047	1.50675		0.02047	4.26563			0.03	-0.03075		0.03	-0.275
							0.0205	1.558		0.0205	4.89063
							0.02053	1.6605		0.02053	5.8281
							0.02056	1.81425		0.02056	4.73438
							0.02059	1.8655		0.02059	2.9375
							0.02062	1.91675		0.02062	4.89063
							0.02065	2.01925		0.02065	3.875
							0.02068	2.12175		0.02068	4.57812
							0.02071	2.173		0.02071	3.79688
							0.02073	2.22425		0.02073	4.5
							0.02076	2.378		0.02076	4.5
							0.02079	2.42925		0.02079	4.57812
							0.02082	2.4805		0.02082	3.25
							0.02085	2.583		0.02085	4.03125
							0.02088	2.6855		0.02088	4.26563
							0.02091	2.73675		0.02091	2.23438
							0.02094	2.83925		0.02094	4.03125
							0.02097	2.8905		0.02097	3.48438
							0.021	2.94175		0.021	4.10938
							0.02102	2.993		0.02102	3.40625
							0.02105	3.14675		0.02105	2.54688
							0.02108	3.198		0.02108	2.625
							0.02111	3.24925		0.02111	3.01563
							0.02114	3.3005		0.02114	3.09375
							0.02117	3.403		0.02117	2.78125
							0.0212	3.45425		0.0212	1.92188
							0.02123	3.45425		0.02123	2.39063
							0.02126	3.608		0.02126	3.09375
							0.02129	3.608		0.02129	2.70313
							0.02131	3.65925		0.02131	2.46875
							0.02134	3.813		0.02134	2.85938
							0.02137	3.76175		0.02137	3.25
							0.0214	3.86425		0.0214	2.85938
							0.02143	3.9155		0.02143	3.17188
							0.02146	4.018		0.02146	3.17188
							0.02149	4.06925		0.02149	2.625
							0.02152	4.06925		0.02152	3.25
							0.02155	4.17175		0.02155	3.48438
							0.02158	4.17175		0.02158	3.40625
							0.0216	4.223		0.0216	3.09375
							0.02163	4.27425		0.02163	3.17188
							0.02166	4.3255		0.02166	3.17188
							0.02169	4.37675		0.02169	2.85938
							0.02172	4.428		0.02172	2.625
							0.02175	4.428		0.02175	2.85938
							0.02178	4.47925		0.02178	3.5625
							0.02181	4.47925		0.02181	2.9375
							0.02184	4.5305		0.02184	3.5625
							0.02187	4.58175		0.02187	2.23438
							0.02189	4.5305		0.02189	2.23438
							0.02192	4.633		0.02192	2.23438
							0.02195	4.633		0.02195	1.21875
							0.02198	4.7355		0.02198	1.92188
							0.02201	4.7355		0.02201	2
							0.02204	4.7355		0.02204	1.84375
							0.02207	4.78675		0.02207	2
							0.0221	4.838		0.0221	0.67188
							0.02213	4.838		0.02213	1.29688
							0.02216	4.78675		0.02216	1.0625
							0.02218	4.838		0.02218	1.21875
							0.02221	4.88925		0.02221	0.51563
							0.02224	4.88925		0.02224	1.53125
							0.02227	4.88925		0.02227	0.67188
							0.0223	4.9405		0.0223	0.51563
							0.02233	4.9405		0.02233	0.90625
							0.02236	4.9405		0.02236	1.375
							0.02239	4.9405		0.02239	1.29688
							0.02242	4.838		0.02242	0.67188
							0.02245	4.9405		0.02245	1.375
							0.02247	4.9405		0.02247	0.90625
							0.0225	4.9405		0.0225	1.45312
							0.02253	4.9405		0.02253	0.90625
							0.02256	4.88925		0.02256	1.84375
							0.02259	4.9405		0.02259	1.29688
							0.02262	4.9405		0.02262	0.82813
							0.02265	4.88925		0.02265	1.0625
							0.02268	4.88925		0.02268	1.14063
							0.02271	4.838		0.02271	2.15625
							0.02274	4.838		0.02274	0.35938
							0.02276	4.78675		0.02276	0.82813
							0.02279	4.838		0.02279	-0.26563
							0.02282	4.838		0.02282	0.51563
							0.02285	4.7355		0.02285	-0.03125
							0.02288	4.78675		0.02288	-0.57813
							0.02291	4.7355		0.02291	-0.5
							0.02294	4.7355		0.02294	-1.20313
							0.02297	4.68425		0.02297	-1.90625
							0.023	4.7355		0.023	-1.20313
							0.02303	4.633		0.02303	-0.89063
							0.02305	4.58175		0.02305	-0.89063
							0.02308	4.58175		0.02308	-1.04688
							0.02311	4.5305		0.02311	-1.28125
							0.02314	4.47925		0.02314	-1.67188
							0.02317	4.47925		0.02317	-1.28125
							0.0232	4.37675		0.0232	-2.0625
							0.02323	4.37675		0.02323	-1.4375
							0.02326	4.3255		0.02326	-1.35938
							0.02329	4.27425		0.02329	-1.67188
							0.02332	4.27425		0.02332	-1.90625
							0.02334	4.223		0.02334	-1.67188
							0.02337	4.17175		0.02337	-1.51563
							0.0234	4.06925		0.0234	-2.14063
							0.02343	4.018		0.02343	-0.8125
							0.02346	4.018		0.02346	-1.20313
							0.02349	3.86425		0.02349	-1.125
							0.02352	3.86425		0.02352	-1.28125
							0.02355	3.86425		0.02355	-0.65625
							0.02358	3.76175		0.02358	-2.14063
							0.02361	3.7105		0.02361	-1.125
							0.02363	3.65925		0.02363	-1.125
							0.02366	3.608		0.02366	-2.0625
							0.02369	3.5055		0.02369	-1.67188
							0.02372	3.5055		0.02372	-1.67188
							0.02375	3.403		0.02375	-1.75
							0.02378	3.35175		0.02378	-2.29688
							0.02381	3.198		0.02381	-1.35938
							0.02384	3.14675		0.02384	-2.29688
							0.02387	3.14675		0.02387	-2.60938
							0.0239	3.04425		0.0239	-2.0625
							0.02392	2.94175		0.02392	-3.07813
							0.02395	2.8905		0.02395	-2.53125
							0.02398	2.83925		0.02398	-3.46875
							0.02401	2.788		0.02401	-3.23438
							0.02404	2.6855		0.02404	-2.6875
							0.02407	2.6855		0.02407	-3.9375
							0.0241	2.53175		0.0241	-2.0625
							0.02413	2.4805		0.02413	-3.07813
							0.02416	2.378		0.02416	-3.70313
							0.02419	2.2755		0.02419	-3.85938
							0.02421	2.173		0.02421	-3.15625
							0.02424	2.173		0.02424	-3.70313
							0.02427	2.01925		0.02427	-3.70313
							0.0243	1.968		0.0243	-3.54688
							0.02433	1.8655		0.02433	-3.39063
							0.02436	1.81425		0.02436	-3.70313
							0.02439	1.71175		0.02439	-3.39063
							0.02442	1.6605		0.02442	-3.15625
							0.02445	1.558		0.02445	-4.01563
							0.02448	1.40425		0.02448	-2.6875
							0.0245	1.40425		0.0245	-3.78125
							0.02453	1.30175		0.02453	-3.3125
							0.02456	1.19925		0.02456	-3.15625
							0.02459	1.148		0.02459	-2.375
							0.02462	0.99425		0.02462	-3.23438
							0.02465	0.89175		0.02465	-2.6875
							0.02468	0.8405		0.02468	-2.6875
							0.02471	0.738		0.02471	-3.3125
							0.02474	0.6355		0.02474	-2.84375
							0.02477	0.58425		0.02477	-3.54688
							0.02479	0.48175		0.02479	-2.21875
							0.02482	0.37925		0.02482	-3.39063
							0.02485	0.328		0.02485	-3.15625
							0.02488	0.123		0.02488	-3.07813
							0.02491	0.123		0.02491	-3.15625
							0.02494	0.0205		0.02494	-3.15625
							0.02497	-0.082		0.02497	-5.5781
							0.025	-0.13325		0.025	-4.48438
							0.02503	-0.23575		0.02503	-3.85938
							0.02506	-0.33825		0.02506	-3.54688
							0.02508	-0.3895		0.02508	-4.40625
							0.02511	-0.54325		0.02511	-3.46875
							0.02514	-0.5945		0.02514	-4.95313
							0.02517	-0.64575		0.02517	-4.09375
							0.0252	-0.74825		0.0252	-4.17188
							0.02523	-0.902		0.02523	-5.8125
							0.02526	-0.95325		0.02526	-4.17188
							0.02529	-1.05575		0.02529	-4.71875
							0.02532	-1.107		0.02532	-3.9375
							0.02535	-1.2095		0.02535	-4.64062
							0.02537	-1.312		0.02537	-4.875
							0.0254	-1.4145		0.0254	-3.78125
							0.02543	-1.46575		0.02543	-4.32813
							0.02546	-1.56825		0.02546	-4.09375
							0.02549	-1.6195		0.02549	-3.78125
							0.02552	-1.67075		0.02552	-3.23438
							0.02555	-1.8245		0.02555	-2.92188
							0.02558	-1.927		0.02558	-3.39063
							0.02561	-2.0295		0.02561	-3.78125
							0.02564	-2.08075		0.02564	-3.23438
							0.02566	-2.132		0.02566	-3.07813
							0.02569	-2.28575		0.02569	-2.45313
							0.02572	-2.337		0.02572	-2.92188
							0.02575	-2.38825		0.02575	-3.39063
							0.02578	-2.4395		0.02578	-2.84375
							0.02581	-2.542		0.02581	-3.70313
							0.02584	-2.6445		0.02584	-1.75
							0.02587	-2.69575		0.02587	-3.54688
							0.0259	-2.747		0.0259	-3.54688
							0.02593	-2.90075		0.02593	-3.9375
							0.02595	-2.952		0.02595	-4.95313
							0.02598	-3.00325		0.02598	-3.39063
							0.02601	-3.0545		0.02601	-4.17188
							0.02604	-3.157		0.02604	-3.9375
							0.02607	-3.20825		0.02607	-4.01563
							0.0261	-3.31075		0.0261	-3.39063
							0.02613	-3.41325		0.02613	-2.84375
							0.02616	-3.4645		0.02616	-4.01563
							0.02619	-3.51575		0.02619	-3.07813
							0.02622	-3.567		0.02622	-4.64062
							0.02624	-3.61825		0.02624	-3.54688
							0.02627	-3.72075		0.02627	-3.46875
							0.0263	-3.772		0.0263	-4.17188
							0.02633	-3.8745		0.02633	-4.17188
							0.02636	-3.8745		0.02636	-3.9375
							0.02639	-3.92575		0.02639	-3.23438
							0.02642	-4.02825		0.02642	-2.76563
							0.02645	-4.0795		0.02645	-3.54688
							0.02648	-4.0795		0.02648	-3.70313
							0.02651	-4.182		0.02651	-3
							0.02653	-4.182		0.02653	-2.21875
							0.02656	-4.2845		0.02656	-2.45313
							0.02659	-4.2845		0.02659	-2.76563
							0.02662	-4.387		0.02662	-2.53125
							0.02665	-4.387		0.02665	-2.21875
							0.02668	-4.4895		0.02668	-3.15625
							0.02671	-4.4895		0.02671	-1.82813
							0.02674	-4.4895		0.02674	-2.76563
							0.02677	-4.54075		0.02677	-2.45313
							0.0268	-4.54075		0.0268	-2.29688
							0.02682	-4.64325		0.02682	-2.21875
							0.02685	-4.64325		0.02685	-1.98438
							0.02688	-4.6945		0.02688	-2.6875
							0.02691	-4.6945		0.02691	-2.21875
							0.02694	-4.74575		0.02694	-3.39063
							0.02697	-4.74575		0.02697	-2.375
							0.027	-4.797		0.027	-2.6875
							0.02703	-4.84825		0.02703	-2.14063
							0.02706	-4.84825		0.02706	-1.98438
							0.02709	-4.95075		0.02709	-2.21875
							0.02711	-4.8995		0.02711	-2.53125
							0.02714	-4.8995		0.02714	-2.6875
							0.02717	-4.95075		0.02717	-3
							0.0272	-5.002		0.0272	-2.375
							0.02723	-5.05325		0.02723	-1.90625
							0.02726	-5.002		0.02726	-2.375
							0.02729	-5.002		0.02729	-2.375
							0.02732	-4.95075		0.02732	-1.90625
							0.02735	-5.05325		0.02735	-1.75
							0.02738	-5.05325		0.02738	-1.59375
							0.0274	-5.05325		0.0274	-1.35938
							0.02743	-5.1045		0.02743	-0.34375
							0.02746	-5.05325		0.02746	-0.65625
							0.02749	-5.05325		0.02749	-0.5
							0.02752	-5.05325		0.02752	-0.57813
							0.02755	-5.05325		0.02755	0.125
							0.02758	-5.05325		0.02758	0.4375
							0.02761	-5.002		0.02761	-0.34375
							0.02764	-5.002		0.02764	0.59375
							0.02767	-5.002		0.02767	0.98438
							0.02769	-4.95075		0.02769	0.125
							0.02772	-4.8995		0.02772	-0.1875
							0.02775	-4.8995		0.02775	0.75
							0.02778	-4.95075		0.02778	0.4375
							0.02781	-4.8995		0.02781	0.28125
							0.02784	-4.84825		0.02784	0.28125
							0.02787	-4.84825		0.02787	2.07813
							0.0279	-4.84825		0.0279	0.35938
							0.02793	-4.797		0.02793	0.4375
							0.02796	-4.797		0.02796	1.29688
							0.02798	-4.797		0.02798	0.35938
							0.02801	-4.74575		0.02801	0.82813
							0.02804	-4.6945		0.02804	-0.10938
							0.02807	-4.6945		0.02807	-0.34375
							0.0281	-4.64325		0.0281	0.28125
							0.02813	-4.592		0.02813	0.04688
							0.02816	-4.592		0.02816	1.375
							0.02819	-4.54075		0.02819	-0.03125
							0.02822	-4.4895		0.02822	0.125
							0.02825	-4.43825		0.02825	0.67188
							0.02827	-4.33575		0.02827	0.20313
							0.0283	-4.33575		0.0283	0.35938
							0.02833	-4.2845		0.02833	0.59375
							0.02836	-4.23325		0.02836	1.0625
							0.02839	-4.182		0.02839	0.4375
							0.02842	-4.182		0.02842	1.21875
							0.02845	-4.13075		0.02845	1.53125
							0.02848	-4.02825		0.02848	2.07813
							0.02851	-3.977		0.02851	0.82813
							0.02854	-3.977		0.02854	1.76563
							0.02856	-3.8745		0.02856	1.76563
							0.02859	-3.82325		0.02859	2.46875
							0.02862	-3.772		0.02862	2.3125
							0.02865	-3.6695		0.02865	2.39063
							0.02868	-3.6695		0.02868	3.25
							0.02871	-3.567		0.02871	3.32813
							0.02874	-3.51575		0.02874	3.01563
							0.02877	-3.4645		0.02877	3.32813
							0.0288	-3.362		0.0288	2.625
							0.02883	-3.31075		0.02883	2.9375
							0.02885	-3.31075		0.02885	3.01563
							0.02888	-3.20825		0.02888	2.9375
							0.02891	-3.10575		0.02891	1.6875
							0.02894	-3.0545		0.02894	3.17188
							0.02897	-2.952		0.02897	2.23438
							0.029	-2.90075		0.029	3.01563
							0.02903	-2.79825		0.02903	1.60938
							0.02906	-2.69575		0.02906	3.95313
							0.02909	-2.6445		0.02909	1.53125
							0.02912	-2.6445		0.02912	2.46875
							0.02914	-2.49075		0.02914	2.9375
							0.02917	-2.4395		0.02917	2.46875
							0.0292	-2.337		0.0292	2.46875
							0.02923	-2.2345		0.02923	2.625
							0.02926	-2.18325		0.02926	2.39063
							0.02929	-2.132		0.02929	2.39063
							0.02932	-2.08075		0.02932	2.15625
							0.02935	-1.87575		0.02935	1.92188
							0.02938	-1.87575		0.02938	3.17188
							0.02941	-1.77325		0.02941	2.9375
							0.02943	-1.67075		0.02943	2.78125
							0.02946	-1.56825		0.02946	3.01563
							0.02949	-1.517		0.02949	3.17188
							0.02952	-1.4145		0.02952	3.79688
							0.02955	-1.312		0.02955	3.32813
							0.02958	-1.26075		0.02958	4.96875
							0.02961	-1.107		0.02961	3.875
							0.02964	-1.05575		0.02964	4.57812
							0.02967	-1.0045		0.02967	3.71875
							0.0297	-0.902		0.0297	4.26563
							0.02972	-0.7995		0.02972	4.65625
							0.02975	-0.697		0.02975	3.40625
							0.02978	-0.5945		0.02978	4.1875
							0.02981	-0.5945		0.02981	4.65625
							0.02984	-0.3895		0.02984	3.95313
							0.02987	-0.33825		0.02987	3.79688
							0.0299	-0.287		0.0299	4.57812
							0.02993	-0.1845		0.02993	3.95313
							0.02996	-0.082		0.02996	3.25
							0.02999	-0.03075		0.02999	4.26563
							0.03001	0.123		0.03001	4.03125

## Sheet: 3c
Current bias (in mA) in the first row. Frequency of input signal (in Hz) in the first column. Phase shift values in the remaining matrix (in units of 2*pi)
		0.5	1	1.5	2	2.1	2.2	2.3	2.4	2.5	2.6	2.7	2.8	2.9	3	3.1	3.2	3.3	3.4	3.5	3.6	3.7	3.8	3.9	4
	100	-0.02343	-0.01343	-0.00153	0.01584	0.02033	0.02553	0.03117	0.03929	0.04909	0.06195	0.08044	0.10761	0.14926	0.21009	0.28106	0.34115	0.38211	0.40908	0.42684	0.44025	0.45025	0.45817	0.46497	0.4782
	200	-0.0477	-0.03191	-0.01393	0.00949	0.01509	0.0211	0.02712	0.03637	0.04617	0.0586	0.07433	0.09559	0.12403	0.16245	0.21026	0.2643	0.31326	0.35215	0.37983	0.4014	0.41751	0.42998	0.44053	0.45919
	300	-0.06988	-0.05002	-0.02741	0.000245399	0.00659	0.01324	0.01925	0.02892	0.03917	0.05098	0.06541	0.08361	0.10658	0.13651	0.17279	0.21745	0.26341	0.30607	0.33928	0.36697	0.38801	0.40408	0.4179	0.44157
	500	-0.1067	-0.08299	-0.05449	-0.02087	-0.01358	-0.0063	-0.000726433	0.01025	0.02057	0.0316	0.04468	0.06008	0.07856	0.10032	0.12685	0.1597	0.19635	0.23621	0.27205	0.30671	0.33479	0.3568	0.37597	0.40826
	650	-0.12754	-0.10382	-0.07324	-0.0374	-0.02942	-0.02176	-0.0161	-0.00472	0.00567	0.01641	0.02879	0.04307	0.05967	0.07903	0.10088	0.12935	0.16114	0.19736	0.23108	0.26773	0.29818	0.32346	0.346	0.38346
	1000	-0.15934	-0.13988	-0.10928	-0.07225	-0.0637	-0.05631	-0.05101	-0.0392	-0.03142	-0.01849	-0.00217	0.00596	0.01979	0.03541	0.06092	0.08053	0.09977	0.12949	0.15698	0.19597	0.22148	0.25511	0.28111	0.32813
	2000	-0.19891	-0.18723	-0.16495	-0.13676	-0.13018	-0.12383	-0.11747	-0.10678	-0.10047	-0.09055	-0.08088	-0.07082	-0.06002	-0.04973	-0.03763	-0.02136	-0.00631	0.01305	0.02834	0.05652	0.08219	0.10735	0.13644	0.19298
	3000	-0.21357	-0.20522	-0.18907	-0.16698	-0.16139	-0.15637	-0.14989	-0.14335	-0.13717	-0.12989	-0.12221	-0.11415	-0.10578	-0.09682	-0.08721	-0.0758	-0.06331	-0.04944	-0.03818	-0.0172	0.00204	0.02316	0.04748	0.09834
	5000	-0.22454	-0.22063	-0.20966	-0.19352	-0.18899	-0.18504	-0.18024	-0.17684	-0.1709	-0.16625	-0.16122	-0.15532	-0.14921	-0.14159	-0.13404	-0.12781	-0.11774	-0.10966	-0.10052	-0.08797	-0.07543	-0.05956	-0.04224	-0.0042
	6500	-0.22811	-0.22631	-0.21711	-0.20208	-0.19961	-0.19601	-0.19221	-0.18802	-0.1836	-0.17929	-0.17441	-0.16954	-0.16442	-0.15868	-0.15233	-0.14639	-0.13871	-0.13158	-0.12388	-0.11406	-0.10359	-0.09054	-0.07727	-0.0447
	10000	-0.23127	-0.23363	-0.22603	-0.21437	-0.21359	-0.21035	-0.20681	-0.20009	-0.20051	-0.19475	-0.18988	-0.18615	-0.18125	-0.17968	-0.17538	-0.16793	-0.16534	-0.15781	-0.15168	-0.14487	-0.13704	-0.13034	-0.12041	-0.09334
	20000	-0.23453	-0.24183	-0.23537	-0.225	-0.22911	-0.22492	-0.22465	-0.20834	-0.21735	-0.20584	-0.20103	-0.19771	-0.19497	-0.20235	-0.20093	-0.18595	-0.19382	-0.18126	-0.17885	-0.17161	-0.16742	-0.17245	-0.16624	-0.14123
	30000	-0.23148	-0.24481	-0.23734	-0.22456	-0.23346	-0.22893	-0.23704	-0.20571	-0.22078	-0.20557	-0.19854	-0.19625	-0.19532	-0.20854	-0.20761	-0.18732	-0.20319	-0.18755	-0.18277	-0.17663	-0.1723	-0.18404	-0.18058	-0.15281
	50000	-0.21265	-0.22813	-0.21893	-0.20365	-0.21881	-0.21281	-0.21434	-0.18573	-0.20608	-0.1808	-0.17508	-0.17732	-0.17725	-0.19546	-0.19553	-0.16706	-0.19187	-0.17004	-0.16701	-0.16109	-0.16173	-0.17652	-0.17381	-0.14756

## Sheet: 3d
	Current bias (in mA) in the first row. Frequency component within the measured current (in Hz) in the first column. Power spectral density (in dB) in the rest of the matrix
		0.5	1	1.5	2	2.1	2.2	2.3	2.4	2.5	2.6	2.7	2.8	2.9	3	3.1	3.2	3.3	3.4	3.5	3.6	3.7	3.8	3.9	4
	0	-36.8372	-33.059	-26.8467	-22.8055	-26.8281	-25.1766	-23.598	-20.6272	-21.0455	-41.9645	-31.0803	-34.618	-29.3986	-39.0866	-31.86	-25.0238	-42.2578	-37.5631	-37.5631	-42.4013	-51.9288	-17.6735	-23.8852	-27.2019
	1.5052	-32.77	-29.1043	-22.7675	-18.763	-22.7932	-21.1246	-19.503	-16.5742	-16.9875	-37.72	-27.4052	-30.4727	-25.3043	-34.6107	-27.3636	-20.933	-38.6466	-33.9076	-33.9076	-38.4284	-44.6217	-13.5662	-19.7675	-23.0373
	3.01041	-32.77	-29.1043	-22.7675	-25.2359	-29.2783	-27.5362	-19.503	-22.9927	-16.9875	-43.756	-35.3377	-30.4727	-31.2411	-34.6107	-27.3636	-27.0094	-43.4772	-40.7693	-40.7693	-45.1225	-44.6737	-19.7437	-25.9139	-23.0373
	4.51561	-39.2175	-35.7587	-29.1798	-39.0029	-42.7107	-40.7464	-25.7073	-22.9927	-23.4236	-52.7423	-35.3377	-36.6014	-39.2828	-39.2559	-31.5325	-27.0094	-36.4155	-40.7693	-40.7693	-45.1225	-47.2822	-19.7437	-25.9139	-29.144
	6.02081	-39.2175	-47.7366	-29.1798	-39.0029	-51.3145	-56.3135	-37.4162	-36.1689	-37.1543	-52.7423	-48.1775	-41.5513	-36.9554	-42.3761	-36.2681	-36.9656	-33.8845	-42.5493	-42.5493	-50.9834	-47.2822	-31.8211	-37.8968	-42.1833
	7.52602	-51.3429	-47.7366	-42.892	-47.7576	-48.7992	-59.7858	-48.9751	-57.491	-47.5563	-50.909	-46.9506	-41.234	-36.7055	-43.4044	-36.2681	-41.7188	-35.4954	-44.5519	-44.5519	-50.7442	-50.0945	-42.4831	-50.0933	-42.1833
	9.03122	-51.9215	-57.3905	-42.892	-55.7438	-55.3679	-54.8162	-48.9751	-50.8739	-47.5563	-50.4033	-45.5515	-41.234	-39.621	-43.4044	-40.2796	-44.6236	-39.4503	-49.6391	-49.6391	-50.2196	-48.3809	-43.5547	-50.3065	-52.715
	10.5364	-51.9215	-55.2922	-50.2694	-57.6557	-54.9874	-57.7873	-45.6666	-50.8739	-50.4017	-52.9323	-48.9845	-45.6158	-42.0864	-46.7424	-41.1908	-46.761	-47.3623	-48.7343	-48.7343	-50.2196	-51.6118	-49.0553	-50.3065	-48.883
	12.0416	-56.4025	-55.2922	-50.2694	-53.5793	-53.8175	-53.6866	-55.0427	-53.6414	-52.4555	-52.2694	-48.9845	-50.798	-42.0864	-44.9748	-40.9106	-46.761	-49.3889	-48.7343	-48.7343	-50.1416	-51.5812	-49.0553	-52.2957	-48.883
	13.5468	-52.4184	-58.7822	-52.7282	-54.265	-52.181	-52.6184	-48.4772	-52.4839	-52.4555	-52.977	-53.4778	-50.798	-42.7198	-44.9748	-40.9106	-47.9553	-42.2029	-50.2109	-50.2109	-50.686	-50.1331	-54.0357	-51.5069	-46.1936
	15.052	-52.4184	-53.2637	-52.7282	-54.2143	-56.7336	-52.5895	-48.4772	-47.5105	-54.0063	-58.9389	-47.8972	-49.0386	-40.8216	-42.4132	-38.1284	-42.3343	-36.7437	-46.3202	-46.3202	-47.3295	-50.1331	-51.2375	-48.6873	-50.7185
	16.5572	-54.425	-53.2637	-53.775	-58.8408	-64.3976	-51.069	-50.9529	-47.5105	-49.9748	-58.1253	-45.7309	-50.2754	-38.3221	-40.4222	-36.8008	-37.3996	-33.7913	-41.9163	-41.9163	-47.3295	-52.651	-48.4944	-48.6873	-50.7185
	18.0624	-54.425	-57.0544	-50.4275	-58.8408	-48.8545	-50.1656	-50.6373	-47.4475	-48.5513	-58.1253	-45.7309	-46.2329	-37.0063	-39.7749	-36.8008	-36.5263	-33.1363	-39.7227	-39.7227	-46.6807	-46.2231	-50.2341	-48.6407	-49.7792
	19.5676	-50.9387	-57.0544	-50.4275	-50.6539	-51.0062	-51.1511	-49.1937	-48.4558	-48.5513	-47.6527	-45.775	-46.2329	-36.3253	-39.7749	-37.463	-38.2672	-34.0905	-40.3019	-40.3019	-50.1378	-46.4696	-49.5704	-50.3262	-48.6462
	21.0728	-55.1861	-55.2804	-53.8363	-55.565	-57.3413	-51.4754	-49.1937	-52.6386	-52.5549	-49.1919	-47.0724	-47.3121	-36.6161	-40.5861	-39.9108	-38.2672	-35.3904	-40.3019	-40.3019	-49.704	-50.9171	-49.5704	-51.2593	-48.6462
	22.578	-55.1861	-57.8113	-53.8363	-53.3171	-66.1636	-49.6583	-52.4955	-52.6386	-54.1972	-48.6864	-47.7867	-47.6026	-38.0513	-40.7526	-39.9108	-40.7302	-35.0592	-44.4137	-44.4137	-49.704	-51.6757	-52.1636	-51.2593	-50.4304
	24.0832	-51.886	-57.8113	-48.5412	-55.1612	-50.7587	-49.373	-47.9149	-45.994	-56.8326	-51.4705	-52.7074	-47.6026	-37.2973	-40.7526	-41.7304	-41.6692	-37.1056	-48.2327	-48.2327	-50.6272	-51.6757	-50.5208	-48.7006	-48.5214
	25.5885	-51.886	-53.7106	-48.5412	-52.4456	-61.5751	-50.5739	-56.7377	-51.3522	-56.8326	-50.5221	-52.7074	-45.8394	-37.3623	-41.9103	-42.7182	-43.4448	-38.6021	-49.9527	-49.9527	-54.5694	-52.1153	-57.2026	-54.6426	-48.5214
	27.0937	-53.9353	-56.6837	-54.9767	-59.4371	-50.6133	-54.168	-56.7377	-49.4007	-51.3229	-50.4829	-52.1895	-44.4183	-40.7488	-45.5647	-42.7182	-44.3342	-38.3598	-51.2561	-51.2561	-50.5835	-53.5134	-47.984	-51.3211	-55.6008
	28.5989	-51.9278	-56.6837	-54.9767	-59.4371	-62.1771	-50.8566	-46.1893	-56.2987	-49.1347	-50.4829	-50.6294	-49.2432	-41.2131	-45.4652	-42.816	-44.3342	-36.0319	-51.2561	-51.2561	-52.8776	-53.6964	-47.984	-54.0817	-47.6983
	30.1041	-51.9278	-55.432	-49.6459	-52.7309	-51.9215	-54.3133	-58.4096	-56.2987	-49.1347	-50.1711	-52.799	-49.2432	-43.2025	-45.4652	-39.5844	-42.1513	-33.9975	-46.5523	-46.5523	-52.8776	-54.0186	-57.008	-54.0817	-47.6983
	31.6093	-52.876	-53.2857	-49.6459	-55.9294	-61.7201	-54.8543	-46.2818	-49.3953	-49.1487	-51.6309	-47.0881	-48.1716	-44.4982	-45.654	-39.5844	-38.9389	-31.5603	-44.487	-44.487	-48.6205	-50.9782	-50.7859	-49.7021	-56.0129
	33.1145	-52.531	-53.2857	-52.8391	-52.5229	-51.2025	-53.1645	-46.2818	-59.8677	-65.6808	-52.6185	-47.0881	-49.8571	-41.0768	-48.3597	-38.553	-39.3182	-29.985	-45.1063	-45.1063	-58.6589	-50.9782	-55.6807	-57.2357	-46.1172
	34.6197	-52.531	-54.7242	-52.8391	-57.0341	-58.2239	-50.7517	-65.7574	-48.9832	-53.3564	-50.5846	-44.2814	-49.8571	-39.8864	-48.3597	-39.0283	-39.6299	-27.8937	-42.1392	-42.1392	-53.9836	-48.4685	-50.0852	-51.1029	-46.1172
	36.1249	-51.2628	-52.8661	-48.3391	-53.9885	-52.2518	-59.3509	-46.8898	-48.9832	-53.3564	-50.7039	-43.829	-50.252	-39.8864	-58.8257	-40.3655	-40.7562	-27.8844	-43.535	-43.535	-53.9836	-51.8539	-52.4216	-51.1029	-54.8529
	37.6301	-51.2628	-52.8661	-54.9454	-53.5671	-56.2707	-53.7359	-46.8898	-56.5484	-52.8024	-50.0477	-43.3952	-52.2451	-39.6853	-48.1175	-40.3655	-40.7562	-30.0563	-43.535	-43.535	-58.6273	-48.1394	-52.4216	-56.815	-46.9673
	39.1353	-52.6129	-58.0588	-54.9454	-53.5671	-53.2653	-59.5778	-60.0939	-50.0084	-49.111	-50.0477	-43.3952	-53.4128	-39.2635	-51.3667	-44.3021	-41.9751	-33.7738	-45.0631	-45.0631	-52.5535	-42.9656	-46.2235	-51.6445	-46.9673
	40.6405	-50.2431	-51.0978	-50.3713	-56.965	-52.8963	-53.003	-46.1279	-52.7364	-49.111	-51.1923	-43.6247	-53.4128	-42.048	-51.3667	-51.8831	-48.1458	-37.6011	-50.2568	-50.2568	-55.8727	-38.5932	-55.6135	-54.3488	-56.1367
	42.1457	-50.2431	-51.0978	-50.3713	-51.497	-52.3829	-56.4948	-55.5209	-52.7364	-52.9259	-57.1829	-51.526	-49.8807	-43.9447	-48.2609	-51.8831	-46.3904	-38.5562	-49.1229	-49.1229	-55.8727	-38.5932	-49.7963	-54.3488	-48.1488
	43.6509	-55.2648	-60.2368	-49.1275	-55.5702	-52.6918	-53.2239	-55.5209	-49.0734	-52.4181	-57.7153	-47.1548	-52.6018	-46.4788	-49.5103	-45.361	-46.1998	-37.7172	-48.4555	-48.4555	-53.2575	-39.5416	-52.5932	-54.6393	-48.1488
	45.1561	-48.624	-49.2517	-49.1275	-52.192	-54.8266	-54.2314	-46.5574	-52.3133	-50.8839	-46.9634	-49.7761	-52.6018	-47.3989	-49.5103	-48.1547	-46.1998	-39.6372	-48.4555	-48.4555	-51.7758	-44.2458	-52.5932	-51.1279	-51.4996
	46.6613	-48.624	-49.2517	-50.2163	-58.6002	-51.7712	-52.6638	-51.6386	-51.1525	-50.8839	-53.8594	-49.7761	-56.1348	-42.7882	-43.7246	-48.1547	-47.1263	-40.9864	-46.2667	-46.2667	-51.572	-50.5134	-48.5532	-53.9803	-46.9698
	48.1665	-56.6403	-61.0779	-50.2163	-50.591	-57.6536	-56.336	-47.1793	-51.1525	-50.5204	-51.8083	-51.2398	-54.4307	-46.1417	-47.639	-48.6055	-48.5759	-41.0425	-50.5264	-50.5264	-51.572	-52.2234	-52.2886	-53.9803	-46.9698
	49.6717	-56.6403	-49.2304	-47.7222	-50.591	-49.9533	-57.9805	-47.1793	-50.0604	-51.8895	-51.8083	-53.2012	-44.5465	-45.5718	-45.4437	-50.0187	-47.6312	-41.5802	-48.8282	-48.8282	-52.4344	-54.5488	-49.5968	-50.1996	-49.7635
	51.1769	-47.4552	-49.2304	-47.7222	-61.8975	-60.2952	-49.7334	-48.1047	-55.157	-59.2745	-51.3977	-47.3455	-44.5465	-44.8647	-45.4437	-50.0187	-49.9047	-38.2084	-51.071	-51.071	-51.4793	-53.7118	-49.4203	-51.9469	-47.4366
	52.6821	-59.7755	-57.4506	-53.0398	-49.0559	-48.1965	-53.675	-46.8553	-46.2492	-59.2745	-46.3863	-51.1832	-49.3934	-43.94	-44.4345	-49.0307	-49.9047	-39.96	-51.071	-51.071	-47.5307	-53.7118	-49.4203	-47.1193	-47.4366
	54.1873	-59.7755	-57.4506	-46.3032	-60.4876	-62.8364	-51.9134	-48.179	-49.6697	-47.2619	-53.2095	-51.1832	-47.2112	-38.8555	-39.534	-37.4049	-45.7861	-53.026	-45.5337	-45.5337	-48.4016	-48.3561	-51.2669	-48.2027	-48.9281
	55.6925	-46.615	-48.4074	-46.3032	-49.8425	-49.0223	-54.2138	-48.179	-49.6697	-53.0862	-44.3375	-49.4574	-47.2112	-35.152	-39.534	-32.2854	-36.2681	-38.2234	-46.3601	-46.3601	-48.4016	-47.977	-48.5496	-48.2027	-51.9337
	57.1977	-46.615	-52.6679	-54.4198	-54.5526	-58.1891	-54.2138	-51.7606	-48.3845	-53.0862	-47.1798	-51.1363	-43.1128	-35.8102	-35.7332	-32.2854	-31.6557	-38.2234	-42.6225	-42.6225	-44.3549	-44.6402	-50.5236	-43.6487	-51.9337
	58.7029	-57.4751	-52.6679	-54.4198	-48.4246	-47.7044	-47.2697	-43.8889	-45.6234	-45.0138	-45.6468	-45.6715	-36.6776	-34.1116	-31.391	-30.7649	-31.3476	-32.2829	-35.0812	-35.0812	-39.3081	-41.2988	-39.3018	-41.6846	-42.2311
	60.2081	-45.8279	-47.8535	-44.2381	-52.3283	-61.1069	-49.7462	-47.9099	-40.1669	-45.763	-38.0939	-40.8916	-36.0123	-34.1116	-28.8433	-31.6897	-34.834	-31.0502	-34.1024	-34.1024	-37.3308	-40.6521	-40.2169	-39.1448	-44.1326
	61.7133	-45.8279	-51.1041	-44.2381	-52.3283	-49.1114	-46.3908	-47.9099	-40.1669	-43.161	-38.0939	-40.8916	-36.0123	-30.4443	-28.8433	-31.6897	-34.834	-32.7166	-34.1024	-34.1024	-37.3308	-40.6521	-40.2169	-39.1448	-44.1326
	63.2185	-54.399	-51.1041	-57.5501	-47.4657	-51.7776	-47.7941	-46.0618	-41.7155	-43.161	-35.8745	-39.9378	-35.6346	-28.298	-29.0855	-35.7061	-39.2398	-36.5246	-39.0531	-39.0531	-39.7133	-45.0113	-45.5954	-43.5195	-47.981
	64.7237	-45.2977	-49.4454	-57.5501	-52.1882	-46.6948	-43.0973	-47.0137	-41.3541	-42.8169	-40.1104	-43.6257	-35.2603	-28.2113	-32.5956	-41.2364	-42.0922	-38.3434	-46.4356	-46.4356	-41.6748	-47.4448	-54.2647	-46.6164	-54.1939
	66.2289	-45.2977	-46.9981	-44.2571	-51.5202	-53.0925	-44.7213	-39.8944	-45.6941	-41.7981	-43.1814	-47.522	-35.2603	-29.7762	-32.5956	-41.2364	-40.7056	-40.8248	-41.5482	-41.5482	-46.6391	-49.9451	-45.8608	-46.4385	-54.1939
	67.7341	-51.358	-46.9981	-44.2571	-42.5988	-49.0646	-42.6114	-39.8944	-45.6941	-41.7981	-42.0729	-47.522	-38.8469	-32.2201	-35.1969	-42.554	-44.3577	-43.9759	-48.4368	-48.4368	-46.6391	-49.2309	-51.4787	-46.4385	-42.0889
	69.2393	-51.358	-50.765	-52.5129	-43.4351	-44.0266	-43.6686	-53.0029	-44.4172	-55.922	-44.5251	-44.8789	-40.6113	-34.1548	-37.0256	-42.8417	-44.3577	-45.0042	-48.4368	-48.4368	-45.2079	-49.8418	-51.4787	-42.8911	-56.1642
	70.7445	-45.279	-45.097	-52.5129	-50.5	-46.879	-43.6753	-42.4663	-46.6005	-48.0336	-45.2014	-45.6805	-41.3446	-34.3753	-37.3266	-42.8417	-43.2919	-43.2219	-45.3083	-45.3083	-48.0746	-49.8418	-42.0141	-50.3307	-56.1642
	72.2497	-47.9297	-45.097	-43.3066	-50.5	-46.3633	-45.7953	-42.4663	-42.4002	-48.7461	-45.2014	-43.9241	-41.3446	-36.2097	-37.3266	-40.6073	-41.9361	-37.6806	-50.0109	-50.0109	-44.6822	-45.7118	-53.9105	-50.6971	-43.3396
	73.7549	-47.9297	-53.2956	-49.3147	-50.9642	-48.8443	-44.8041	-55.793	-42.4002	-48.7461	-47.4742	-46.3276	-43.3804	-38.9065	-38.2498	-40.8288	-40.0921	-36.6371	-43.0333	-43.0333	-44.6822	-49.4671	-44.2636	-50.6971	-52.5293
	75.2602	-45.6227	-43.5599	-49.3147	-45.8747	-46.5941	-45.5876	-41.4462	-52.2687	-45.2944	-44.348	-46.3276	-45.3864	-37.8343	-38.3958	-45.544	-45.5987	-38.7231	-49.4806	-49.4806	-47.2977	-44.5849	-48.0168	-44.7644	-52.5293
	76.7654	-45.6227	-43.5599	-44.1401	-57.3746	-54.2812	-47.1056	-51.2899	-48.0102	-44.9899	-48.7304	-44.9255	-45.3864	-38.4394	-38.3958	-45.544	-41.3633	-39.5412	-42.2294	-42.2294	-44.8005	-50.9023	-41.5085	-44.6696	-40.1452
	78.2706	-45.3907	-59.9531	-44.1401	-42.6558	-43.697	-44.8302	-51.2899	-42.1241	-44.9899	-41.4149	-53.1157	-40.1708	-38.2264	-34.234	-46.3455	-41.3633	-40.5815	-42.2294	-42.2294	-46.3412	-48.0722	-41.5085	-45.6172	-57.5757
	79.7758	-47.0076	-42.5218	-46.951	-58.142	-57.4059	-47.1056	-41.6582	-44.175	-43.4128	-49.3422	-41.4968	-42.2398	-35.5067	-38.0465	-41.0091	-46.3307	-44.9216	-49.238	-49.238	-48.3097	-48.0722	-48.7107	-47.4717	-57.5757
	81.281	-47.0076	-42.5218	-46.951	-43.3432	-43.1498	-44.5416	-45.7738	-44.175	-46.391	-45.2543	-58.966	-39.1125	-38.8097	-42.4193	-41.0091	-42.8593	-43.6333	-42.7037	-42.7037	-48.3097	-44.5882	-42.8171	-47.4717	-42.9507
	82.7862	-44.4603	-61.3466	-47.6378	-43.3432	-60.0129	-50.0625	-41.3354	-43.0388	-47.9425	-45.2543	-58.966	-39.1125	-38.1406	-42.4193	-45.5331	-46.4459	-47.2808	-45.056	-45.056	-43.2441	-47.3876	-44.9751	-42.885	-46.0154
	84.2914	-51.7642	-44.2865	-47.6378	-53.3632	-41.653	-41.4888	-41.3354	-46.4411	-47.9425	-49.3702	-41.6397	-44.6865	-38.1406	-44.2965	-45.3457	-44.7476	-45.3478	-42.8654	-42.8654	-51.1439	-43.7993	-43.7203	-48.8602	-46.0154
	85.7966	-51.7642	-44.2865	-58.3459	-42.05	-56.4213	-49.7723	-44.8217	-43.8449	-43.9384	-41.1202	-51.8636	-46.406	-37.5787	-39.9493	-45.3457	-44.7476	-51.3765	-42.8654	-42.8654	-42.9946	-50.7536	-43.7203	-43.7966	-43.2577
	87.3018	-61.5676	-59.7447	-58.3459	-50.6061	-42.3058	-43.3263	-45.0586	-43.8449	-52.2706	-49.9385	-43.7105	-46.406	-35.5887	-39.9493	-44.9462	-40.2803	-42.7638	-44.1735	-44.1735	-42.9946	-43.8366	-43.0817	-43.7966	-54.8734
	88.807	-61.5676	-59.7447	-44.6637	-43.941	-48.9599	-52.1841	-51.4896	-57.3709	-62.7563	-43.9782	-53.4033	-47.7041	-43.8565	-46.1803	-44.6127	-41.5054	-49.2815	-46.0953	-46.0953	-54.0383	-43.8366	-47.8858	-55.2681	-54.8734
	90.3122	-46.6504	-45.3833	-23.5363	-54.6725	-43.2805	-41.5583	-51.4896	-59.3634	-62.7563	-53.9754	-53.4033	-45.3508	-46.1977	-40.8493	-44.6127	-52.4609	-41.692	-48.4113	-48.4113	-55.6004	-59.342	-52.5189	-55.299	-43.2621
	91.8174	-21.193	-32.6757	-23.5363	-42.8303	-55.0999	-54.3801	-43.2811	-57.3372	-47.2068	-43.045	-44.4059	-35.8923	-42.6597	-37.2507	-47.8756	-42.9596	-53.695	-41.9171	-41.9171	-55.6047	-55.7027	-43.1739	-56.098	-26.3343
	93.3226	-21.193	-32.6757	-9.00461	-30.0366	-44.2546	-45.574	-24.0002	-57.3372	-20.5731	-29.7138	-32.5132	-35.8923	-39.7479	-37.2507	-19.5452	-42.9596	-46.192	-41.9171	-41.9171	-55.6047	-50.4191	-43.1739	-56.098	-26.3343
	94.8278	-8.01918	-12.3627	-9.00461	-30.0366	-30.1011	-38.0802	-8.45233	-18.046	-20.5731	-29.7138	-12.3572	-13.6558	-27.4425	-13.7147	-19.5452	-21.4753	-36.7669	-21.8778	-21.8778	-18.1941	-16.8582	-21.6795	-18.0686	-9.6333
	96.333	-8.01918	-3.42965	-2.19188	-11.1868	-11.2837	-13.9981	-8.45233	-6.50711	-7.70833	-11.1282	-12.3572	-4.18538	-10.0394	-4.19185	-7.23843	-7.29066	-13.9303	-7.36692	-7.36692	-6.56129	-5.85546	-7.30024	-6.50661	-1.8951
	97.8382	-1.80489	-3.42965	-2.19188	-2.78541	-2.85311	-4.3545	-1.19915	-1.12802	-1.66189	-2.77006	-3.46608	-4.18538	-2.1049	-4.19185	-1.46661	-0.54016	-4.34584	-0.54265	-0.54265	-1.14693	-5.85546	-0.5294	-1.13404	-1.8951
	99.3434	0	0.31937	0	0.60847	0.56833	-0.13991	1.37187	-1.12802	0	0.60844	0.27689	-0.05726	0.94372	-0.06157	0	1.69518	-0.14018	1.70845	1.70845	-1.14693	-0.81483	1.70039	-1.13404	1.03639
	100.849	0	0	0	0	0	0	0	0	0	0	0	0	0	0	0	0	0	0	0	0	0	0	0	0
	102.354	-2.12643	0	-1.82699	0	-4.69746	-3.89524	0	-2.82594	-2.28438	0	0	0	-5.18077	0	-2.4517	0	-3.89279	0	0	-2.83623	-3.20438	0	-2.81294	0
	103.859	-8.75564	-4.4835	-1.82699	-15.3332	-15.0962	-13.0168	-5.64471	-10.3746	-9.1412	-15.2479	-14.1974	-4.00323	-16.4692	-3.98591	-9.48246	-6.08223	-13.0059	-6.12495	-6.12495	-10.4737	-11.3414	-6.07667	-10.3603	-5.2589
	105.364	-8.75564	-4.4835	-8.16462	-15.3332	-43.9944	-34.1672	-17.637	-10.3746	-9.1412	-15.2479	-14.1974	-13.2761	-16.4692	-13.2332	-9.48246	-19.0283	-33.8097	-19.1819	-19.1819	-10.4737	-11.3414	-18.9916	-10.3603	-5.2589
	106.869	-22.7976	-14.6145	-21.6878	-45.5052	-49.2026	-46.5297	-52.6913	-26.4434	-23.7457	-44.698	-38.1529	-34.1762	-50.6681	-34.5765	-24.2364	-44.0455	-41.2593	-44.94	-44.94	-26.9977	-49.4629	-44.963	-26.5336	-16.5882
	108.375	-22.7976	-40.7182	-21.6878	-51.2246	-66.442	-56.3333	-52.6913	-44.0415	-43.7035	-49.9023	-50.1299	-34.1762	-50.6681	-34.5765	-47.0921	-44.0455	-43.0396	-44.94	-44.94	-44.5526	-49.4629	-44.963	-43.9915	-56.4688
	109.88	-44.841	-50.8106	-45.7443	-64.8114	-43.0632	-43.8056	-56.5809	-57.4	-60.5537	-56.4997	-54.1126	-50.7349	-51.2273	-46.7207	-47.0921	-51.1813	-36.8036	-53.9126	-53.9126	-50.1907	-49.0197	-62.7339	-54.1184	-53.5544
	111.385	-44.841	-50.8106	-45.7443	-42.3139	-59.3931	-56.4866	-56.9777	-57.4	-60.5537	-42.7566	-54.1126	-51.1788	-42.7932	-43.591	-42.1471	-42.7828	-39.205	-55.3315	-55.3315	-50.1907	-47.1596	-51.5102	-54.1184	-53.5544
	112.89	-60.7736	-66.7195	-63.7688	-57.2197	-42.4487	-42.3618	-43.6658	-46.1806	-47.9813	-55.8605	-44.529	-43.1899	-44.3448	-38.3046	-38.8019	-36.994	-39.5973	-45.441	-45.441	-49.5434	-55.3492	-42.3609	-44.5598	-56.7352
	114.395	-49.7437	-66.7195	-63.7688	-57.2197	-52.8079	-60.6981	-43.6658	-48.7421	-45.184	-55.8605	-52.7477	-43.1899	-39.4957	-38.3046	-38.8019	-35.232	-39.4272	-43.0938	-43.0938	-50.1925	-41.2115	-47.3763	-44.6567	-56.7352
	115.901	-45.532	-42.2994	-49.1399	-51.0399	-43.5265	-42.8091	-48.9508	-43.5341	-45.2027	-49.1977	-40.6933	-51.3295	-48.9698	-39.8699	-34.7358	-34.0618	-33.9301	-43.9618	-43.9618	-41.1381	-52.4682	-45.9373	-44.4517	-43.426
	117.406	-45.532	-56.4398	-49.1399	-51.0399	-49.926	-56.1404	-43.5546	-43.5341	-45.2027	-49.1977	-40.6933	-39.8546	-48.006	-35.1334	-33.2583	-34.0618	-32.6622	-43.9618	-43.9618	-41.1381	-52.4682	-45.9373	-44.4517	-49.0066
	118.911	-45.4579	-41.7529	-45.3068	-43.2009	-45.4221	-44.384	-43.5546	-50.6643	-47.2418	-42.5474	-52.8835	-45.1617	-40.5316	-33.0934	-34.8796	-34.1532	-33.3583	-40.5046	-40.5046	-46.4476	-41.2165	-40.0269	-43.7754	-42.4033
	120.416	-45.4579	-41.7529	-45.3068	-48.5451	-47.7794	-51.2647	-47.3931	-44.3654	-47.2418	-48.1803	-44.2233	-45.1617	-40.2418	-33.0934	-34.8796	-37.9326	-37.7612	-37.8744	-37.8744	-39.0876	-44.66	-40.0193	-38.8889	-42.4033
	121.921	-46.7085	-50.5177	-45.4189	-45.2582	-46.8199	-45.2631	-46.2096	-45.9368	-44.5931	-43.8206	-40.9009	-39.8411	-37.2029	-31.4033	-40.4845	-44.3989	-42.4081	-37.2186	-37.2186	-40.1626	-41.749	-47.9958	-43.1208	-45.3388
	123.427	-46.7085	-50.5177	-45.4189	-46.6935	-48.6451	-49.1924	-46.2096	-45.9368	-46.5814	-38.1288	-40.9009	-39.8411	-35.4004	-31.4033	-40.4845	-45.2334	-43.0436	-40.8368	-40.8368	-40.1626	-48.4472	-48.2154	-43.1208	-45.3388
	124.932	-44.6578	-43.105	-47.1243	-47.0216	-51.7756	-45.6116	-45.7884	-41.0085	-41.4768	-36.6406	-39.7536	-36.7159	-31.8765	-30.4515	-43.1975	-45.179	-44.6018	-41.9369	-41.9369	-39.4123	-46.6684	-45.899	-42.8242	-43.5404
	126.437	-49.8347	-47.7893	-47.1243	-47.0216	-46.2755	-53.4458	-48.9402	-42.3446	-41.4768	-36.6406	-39.7536	-34.3491	-31.8765	-32.2362	-38.8742	-45.179	-44.4353	-41.9369	-41.9369	-44.2223	-46.6684	-45.899	-47.9842	-46.3206
	127.942	-49.8347	-47.7893	-44.3833	-46.8462	-51.4622	-51.6775	-44.1925	-41.6947	-42.0094	-39.9402	-42.6161	-35.962	-32.9183	-38.8442	-44.3539	-44.166	-43.498	-48.4004	-48.4004	-45.3929	-48.3368	-50.0161	-44.3332	-46.7471
	129.447	-44.7206	-45.3096	-44.3833	-51.0192	-48.2255	-44.2959	-44.1925	-52.2355	-41.766	-43.599	-42.5952	-35.962	-32.9183	-38.8442	-44.3539	-40.4226	-46.5572	-40.6707	-40.6707	-44.7632	-47.3009	-41.8973	-49.1088	-46.7471
	130.953	-54.0121	-46.2304	-50.7888	-45.8558	-58.4578	-44.3029	-45.0961	-48.4763	-50.4477	-43.2255	-42.8034	-39.1228	-36.9398	-41.8215	-43.3281	-51.4356	-48.2844	-45.3486	-45.3486	-42.7514	-47.6579	-49.5551	-44.4933	-46.0489
	132.458	-54.0121	-46.2304	-44.2835	-52.8116	-47.4596	-45.2603	-46.3348	-48.4763	-50.4477	-45.7292	-42.8034	-40.885	-36.9398	-38.6732	-48.386	-51.4356	-48.429	-45.3486	-45.3486	-42.7514	-47.3628	-49.5551	-44.4933	-46.0489
	133.963	-45.049	-47.7832	-44.2835	-45.7621	-53.8279	-46.7411	-56.0726	-50.141	-46.2619	-44.8208	-48.744	-42.4454	-37.9049	-40.9665	-48.386	-43.2362	-50.3594	-51.1945	-51.1945	-50.7599	-50.1005	-46.4079	-52.9754	-49.6663
	135.468	-45.049	-47.7832	-56.0943	-45.7621	-51.2269	-46.7411	-56.0726	-46.8422	-55.9167	-44.8208	-52.2981	-42.4454	-39.5595	-40.9665	-45.1877	-51.3045	-50.3594	-49.9477	-49.9477	-47.2607	-50.1005	-61.7246	-46.867	-46.2782
	136.973	-60.2554	-45.812	-56.0943	-45.4255	-48.5949	-50.4779	-45.5821	-52.923	-46.891	-46.3227	-45.6685	-45.7972	-39.9437	-46.094	-51.9843	-48.2662	-48.2453	-44.6367	-44.6367	-51.3819	-53.1524	-48.352	-54.2382	-55.5998
	138.479	-45.9194	-51.5624	-44.9632	-45.4255	-44.1632	-50.4779	-57.1579	-52.923	-46.891	-46.3227	-45.6685	-46.2778	-39.6193	-45.9353	-51.9843	-48.2582	-48.2453	-49.6583	-49.6583	-51.3819	-46.3069	-50.5973	-54.2382	-55.5998
	139.984	-45.9194	-45.518	-44.9632	-51.4812	-53.1843	-55.3044	-48.3909	-50.192	-56.018	-58.0926	-51.5857	-45.9711	-49.3419	-45.7513	-44.524	-43.5874	-50.1644	-47.6097	-47.6097	-50.5575	-53.0336	-46.0153	-50.0352	-45.2836
	141.489	-63.7346	-45.518	-60.107	-46.1146	-52.3109	-55.3044	-48.3909	-51.5087	-56.018	-48.7246	-46.3143	-45.9711	-49.8687	-45.7513	-49.4503	-43.5874	-50.1644	-47.6097	-47.6097	-47.7273	-48.8024	-46.0153	-49.2085	-45.2836
	142.994	-46.6887	-56.7587	-60.107	-57.7848	-53.8583	-52.9698	-57.7561	-53.5136	-48.7586	-55.6695	-52.7019	-51.8866	-45.7158	-48.9944	-45.0007	-43.4527	-52.6037	-49.0103	-49.0103	-49.3033	-61.1531	-53.5213	-48.1095	-57.1612
	144.499	-46.6887	-56.7587	-46.2155	-50.4643	-50.6391	-52.9698	-47.6373	-53.5136	-52.2535	-46.9967	-52.7019	-51.8866	-46.1847	-48.9944	-45.0007	-40.0766	-52.6037	-47.1688	-47.1688	-49.3033	-61.1531	-46.3251	-48.1095	-47.2928
	146.005	-57.8647	-45.9622	-55.3763	-54.206	-54.4548	-60.0222	-58.712	-49.9994	-48.7941	-59.72	-59.3644	-43.3712	-48.723	-46.5767	-57.34	-45.5943	-47.1218	-50.0795	-50.0795	-49.298	-48.8761	-57.8163	-53.7894	-65.0126
	147.51	-48.014	-64.6981	-55.3763	-48.7468	-52.7909	-54.2891	-49.7722	-53.2998	-52.1939	-51.3098	-48.0795	-52.2757	-52.3959	-47.1061	-50.3518	-47.4154	-45.4462	-50.3303	-50.3303	-53.692	-56.712	-50.4885	-55.2782	-65.0126
	149.015	-48.014	-46.4516	-47.0768	-48.7468	-54.1502	-53.5865	-49.7722	-52.0499	-52.1939	-51.3098	-48.0795	-47.4087	-48.672	-47.2088	-50.3518	-45.2337	-54.7192	-48.6084	-48.6084	-48.5875	-47.7043	-53.5262	-49.3216	-48.0824
	150.52	-55.1553	-46.4516	-47.0768	-52.0634	-54.7794	-52.0701	-57.334	-60.9565	-52.6281	-50.324	-55.8882	-54.2982	-49.4704	-50.8956	-48.1541	-49.608	-51.5862	-52.1718	-52.1718	-52.2201	-58.2045	-52.9688	-55.7794	-58.6601
	152.026	-55.1553	-62.6338	-54.1346	-52.0634	-53.0475	-52.9295	-51.5295	-60.9565	-50.1814	-50.324	-49.6334	-54.2982	-51.5076	-50.8956	-49.6495	-49.608	-51.1851	-52.1718	-52.1718	-52.2201	-51.9515	-52.9688	-55.7794	-58.6601
	153.531	-49.3386	-47.8402	-54.1346	-51.8274	-57.626	-54.4633	-56.633	-49.6447	-53.8091	-52.8965	-54.4951	-49.3786	-52.9147	-45.3982	-45.5146	-46.4491	-51.2552	-47.4993	-47.4993	-48.8747	-52.7185	-49.0713	-49.4691	-48.0827
	155.036	-49.3386	-47.8402	-48.9577	-52.1712	-53.4086	-53.9478	-56.633	-58.5811	-53.8091	-50.976	-54.4951	-51.5704	-46.3287	-53.0055	-45.5146	-52.5414	-50.9543	-52.2937	-52.2937	-55.5746	-52.7185	-52.5049	-57.4496	-56.8998
	156.541	-53.2336	-55.413	-51.395	-52.4689	-61.3166	-57.3095	-55.7854	-52.8317	-49.7987	-54.8826	-51.1771	-46.3713	-49.7205	-46.154	-47.7919	-48.298	-51.6417	-51.6188	-51.6188	-48.8329	-50.3599	-52.5104	-50.9906	-56.8998
	158.046	-51.2583	-55.413	-51.395	-55.7091	-51.3707	-52.6634	-51.8909	-52.8317	-54.104	-56.638	-54.047	-46.3713	-49.7205	-46.154	-47.7919	-48.298	-49.554	-51.6188	-51.6188	-48.8329	-54.8667	-52.5104	-50.9906	-50.2572
	159.552	-52.0294	-48.5361	-51.1914	-51.7067	-60.4292	-59.6808	-54.4702	-65.5597	-51.4319	-50.2751	-53.3491	-51.7106	-48.7355	-48.7257	-49.7935	-48.8081	-52.0658	-48.8681	-48.8681	-65.0119	-52.0774	-49.5642	-63.7822	-54.1317
	161.057	-52.0294	-53.2152	-51.1914	-51.7067	-53.7958	-54.4158	-54.4702	-52.4298	-51.4319	-50.2751	-53.3491	-51.7106	-48.7355	-48.7257	-50.0525	-48.8081	-49.9994	-48.8681	-48.8681	-49.7677	-55.8261	-49.5642	-50.0575	-54.1317
	162.562	-53.5666	-50.2786	-50.4295	-58.6369	-63.0931	-61.1687	-52.3051	-60.6747	-62.7476	-54.1088	-52.8097	-47.91	-50.2255	-50.17	-49.2055	-52.4021	-50.9014	-50.9226	-50.9226	-60.4202	-63.4963	-58.2981	-62.3766	-51.4449
	164.067	-53.5666	-50.2786	-50.4295	-51.975	-52.9407	-61.1687	-55.4753	-60.6747	-51.7295	-50.4181	-53.5766	-52.9031	-48.8286	-49.8318	-49.2055	-48.9145	-50.9014	-45.3585	-45.3585	-60.4202	-63.4963	-50.2237	-62.3766	-53.3705
	165.572	-51.0094	-51.865	-53.3479	-64.1441	-66.7013	-61.5984	-55.4157	-53.8718	-51.7295	-55.3195	-50.782	-52.7255	-48.4948	-47.9291	-49.8876	-55.0265	-53.1555	-55.5115	-55.5115	-51.5629	-50.2953	-61.4911	-50.7074	-53.3705
	167.078	-51.0094	-51.865	-53.3479	-50.0731	-54.2866	-61.5984	-55.4157	-56.4672	-62.2634	-53.7723	-53.4257	-52.7255	-49.5343	-47.9291	-48.0364	-55.0265	-53.1555	-55.5115	-55.5115	-54.1976	-56.407	-61.4911	-58.1392	-53.2945
	168.583	-54.7521	-53.1291	-50.9626	-65.4548	-61.8197	-60.4926	-58.9535	-52.4546	-50.8381	-58.3224	-52.2411	-49.8793	-48.7679	-48.5677	-48.601	-48.5219	-52.4234	-54.3013	-54.3013	-51.3963	-52.1858	-50.7359	-53.3294	-53.4859
	170.088	-51.9069	-50.424	-50.9626	-65.4548	-54.3391	-60.4926	-52.0721	-52.4546	-50.8381	-58.3224	-52.2411	-50.9961	-51.6916	-50.4466	-48.601	-50.2045	-52.4234	-48.5521	-48.5521	-51.3963	-59.9027	-61.1121	-53.3294	-53.4859
	171.593	-51.9069	-50.424	-58.5722	-59.5701	-59.863	-58.9529	-63.6041	-58.9675	-59.6519	-54.3516	-56.0408	-50.1818	-49.6546	-53.5916	-48.5363	-47.6808	-53.0402	-46.343	-46.343	-53.8222	-52.3883	-53.6874	-55.7662	-58.2334
	173.098	-61.1259	-55.8602	-58.5722	-59.5701	-57.6873	-58.9529	-63.6041	-57.8548	-51.0923	-54.3516	-53.9928	-50.1818	-48.4765	-53.5916	-48.5363	-54.3185	-53.0402	-48.4643	-48.4643	-51.0023	-52.3883	-52.8446	-52.606	-50.9374
	174.604	-50.6877	-50.0365	-49.5736	-51.0444	-55.6953	-61.1937	-56.0773	-54.2081	-59.0595	-49.2333	-56.6837	-50.1441	-45.8141	-48.4389	-47.0706	-52.8155	-51.1606	-49.4481	-49.4481	-61.1721	-59.7396	-50.6752	-56.3207	-50.9374
	176.109	-50.6877	-50.0365	-49.5736	-62.3772	-56.4622	-61.1937	-59.5477	-54.2081	-59.0595	-58.0189	-56.6837	-48.3505	-44.8832	-43.5	-43.0633	-52.8155	-51.1606	-49.4481	-49.4481	-61.1721	-51.3115	-50.6752	-56.3207	-60.8466
	177.614	-61.7978	-59.9255	-62.621	-55.5805	-58.8241	-55.5397	-59.5477	-54.3784	-53.4379	-53.4051	-52.6492	-51.8839	-47.8755	-45.1357	-48.0928	-43.3288	-50.3364	-53.0147	-53.0147	-61.1931	-63.9449	-56.7122	-54.3292	-51.212
	179.119	-61.7978	-50.2722	-62.621	-55.4617	-61.0298	-55.5397	-51.4895	-55.4818	-56.893	-55.0451	-52.0535	-51.8839	-47.8755	-45.1357	-48.0928	-42.6985	-50.3364	-54.0932	-54.0932	-49.3961	-59.3114	-53.1897	-55.416	-51.212
	180.624	-51.6745	-50.2722	-51.1884	-53.8649	-55.7656	-59.7123	-62.7265	-58.7131	-53.6542	-54.0192	-47.9469	-51.6334	-54.067	-48.9419	-45.2754	-48.5087	-54.0234	-52.335	-52.335	-55.3767	-51.6203	-55.0055	-56.2646	-59.6922
	182.13	-63.3638	-71.2432	-58.3218	-53.8649	-64.7731	-59.7123	-62.7265	-58.7131	-53.6542	-54.0192	-47.9469	-51.6334	-54.067	-48.9419	-45.2754	-48.5087	-54.0234	-52.335	-52.335	-55.3767	-51.6203	-55.0055	-56.2646	-51.2996
	183.635	-63.3638	-50.4522	-58.3218	-54.5972	-55.2858	-54.8296	-58.5834	-56.7288	-56.1054	-51.8469	-54.8577	-57.0641	-49.9423	-51.7151	-46.8987	-53.4368	-48.5673	-53.0256	-53.0256	-55.6617	-49.873	-55.8634	-52.5165	-51.2996
	185.14	-52.7516	-50.4522	-50.8787	-54.5972	-65.4108	-54.8296	-56.6081	-62.1063	-54.8736	-51.8469	-51.4091	-48.2079	-49.9423	-50.2132	-49.7918	-51.1061	-48.5673	-50.532	-50.532	-60.1578	-57.846	-52.7705	-56.569	-62.4985
	186.645	-60.0935	-63.5263	-50.8787	-57.298	-56.7665	-55.4965	-53.8046	-52.3991	-54.4786	-56.4338	-54.7639	-52.4634	-49.5588	-51.0581	-49.8287	-54.9191	-51.6216	-55.4402	-55.4402	-49.3248	-54.9303	-57.0008	-54.8379	-53.221
	188.15	-60.0935	-63.5263	-59.7281	-59.9295	-68.9995	-55.4965	-53.8046	-52.3991	-54.4786	-59.2319	-56.1721	-52.4634	-47.7524	-51.0581	-49.8287	-51.5427	-51.6216	-49.3689	-49.3689	-49.3248	-58.218	-54.9549	-54.8379	-53.221
	189.656	-52.273	-50.6367	-59.7281	-55.4364	-55.7904	-58.6754	-57.8354	-61.0649	-56.5797	-52.8304	-53.8162	-54.8998	-46.7666	-48.4434	-51.819	-57.0097	-52.9658	-53.3819	-53.3819	-53.6644	-59.4699	-59.2525	-53.971	-62.2139
	191.161	-52.273	-60.6817	-51.7857	-63.3775	-67.8603	-58.6754	-56.183	-61.0649	-56.5797	-59.0547	-53.8162	-50.2732	-46.7015	-56.7484	-54.2847	-57.0097	-52.9658	-53.3819	-53.3819	-53.6644	-59.4699	-59.2525	-53.971	-62.2139
	192.666	-59.1968	-52.8844	-48.9363	-53.4175	-56.065	-61.9917	-56.3919	-60.1794	-52.9698	-54.3079	-53.5154	-49.6179	-47.1311	-48.7461	-46.2359	-50.3247	-54.5531	-56.4503	-56.4503	-56.9738	-57.5136	-52.0998	-61.0039	-52.6915
	194.171	-59.1968	-52.8844	-48.9363	-53.4175	-67.569	-54.6833	-56.3919	-49.4228	-50.7529	-54.3079	-50.4967	-49.6179	-55.0107	-48.7461	-46.2359	-54.6368	-53.2963	-55.1964	-55.1964	-49.5602	-57.5136	-58.3317	-49.3127	-43.6783
	195.676	-50.5246	-48.9743	-44.6394	-56.5439	-56.3929	-60.4888	-46.0011	-41.5895	-43.1668	-50.4187	-40.1059	-41.5252	-44.4819	-38.2452	-37.148	-40.9173	-53.0627	-44.1058	-44.1058	-43.3989	-57.6924	-46.3684	-42.1434	-34.7579
	197.182	-45.5995	-48.9743	-44.6394	-44.738	-43.448	-46.9607	-39.9556	-41.5895	-43.1668	-40.4988	-40.1059	-34.3906	-34.2485	-31.9363	-37.148	-32.9094	-42.6431	-35.954	-35.954	-43.3989	-42.0449	-38.6293	-42.1434	-34.7579
	198.687	-43.9148	-43.5729	-41.7614	-39.9698	-38.7165	-40.3995	-36.2915	-37.3994	-38.0667	-35.5921	-35.8981	-32.3721	-29.9745	-29.8223	-31.7157	-30.247	-36.2257	-33.2626	-33.2626	-38.8731	-36.7409	-35.798	-37.6914	-30.3719
	200.192	-43.9148	-43.4766	-41.7614	-39.3705	-38.725	-38.2585	-36.2915	-36.782	-36.3489	-34.8237	-34.1053	-32.3721	-29.8994	-29.8223	-30.3332	-30.247	-33.6146	-33.2626	-33.2626	-38.6316	-36.7409	-35.798	-37.5774	-30.3719
	201.697	-45.9252	-43.4766	-42.2428	-42.7994	-42.1045	-39.9899	-36.1852	-40.0543	-38.9346	-38.0843	-35.4811	-34.3072	-34.2081	-31.5932	-33.1079	-31.7918	-35.0118	-34.9481	-34.9481	-42.2413	-44.3906	-37.6311	-41.2965	-30.3132
	203.202	-45.9252	-46.4508	-42.2428	-42.7994	-48.4089	-45.5475	-41.3599	-40.0543	-38.9346	-38.0843	-35.4811	-34.3072	-34.2081	-31.5932	-33.1079	-37.3266	-41.2075	-40.9056	-40.9056	-42.2413	-44.3906	-43.9077	-41.2965	-34.9363
	204.708	-52.1999	-50.4426	-48.2788	-60.4381	-57.5262	-56.1861	-54.6436	-48.5339	-46.6793	-58.4788	-42.5955	-40.7688	-48.6223	-37.5614	-39.3614	-46.8685	-52.514	-51.5996	-51.5996	-50.8315	-49.5119	-53.2048	-50.8196	-45.9847
	206.213	-52.1999	-50.4426	-48.2788	-60.4381	-57.4996	-59.319	-54.6436	-55.3548	-60.9682	-58.4788	-55.4224	-51.9038	-48.6223	-48.3648	-43.1212	-46.8685	-54.3165	-51.5996	-51.5996	-60.9084	-52.285	-53.2048	-55.513	-45.9847
	207.718	-55.8691	-57.7825	-59.7687	-55.5147	-63.8513	-58.9966	-64.4715	-58.0756	-57.4879	-55.3632	-55.8349	-51.763	-49.9365	-50.5032	-43.1212	-49.6376	-51.6477	-55.0651	-55.0651	-53.5177	-59.1534	-52.8918	-57.6181	-55.5901
	209.223	-60.3109	-53.312	-59.7687	-60.8776	-58.4657	-65.7003	-58.1576	-58.0756	-57.4879	-56.7667	-50.9643	-51.763	-47.4644	-50.5032	-45.627	-49.8061	-54.3616	-52.9148	-52.9148	-53.5177	-59.1534	-54.4906	-57.6181	-55.5901
	210.728	-60.3109	-53.312	-53.4701	-57.5677	-65.0516	-57.7392	-65.0225	-59.7471	-56.3416	-53.859	-54.8561	-53.468	-46.802	-48.2225	-48.6381	-51.0969	-54.149	-49.9144	-49.9144	-54.2482	-54.4312	-54.0124	-55.285	-59.1953
	212.234	-54.6735	-62.7557	-53.4701	-58.4151	-57.247	-63.0317	-65.0225	-55.7282	-56.3416	-60.2074	-54.8561	-49.6191	-49.3236	-46.3426	-48.6381	-49.9855	-54.4277	-48.1267	-48.1267	-52.0669	-54.4312	-53.5167	-57.8929	-55.0107
	213.739	-62.5432	-52.4531	-61.7331	-60.7345	-64.2794	-57.7751	-57.0985	-60.7436	-53.1758	-58.5833	-54.8344	-52.6875	-47.2328	-44.6773	-49.8517	-50.4819	-51.4014	-51.4754	-51.4754	-53.8416	-59.2305	-55.163	-59.7457	-58.6775
	215.244	-62.5432	-52.4531	-61.7331	-60.7345	-60.9053	-62.3705	-61.5979	-60.7436	-62.984	-58.5833	-56.7657	-52.6875	-49.8529	-44.6773	-54.6863	-50.4819	-51.4787	-51.4754	-51.4754	-53.8416	-55.6515	-55.163	-59.7457	-58.6775
	216.749	-54.9143	-72.2521	-53.508	-55.9667	-64.3722	-59.6437	-56.5698	-58.1294	-56.7137	-59.4378	-51.9787	-54.3409	-48.5515	-45.4271	-53.7239	-51.2654	-51.5706	-52.991	-52.991	-56.5087	-57.6994	-57.9697	-55.8534	-53.1995
	218.254	-54.9143	-72.2521	-60.0057	-60.412	-58.7905	-64.829	-56.5698	-65.2226	-56.7137	-55.0675	-51.9787	-54.1326	-51.0943	-49.3879	-53.7239	-53.0729	-55.8684	-52.8213	-52.8213	-56.8479	-57.6994	-61.5524	-59.4878	-53.1995
	219.76	-64.1954	-52.9537	-60.0057	-56.6084	-64.5427	-57.3719	-61.3546	-57.0296	-57.784	-53.4565	-56.1793	-51.4702	-50.0902	-48.5396	-54.5234	-54.8462	-54.0038	-51.7987	-51.7987	-51.0401	-58.7394	-55.208	-58.0983	-58.1935
	221.265	-55.2224	-68.9376	-53.4214	-63.5153	-57.2242	-64.2061	-59.6948	-57.0296	-59.6962	-54.043	-55.853	-51.4702	-48.9454	-48.5396	-54.5234	-54.8462	-51.9251	-51.7987	-51.7987	-51.0401	-58.7394	-55.208	-58.0983	-55.8144
	222.77	-55.2224	-53.8925	-53.4214	-57.0419	-59.2196	-57.9988	-58.2804	-65.5974	-57.3325	-53.1491	-53.4705	-52.8266	-50.2282	-52.0452	-49.4046	-47.5452	-54.6512	-48.6562	-48.6562	-62.6224	-57.5309	-54.8837	-61.3388	-60.0336
	224.275	-63.6141	-53.8925	-62.6658	-57.0419	-63.3155	-67.694	-58.2804	-57.9037	-57.3325	-53.1491	-53.4705	-52.8266	-50.2282	-52.0452	-53.1709	-47.5452	-54.4981	-48.6562	-48.6562	-54.1733	-61.7856	-54.8837	-53.7128	-60.0336
	225.78	-54.8973	-60.7658	-62.6658	-54.9785	-60.9228	-58.6294	-55.1416	-62.7583	-60.7086	-53.6187	-56.6821	-48.9782	-56.1169	-50.0719	-51.1004	-47.7754	-52.5115	-50.7499	-50.7499	-61.8097	-54.8862	-56.5552	-60.5309	-54.3261
	227.286	-54.8973	-60.7658	-55.3335	-54.9785	-60.7604	-65.2639	-61.6094	-62.7583	-53.917	-53.6187	-56.023	-54.3799	-56.1169	-50.753	-51.1004	-47.6028	-55.2783	-53.5019	-53.5019	-61.8097	-54.8862	-52.2514	-60.5309	-54.3261
	228.791	-63.8364	-53.537	-55.3335	-71.2189	-62.1075	-61.8571	-60.6376	-57.5408	-57.1485	-54.5966	-55.1893	-56.8667	-51.4449	-49.3094	-56.3801	-53.5278	-58.819	-59.3194	-59.3194	-54.821	-56.4273	-55.741	-57.5319	-61.0745
	230.296	-63.8364	-60.3095	-59.6072	-56.7637	-61.6927	-58.8527	-60.6376	-63.7118	-57.1485	-53.6592	-56.9502	-56.8667	-51.4449	-49.3094	-54.0711	-53.5278	-50.7977	-59.3194	-59.3194	-60.948	-56.4273	-55.741	-59.1251	-54.3331
	231.801	-56.105	-60.3095	-56.2008	-63.4767	-59.8128	-60.2686	-56.8485	-59.6765	-59.3018	-59.4925	-60.3579	-56.345	-54.0927	-47.3905	-54.0711	-49.0303	-48.8262	-56.1089	-56.1089	-58.5978	-67.0922	-61.8771	-55.9296	-60.5866
	233.306	-56.105	-56.3878	-56.2008	-59.6392	-66.7948	-60.0567	-59.7415	-59.6765	-58.4283	-58.3714	-60.3579	-54.2003	-51.543	-47.0005	-49.2613	-46.1663	-51.892	-59.4282	-59.4282	-58.5978	-56.8169	-61.6101	-55.9296	-60.5866
	234.812	-61.9915	-56.6219	-58.1902	-59.5227	-61.2188	-60.0733	-57.3849	-62.374	-58.4283	-63.1567	-54.9948	-58.2107	-47.3925	-48.7728	-48.6932	-43.6575	-52.9765	-54.6236	-54.6236	-59.3212	-62.4393	-56.7359	-64.9587	-55.2865
	236.317	-57.2941	-56.6219	-58.1902	-59.5227	-68.5614	-60.3932	-57.3849	-59.002	-53.0837	-63.1567	-61.0642	-58.2107	-49.3863	-48.7728	-48.6932	-46.0335	-50.7484	-51.6561	-51.6561	-60.4228	-62.4393	-61.0031	-56.9421	-55.2865
	237.822	-57.2941	-57.7138	-56.9284	-56.5845	-58.1569	-65.2348	-59.7412	-61.1549	-59.6669	-57.2854	-56.5051	-55.5487	-50.8734	-49.9791	-47.6192	-48.4683	-54.6315	-52.1116	-52.1116	-56.6681	-59.2153	-56.0643	-57.3684	-61.0845
	239.327	-59.7732	-55.7155	-56.9284	-60.3556	-64.6021	-59.0527	-59.7412	-61.1549	-59.6669	-60.9525	-56.5051	-53.0467	-53.3795	-54.321	-49.1759	-48.4683	-52.8639	-52.1116	-52.1116	-56.6681	-59.2153	-56.0643	-57.3684	-57.5749
	240.832	-57.3757	-55.7155	-56.954	-56.6612	-62.5895	-60.2918	-56.4205	-61.748	-58.4923	-57.6409	-59.064	-53.0467	-53.5435	-53.6197	-52.6894	-47.9762	-52.6366	-52.4008	-52.4008	-63.3656	-54.3229	-62.4906	-54.243	-59.5604
	242.338	-57.3757	-59.6495	-56.954	-60.6822	-62.9157	-58.2712	-60.6276	-58.7949	-57.2314	-63.4875	-54.7599	-54.1406	-58.2394	-53.6197	-52.6894	-48.5954	-51.8231	-56.4266	-56.4266	-51.435	-54.0682	-62.8149	-57.9275	-59.5604
	243.843	-59.9413	-55.4734	-58.1799	-61.0488	-58.3533	-65.3201	-63.9703	-59.876	-53.4086	-59.9137	-55.8976	-52.9889	-58.8434	-50.6976	-55.2725	-52.0317	-51.4248	-57.0271	-57.0271	-52.9479	-57.3616	-59.0175	-59.1349	-59.4229
	245.348	-59.9413	-55.4734	-58.1799	-61.0488	-59.9512	-60.6442	-63.9703	-59.876	-53.4086	-59.9137	-55.8976	-52.9889	-59.1776	-50.6976	-55.2725	-52.0317	-50.831	-57.0271	-57.0271	-52.9479	-57.3616	-59.0175	-59.1349	-59.4229
	246.853	-61.0999	-65.4301	-58.0868	-61.0094	-59.0378	-62.2499	-60.6178	-59.8579	-63.8513	-56.4854	-56.1135	-53.353	-56.9929	-52.3719	-50.8546	-50.849	-54.3583	-57.8278	-57.8278	-66.6046	-56.1041	-58.4048	-61.1316	-55.8331
	248.359	-57.8015	-65.4301	-58.0868	-61.0094	-63.5636	-57.5587	-56.6965	-59.9016	-60.8943	-56.4854	-51.1294	-57.0739	-56.9929	-57.2713	-50.1873	-50.849	-52.8244	-57.8278	-57.8278	-61.2043	-56.1041	-58.4048	-57.6622	-58.1132
	249.864	-57.8015	-54.815	-61.8261	-59.4078	-61.8576	-62.7104	-64.465	-58.8906	-59.1493	-59.0026	-50.3601	-58.0916	-53.1808	-52.9479	-48.2576	-48.9953	-52.8833	-59.2147	-59.2147	-52.3872	-56.2942	-57.7702	-64.7552	-62.1149
	251.369	-62.6332	-69.4661	-61.8261	-69.8478	-64.5319	-62.7104	-64.465	-58.8906	-59.1493	-54.7245	-56.2288	-58.0916	-53.1808	-52.9479	-48.2576	-48.0154	-52.8833	-54.092	-54.092	-52.3872	-59.7732	-60.7883	-64.7552	-62.1149
	252.874	-57.1266	-54.4923	-56.1983	-57.3948	-63.0727	-64.9125	-62.4718	-61.0391	-58.317	-52.2652	-58.7586	-53.4291	-53.5296	-51.7269	-48.967	-50.8495	-52.6864	-63.1736	-63.1736	-57.9397	-56.772	-67.4624	-61.6624	-63.3207
	254.379	-57.1266	-54.4923	-56.1983	-69.7669	-63.4254	-64.9125	-63.2451	-58.8031	-62.4222	-55.0286	-58.7586	-57.6015	-53.5296	-60.2125	-46.3889	-50.8495	-52.6864	-63.1736	-63.1736	-57.0232	-56.772	-67.4624	-54.8199	-63.3207
	255.885	-63.6239	-74.5087	-61.7872	-57.4676	-65.2197	-61.1196	-59.04	-61.9496	-60.4433	-58.8892	-56.0814	-51.9318	-50.8935	-51.5636	-46.3889	-53.2451	-52.3714	-54.1686	-54.1686	-58.3333	-58.0848	-58.8508	-59.7042	-54.7225
	257.39	-63.6239	-74.5087	-55.1972	-57.4676	-61.202	-61.1196	-59.04	-59.4097	-60.4433	-58.8892	-57.6872	-51.9318	-49.3928	-51.5636	-44.4202	-57.2053	-52.3714	-54.9201	-54.9201	-56.2004	-58.0848	-60.7277	-58.7673	-61.0947
	258.895	-57.7417	-56.1429	-55.1972	-59.1153	-62.6946	-61.2802	-69.2936	-60.3955	-55.9995	-52.6521	-56.8949	-56.3375	-50.2984	-50.5981	-44.7002	-48.3085	-53.0158	-53.2078	-53.2078	-56.2435	-59.2326	-60.1745	-60.2273	-61.9715
	260.4	-57.7417	-61.1354	-62.0012	-59.1153	-63.759	-61.2802	-65.0062	-60.3955	-55.9995	-52.6521	-56.8949	-60.2819	-49.2285	-49.2351	-44.7002	-45.7669	-53.0158	-52.2934	-52.2934	-56.2435	-57.0884	-55.6237	-60.2273	-61.9715
	261.905	-67.711	-61.1354	-62.0012	-66.0586	-67.2769	-64.3789	-62.8282	-59.914	-56.7066	-55.4639	-63.1104	-60.2819	-47.176	-49.2351	-45.1361	-47.0634	-48.9517	-52.7288	-52.7288	-52.6545	-59.6932	-53.158	-56.4309	-61.3224
	263.411	-56.8489	-55.0651	-58.4168	-58.0084	-59.1644	-64.3789	-62.8282	-63.7363	-60.8623	-54.467	-58.4954	-51.9315	-46.5915	-45.3209	-44.675	-47.0634	-48.9517	-52.7288	-52.7288	-59.5891	-57.9227	-53.158	-58.4271	-61.3224
	264.916	-64.4986	-62.3603	-58.4168	-66.1866	-67.012	-56.6283	-62.578	-57.7014	-63.5699	-59.7422	-57.9367	-51.7646	-47.1784	-44.4771	-45.213	-48.7046	-49.866	-56.3523	-56.3523	-59.7824	-60.2048	-61.5112	-53.8199	-57.0754
	266.421	-64.4986	-62.3603	-62.9364	-60.079	-62.1196	-56.6283	-63.098	-57.7014	-63.5699	-60.0003	-57.9367	-51.7646	-52.9099	-44.4771	-45.213	-51.3408	-49.866	-54.7935	-54.7935	-59.7824	-60.2048	-54.7094	-53.8199	-64.7313
	267.926	-58.9666	-57.3333	-56.4941	-63.1028	-70.5659	-63.6562	-65.5966	-66.2657	-57.5196	-59.3363	-57.3827	-57.594	-51.9236	-46.2163	-47.3796	-54.5646	-50.2259	-56.748	-56.748	-54.6706	-58.0257	-53.922	-62.541	-56.9285
	269.431	-58.9666	-58.7519	-56.4941	-63.1028	-63.3852	-63.6562	-65.5966	-63.9959	-60.3877	-59.3363	-57.3827	-53.5256	-51.9236	-47.9913	-47.3796	-54.5646	-50.2259	-56.748	-56.748	-55.839	-57.8708	-53.922	-58.085	-56.9285
	270.937	-63.2118	-58.7519	-62.0252	-62.0842	-63.6815	-61.5263	-61.6842	-61.4832	-57.5986	-57.7237	-53.5218	-58.9116	-52.4637	-52.2416	-49.2967	-58.1713	-52.9115	-47.0905	-47.0905	-54.4698	-56.1806	-53.4982	-56.8274	-59.6679
	272.442	-63.2118	-59.3707	-62.0252	-59.6004	-61.1539	-61.5263	-64.2548	-61.4832	-57.5986	-56.2282	-55.3223	-58.9116	-52.4637	-52.2416	-48.0238	-58.1713	-52.9115	-47.0905	-47.0905	-54.4698	-55.9529	-53.4982	-56.8274	-59.6679
	273.947	-57.5833	-57.1867	-58.2336	-61.2231	-63.7258	-66.5237	-63.4254	-60.8329	-58.4595	-56.325	-57.9638	-55.7705	-51.9036	-54.0112	-48.0868	-51.4537	-55.5352	-46.4295	-46.4295	-52.3013	-58.3526	-55.4591	-57.19	-57.4125
	275.452	-65.2699	-57.1867	-58.2336	-61.465	-62.6534	-66.5237	-63.4254	-67.2366	-55.9395	-66.2066	-57.9638	-53.2779	-51.9036	-46.3694	-48.0868	-47.1941	-55.5352	-49.3178	-49.3178	-51.1334	-58.3526	-66.1585	-68.5219	-62.8549
	276.957	-65.2699	-60.3384	-59.0812	-65.0977	-64.6514	-57.0761	-62.7651	-61.8899	-64.8615	-59.4264	-55.098	-53.5015	-60.5069	-46.0523	-48.8836	-46.7678	-50.9219	-54.0978	-54.0978	-55.6878	-59.8106	-62.6441	-63.7249	-60.1284
	278.463	-59.8031	-60.3384	-59.0812	-65.0977	-65.2372	-57.0761	-58.4351	-61.8899	-64.8615	-59.4264	-54.1731	-53.5015	-58.8355	-46.0523	-50.4553	-46.7678	-50.9219	-54.0978	-54.0978	-55.6878	-63.3811	-62.6441	-63.7249	-60.1284
	279.968	-60.8102	-57.4534	-59.0913	-67.597	-65.0079	-65.8212	-65.4627	-53.4596	-57.5103	-53.5722	-56.1313	-51.2031	-56.1039	-52.4907	-50.4553	-49.4738	-51.4246	-57.6767	-57.6767	-56.9335	-57.7395	-57.4492	-58.5936	-61.372
	281.473	-60.8102	-66.364	-59.0913	-67.597	-66.115	-65.8212	-65.4627	-54.5114	-56.2544	-53.5722	-56.1313	-51.2031	-59.0995	-51.0372	-51.4111	-52.6727	-51.4246	-57.4308	-57.4308	-61.4166	-63.8744	-58.0853	-57.4023	-61.372
	282.978	-59.6176	-55.9023	-60.3503	-58.2574	-63.3397	-61.3229	-58.4249	-60.3032	-56.2544	-52.2834	-53.1417	-51.974	-50.4484	-51.0372	-51.5327	-53.7005	-54.8726	-56.1994	-56.1994	-59.0017	-59.3673	-57.588	-60.1991	-59.7366
	284.483	-59.6176	-55.9023	-60.3503	-65.9782	-66.5625	-61.3813	-62.2096	-60.3032	-53.4474	-56.2587	-60.1245	-55.4548	-47.4066	-48.7787	-51.5327	-55.3964	-55.046	-55.3492	-55.3492	-59.0017	-59.3673	-57.3269	-60.1991	-60.2864
	285.989	-61.7672	-67.8274	-60.8844	-58.5278	-61.725	-65.427	-66.9085	-62.1668	-56.8811	-60.9921	-56.609	-52.724	-48.8267	-50.6165	-49.3029	-52.9405	-52.7824	-57.8533	-57.8533	-55.3708	-62.2533	-56.9563	-58.8644	-61.8037
	287.494	-62.5479	-67.8274	-60.8844	-66.4858	-65.6863	-63.4703	-66.9085	-59.254	-56.8811	-67.4853	-56.609	-52.724	-51.0219	-50.6165	-48.6191	-52.9405	-53.8239	-57.8533	-57.8533	-52.1032	-62.4796	-56.9563	-62.8507	-61.8037
	288.999	-62.5479	-56.9179	-58.7849	-61.3757	-65.8007	-62.1323	-61.8898	-64.7262	-57.5144	-60.3227	-57.9119	-51.8056	-50.7986	-52.3424	-51.4231	-53.7186	-51.5513	-55.7567	-55.7567	-58.9846	-60.0695	-59.12	-63.7141	-58.8216
	290.504	-59.9153	-67.5347	-64.9806	-64.3622	-68.5917	-58.136	-62.7915	-60.6024	-55.4899	-68.497	-55.6348	-55.1648	-52.1798	-50.3886	-51.4231	-51.6119	-54.8299	-52.63	-52.63	-58.7565	-56.4416	-62.4962	-59.1587	-64.5471
	292.009	-63.0475	-67.5347	-64.9806	-64.3622	-62.1458	-58.136	-62.9667	-60.6024	-55.3251	-68.497	-55.6348	-50.718	-55.1283	-50.2807	-51.6841	-54.6762	-54.8299	-52.1001	-52.1001	-58.7565	-61.7438	-67.0668	-59.1587	-64.5471
	293.515	-63.0475	-56.8441	-56.2491	-66.4193	-70.7088	-62.6838	-59.8473	-60.1484	-59.1701	-57.9752	-55.1286	-53.5369	-55.3325	-52.1025	-53.1298	-52.6309	-54.7469	-52.1492	-52.1492	-58.9158	-59.4825	-59.5391	-63.0565	-61.0305
	295.02	-58.3973	-62.4128	-56.2491	-66.4193	-62.8848	-62.6838	-59.8473	-56.1001	-59.1701	-57.9752	-54.8239	-53.5369	-52.4148	-52.1025	-53.1298	-52.6309	-54.7469	-52.1492	-52.1492	-60.1231	-59.4825	-59.5391	-56.449	-61.0305
	296.525	-63.5368	-54.2619	-57.0015	-60.2482	-62.2931	-54.5059	-57.8805	-57.6524	-60.5484	-56.9589	-55.4375	-54.4817	-53.494	-47.9527	-57.0091	-52.3931	-53.5087	-51.4154	-51.4154	-53.179	-56.8522	-54.2879	-56.7019	-56.3366
	298.03	-63.5368	-54.2619	-57.0015	-57.0515	-57.6489	-54.5059	-57.8805	-57.6524	-54.2288	-54.9873	-55.4375	-60.7503	-51.7537	-46.4427	-51.9112	-52.3931	-53.5087	-51.4154	-51.4154	-53.179	-55.5422	-54.2879	-56.7019	-48.9942
	299.535	-58.2462	-57.5831	-54.7579	-54.7974	-60.5468	-50.5271	-52.828	-57.4188	-52.7482	-54.7498	-55.3339	-55.5455	-53.583	-46.4982	-49.2049	-52.8821	-52.1834	-49.9248	-49.9248	-52.3153	-57.1222	-55.0405	-59.8489	-50.5455
	301.041	-58.2462	-57.5831	-54.7579	-56.4045	-62.0005	-50.5271	-50.997	-53.8516	-52.7482	-56.5314	-60.2961	-55.5455	-53.583	-46.4982	-49.2049	-51.5781	-52.1834	-51.4179	-51.4179	-61.5575	-56.095	-55.8301	-56.5052	-50.5455
	302.546	-64.5069	-57.8487	-55.8726	-61.9476	-61.5091	-60.931	-53.5102	-56.1719	-55.2249	-56.758	-57.2239	-54.0746	-53.4768	-51.4922	-49.1241	-49.6359	-52.4763	-52.104	-52.104	-60.3755	-55.5745	-56.295	-55.0828	-57.7109
	304.051	-58.2677	-57.0603	-55.8726	-61.9476	-62.9662	-60.931	-53.5102	-56.1719	-60.8657	-56.758	-57.2239	-54.0746	-53.4768	-51.4922	-49.1241	-49.6359	-52.4763	-52.104	-52.104	-60.3755	-55.5745	-56.295	-55.0828	-57.7109
	305.556	-58.2677	-58.0454	-58.3561	-60.212	-66.2173	-62.4371	-59.9421	-60.7541	-60.8657	-59.7572	-60.2393	-54.4051	-54.355	-53.7747	-51.3164	-50.8419	-53.6455	-54.9074	-54.9074	-53.8132	-57.0919	-60.2482	-62.6135	-63.9044
	307.061	-64.2493	-58.0454	-62.8629	-64.8392	-62.9137	-62.4371	-64.1038	-58.8903	-55.9632	-59.1502	-62.2047	-54.7356	-54.355	-51.8517	-54.4337	-47.6732	-53.6455	-51.7984	-51.7984	-56.8545	-58.7664	-61.6681	-58.6503	-60.3137
	308.567	-59.8337	-60.5143	-62.8629	-61.2397	-57.7551	-65.4408	-59.787	-62.5991	-61.1844	-56.8221	-59.8913	-54.5971	-53.7259	-51.7615	-53.582	-47.9752	-54.4877	-57.0215	-57.0215	-59.0236	-61.1231	-59.3457	-62.7139	-60.9317
	310.072	-59.8337	-60.5143	-58.5276	-60.197	-57.0931	-65.4408	-59.787	-62.5991	-61.1844	-56.3243	-57.8341	-54.5971	-55.4002	-51.7615	-53.582	-53.6986	-54.4877	-59.8451	-59.8451	-59.0236	-56.7043	-60.0021	-62.7139	-60.9317
	311.577	-67.6459	-64.7708	-58.5276	-56.9839	-59.6945	-67.2404	-65.7284	-62.2981	-64.7139	-59.8046	-63.1825	-53.1569	-56.0925	-52.6261	-57.1667	-54.6631	-53.3957	-60.2056	-60.2056	-62.2419	-61.1324	-63.4718	-58.3023	-58.2191
	313.082	-67.6459	-57.5405	-63.0418	-56.9839	-66.5682	-67.7657	-65.9076	-59.7107	-63.4158	-59.8046	-63.1825	-55.7756	-55.5178	-52.3302	-51.1071	-54.6631	-53.7011	-60.2056	-60.2056	-59.1195	-61.1324	-63.4718	-59.718	-58.2191
	314.587	-59.7053	-57.5405	-63.0418	-61.1109	-62.3074	-58.8503	-66.3997	-63.2694	-55.8483	-61.5598	-56.393	-62.5781	-53.3119	-51.3994	-46.6962	-56.8023	-52.8952	-60.4669	-60.4669	-64.7872	-60.4108	-64.9375	-62.0673	-62.7805
	316.093	-59.7053	-64.6928	-60.475	-61.1109	-65.0657	-62.3838	-66.3997	-63.2694	-55.8483	-61.5598	-56.6368	-62.5781	-53.0639	-51.3994	-46.6962	-58.7495	-51.426	-56.1385	-56.1385	-64.7872	-60.2252	-65.6031	-62.0673	-59.2681
	317.598	-63.4358	-58.7078	-60.9805	-63.2336	-64.2349	-64.2549	-64.94	-67.0989	-62.2754	-61.8507	-57.1744	-61.7351	-59.1089	-53.7964	-45.7858	-51.3838	-51.3715	-56.5557	-56.5557	-62.5149	-57.9919	-56.0745	-59.6936	-62.77
	319.103	-60.4016	-58.7078	-60.9805	-57.8779	-69.1912	-70.1842	-59.3998	-67.0989	-67.4524	-58.949	-57.1744	-53.8183	-60.1887	-51.1984	-45.7858	-51.3838	-53.7408	-56.5557	-56.5557	-62.5149	-57.5489	-56.0745	-59.6936	-62.77
	320.608	-60.4016	-72.7369	-61.9401	-65.3505	-64.4009	-62.5179	-52.6454	-61.781	-58.0115	-60.077	-55.5074	-53.8183	-58.0661	-50.8056	-46.0934	-55.584	-55.5333	-56.259	-56.259	-61.0951	-55.5217	-60.2254	-68.4715	-59.7045
	322.113	-65.1429	-72.7369	-61.9401	-60.0847	-68.5875	-66.0735	-52.6454	-65.2677	-58.0115	-57.0739	-54.4107	-56.3665	-58.0661	-50.8056	-44.8366	-55.584	-52.3278	-56.259	-56.259	-55.9148	-55.5217	-60.2254	-68.2023	-59.7045
	323.619	-62.2849	-56.8597	-60.7553	-65.7511	-64.991	-65.5386	-52.5853	-59.1617	-58.5155	-59.3616	-55.6626	-52.0572	-49.8452	-56.6989	-45.3304	-57.1276	-49.8783	-58.6269	-58.6269	-53.4739	-57.704	-60.3706	-60.0986	-58.8561
	325.124	-62.2849	-71.1681	-60.7553	-65.7511	-64.6386	-63.7341	-55.6901	-59.1617	-62.1466	-59.3616	-55.6626	-52.0572	-49.8452	-56.6989	-45.3304	-56.8576	-51.3437	-57.4301	-57.4301	-53.4739	-59.436	-58.5937	-60.0986	-63.1345
	326.629	-61.7419	-58.5346	-63.1181	-60.287	-61.8542	-61.0583	-60.0947	-60.5176	-60.1699	-60.3156	-54.9577	-53.1392	-51.5677	-56.2942	-50.0812	-49.4714	-53.0872	-53.7788	-53.7788	-60.3496	-60.7098	-55.7959	-64.7255	-58.9661
	328.134	-61.7419	-58.5346	-63.1181	-60.287	-62.2239	-69.8027	-60.0947	-60.5804	-60.1699	-60.3156	-57.4207	-57.5159	-51.5677	-55.1645	-50.0812	-49.4714	-53.8325	-53.7788	-53.7788	-60.0879	-59.9732	-55.7959	-56.7953	-58.9661
	329.639	-62.8708	-70.0652	-59.4019	-61.8676	-61.0035	-65.5731	-64.1178	-57.2354	-62.0976	-58.8579	-60.2362	-56.5705	-50.9897	-54.6949	-51.1493	-48.2531	-55.5891	-56.1755	-56.1755	-57.0925	-62.5922	-56.7666	-57.0784	-61.7016
	331.145	-61.9883	-70.0652	-59.4019	-62.3939	-64.0615	-61.0654	-59.1264	-57.2354	-62.0976	-59.8206	-55.3922	-56.5705	-51.1709	-54.6949	-51.986	-50.6321	-55.7906	-53.1225	-53.1225	-57.0925	-62.5922	-60.8676	-57.0784	-61.7016
	332.65	-61.9883	-60.2105	-66.8012	-62.3143	-69.4531	-61.3012	-57.3746	-57.8137	-60.5372	-58.4831	-55.1716	-55.7099	-54.6645	-51.6731	-52.6428	-50.7268	-53.5511	-50.8979	-50.8979	-57.4446	-58.7618	-57.6398	-58.3308	-60.1186
	334.155	-65.1972	-60.695	-66.8012	-60.4905	-62.4215	-64.8421	-57.3746	-61.1784	-60.8633	-58.167	-55.1716	-59.1408	-53.5268	-49.4658	-52.6428	-49.8298	-53.6772	-53.1832	-53.1832	-59.3199	-54.6931	-57.5706	-62.015	-63.7
	335.66	-61.8487	-57.621	-58.6102	-63.3861	-67.8146	-62.6668	-58.0772	-60.2689	-64.0628	-59.4876	-58.3977	-56.25	-55.5378	-47.5557	-53.3456	-50.6296	-54.2742	-59.7517	-59.7517	-58.8591	-60.7106	-58.3247	-59.365	-59.682
	337.165	-61.8487	-57.621	-58.6102	-63.3861	-65.0862	-61.9828	-61.2938	-60.2689	-64.0628	-59.4876	-54.8624	-56.25	-61.4309	-47.5557	-52.0996	-50.6296	-56.1658	-59.7517	-59.7517	-58.8591	-61.6317	-58.3247	-59.365	-59.682
	338.671	-67.0084	-65.1515	-61.5274	-64.0406	-65.9224	-64.2172	-60.4143	-62.1584	-58.6569	-54.6536	-55.0061	-57.2856	-56.2811	-46.5286	-53.687	-56.1009	-57.8569	-57.8231	-57.8231	-59.0289	-62.6806	-57.2001	-63.2343	-61.4352
	340.176	-67.0084	-65.1515	-61.5274	-66.6732	-66.3881	-62.9623	-60.4143	-58.5719	-60.6536	-56.2402	-55.0061	-55.1372	-55.492	-48.2717	-53.687	-53.2248	-59.6044	-52.621	-52.621	-62.6377	-62.6806	-58.3565	-62.8908	-61.4352
	341.681	-60.2505	-62.3059	-61.5761	-58.9089	-68.4527	-64.6373	-63.7268	-58.0797	-58.0302	-60.9142	-53.6919	-55.1372	-55.1264	-48.2717	-54.7531	-49.5351	-54.8961	-45.3755	-45.3755	-57.95	-58.2366	-64.1753	-62.0754	-61.1232
	343.186	-60.2505	-59.4278	-66.7708	-66.0894	-62.4443	-64.6864	-65.5273	-58.0797	-58.0302	-55.7733	-52.702	-54.2655	-50.6499	-51.6847	-54.7531	-49.5351	-51.6983	-45.3755	-45.3755	-57.95	-58.2366	-64.1753	-62.0754	-65.7895
	344.691	-68.1174	-59.4278	-66.7708	-62.9015	-70.1897	-66.5971	-63.6035	-57.8905	-58.5998	-52.4664	-55.4132	-57.9268	-51.6564	-50.8981	-53.992	-48.1397	-50.2396	-41.5686	-41.5686	-64.5241	-58.0484	-49.0973	-55.2777	-61.2687
	346.197	-61.6427	-62.7699	-60.0165	-62.9015	-63.6006	-62.9177	-63.6035	-60.9242	-57.7212	-52.4664	-55.4132	-57.9268	-51.6564	-50.8981	-53.3121	-48.1397	-44.4948	-41.5686	-41.5686	-59.8349	-63.6097	-49.0973	-48.5003	-61.2687
	347.702	-66.5723	-59.5378	-60.0165	-63.6279	-64.8622	-63.4708	-61.4682	-63.1474	-56.8045	-54.8243	-55.4807	-55.717	-45.6118	-50.6571	-51.0784	-49.9637	-40.1772	-43.0052	-43.0052	-51.7262	-63.498	-43.9141	-46.516	-63.4041
	349.207	-66.5723	-59.5378	-63.2996	-63.6279	-62.3691	-61.7818	-62.4172	-63.1474	-56.8045	-54.8243	-59.8085	-45.3268	-45.6118	-46.6253	-51.0784	-51.1697	-39.5294	-48.3407	-48.3407	-51.7262	-63.498	-43.3051	-46.516	-63.4041
	350.712	-60.9254	-66.0394	-63.2996	-63.8921	-65.705	-66.7413	-62.2117	-58.389	-56.3643	-55.1193	-64.4166	-41.9083	-37.6062	-40.9085	-49.0468	-54.5123	-42.5067	-54.208	-54.208	-44.7432	-47.6967	-47.3445	-49.5941	-57.9808
	352.218	-60.9254	-66.0394	-59.8627	-59.7054	-69.1578	-66.8629	-62.2117	-61.7721	-56.3643	-53.6367	-59.9814	-41.9083	-37.6062	-40.9085	-49.0468	-54.5123	-48.0994	-54.208	-54.208	-41.8758	-47.6967	-47.3445	-56.7471	-67.8548
	353.723	-65.7724	-58.8878	-59.8627	-71.3249	-64.3144	-69.2122	-64.6107	-62.7818	-59.4743	-56.4273	-63.0539	-43.3308	-38.8202	-36.7706	-47.3069	-44.5239	-53.9415	-58.3683	-58.3683	-43.1566	-44.4482	-54.7087	-63.7356	-59.9561
	355.228	-65.7724	-68.6139	-61.9577	-63.0871	-64.8769	-64.2533	-64.6107	-62.7818	-61.9886	-58.6948	-63.0539	-48.8712	-44.9158	-36.0254	-48.5414	-37.6713	-54.1782	-57.197	-57.197	-43.1566	-44.3429	-60.3699	-63.7356	-59.9561
	356.733	-60.0699	-59.2968	-62.4194	-60.7567	-67.7528	-63.6581	-63.4513	-61.8803	-60.8347	-58.7225	-60.941	-57.0483	-56.4464	-39.1483	-52.4832	-35.8402	-53.9325	-52.2668	-52.2668	-50.2238	-47.8297	-62.0545	-64.4588	-60.674
	358.238	-64.9701	-59.2968	-62.4194	-60.7567	-66.6912	-64.4981	-63.172	-60.3105	-60.8347	-58.7225	-56.3549	-57.0483	-52.7821	-39.1483	-52.4832	-38.4089	-52.9899	-54.2169	-54.2169	-56.2063	-47.8297	-62.5194	-58.5825	-60.674
	359.744	-64.9701	-71.2559	-63.0138	-62.9351	-61.3577	-64.377	-63.5313	-62.3448	-57.931	-58.745	-51.3464	-57.0303	-51.7166	-47.4559	-45.5476	-45.8364	-53.8305	-58.4355	-58.4355	-57.1181	-61.6143	-60.5537	-62.9021	-61.4094
	361.249	-63.1781	-71.2559	-63.0138	-63.5179	-63.6533	-66.0422	-63.5313	-62.3448	-59.138	-58.211	-51.3464	-57.0303	-53.9631	-56.4448	-39.9739	-45.8364	-54.3613	-58.4355	-58.4355	-57.1181	-61.6143	-60.5537	-62.9021	-59.8876
	362.754	-65.4017	-58.919	-62.2243	-65.0262	-62.9047	-62.8516	-68.177	-59.4685	-58.0974	-57.8517	-48.0389	-58.6974	-54.3005	-56.4448	-38.7748	-55.2873	-55.7938	-56.6673	-56.6673	-56.1482	-65.3532	-65.6917	-62.6924	-62.8523
	364.259	-65.4017	-68.28	-62.2243	-64.093	-68.4399	-63.7205	-64.2228	-64.6562	-58.0974	-54.569	-48.4113	-54.5956	-48.9372	-53.0727	-38.7748	-57.3991	-59.2905	-54.7488	-54.7488	-54.941	-60.9047	-62.7102	-72.634	-62.8523
	365.764	-62.7391	-57.8132	-59.7924	-63.9574	-63.9979	-64.2567	-64.9577	-61.264	-59.9136	-53.3364	-52.7298	-52.7093	-47.3715	-56.5014	-40.8233	-56.0969	-55.9306	-52.9849	-52.9849	-56.6106	-56.817	-64.0934	-62.8968	-58.4211
	367.27	-62.7391	-57.8132	-59.7924	-63.9574	-68.8845	-65.1106	-64.9577	-61.264	-61.9463	-53.3364	-52.7298	-52.7093	-47.3715	-56.5014	-40.8233	-56.0969	-57.6594	-52.9849	-52.9849	-56.6106	-56.817	-64.0934	-62.8968	-58.4211
	368.775	-63.3995	-54.0781	-64.3964	-68.0467	-60.9243	-64.086	-66.4437	-64.1565	-60.8191	-57.3625	-55.8633	-52.9153	-51.0556	-56.6612	-45.3519	-49.1238	-61.2031	-55.1718	-55.1718	-62.0897	-57.4937	-60.8592	-65.968	-59.0358
	370.28	-63.9791	-54.0781	-64.3964	-68.0467	-62.6193	-64.086	-63.7248	-62.3295	-60.8191	-57.3625	-55.6491	-55.5581	-51.0556	-52.7417	-51.0626	-49.1238	-61.2031	-55.1718	-55.1718	-69.3657	-57.4937	-60.8592	-59.9161	-60.6911
	371.785	-63.9791	-51.0198	-63.077	-60.9365	-66.2072	-60.6132	-64.585	-53.6256	-59.9582	-49.0424	-54.8709	-58.1477	-57.1101	-50.2715	-55.669	-50.7951	-53.0826	-56.7011	-56.7011	-59.0722	-60.0192	-60.0704	-60.7249	-63.8665
	373.29	-63.0845	-51.8728	-63.077	-68.2753	-71.4721	-60.6132	-64.585	-53.6256	-52.3122	-45.7439	-56.0395	-58.1477	-57.1101	-50.2715	-55.669	-53.835	-53.0826	-55.7659	-55.7659	-59.0722	-61.5255	-59.3742	-60.7249	-63.8665
	374.796	-66.2182	-51.8728	-64.6055	-63.2813	-68.0627	-72.0631	-65.6005	-50.9864	-49.5338	-46.5872	-57.4831	-59.8984	-53.3401	-55.7007	-50.8483	-53.2414	-53.9849	-54.5586	-54.5586	-61.327	-58.823	-58.7665	-58.0895	-58.7434
	376.301	-66.2182	-56.4721	-64.6055	-70.4203	-64.9544	-72.0631	-58.7124	-52.1368	-49.5338	-50.7723	-57.4831	-56.0477	-54.1527	-53.1869	-50.8483	-53.2414	-53.9849	-54.5586	-54.5586	-57.9688	-58.823	-58.7665	-64.231	-58.7434
	377.806	-61.289	-59.3695	-60.1309	-62.2808	-62.1326	-61.5286	-51.799	-56.7645	-48.9787	-56.0415	-59.6502	-56.2435	-53.4941	-49.2928	-47.5915	-51.3058	-57.1146	-50.8861	-50.8861	-55.1967	-57.9095	-58.3784	-61.7475	-62.3612
	379.311	-61.289	-59.3695	-60.1309	-62.2808	-60.9071	-61.5286	-51.799	-56.7645	-48.9787	-56.0415	-58.3239	-56.2435	-50.8814	-49.2928	-47.1641	-52.452	-57.1146	-52.388	-52.388	-55.1967	-57.9095	-60.5013	-61.7475	-63.2395
	380.816	-67.6484	-61.8098	-62.1174	-64.7724	-62.9227	-64.3118	-49.4373	-60.4875	-49.5528	-62.3301	-55.1964	-57.9701	-50.2634	-48.9357	-48.3616	-57.5989	-50.6452	-54.1994	-54.1994	-59.18	-58.3854	-58.6404	-59.7475	-58.6317
	382.322	-67.6484	-61.8098	-61.0701	-61.5102	-66.5238	-64.3118	-50.7128	-60.4875	-52.2707	-61.4242	-55.1964	-57.9701	-54.1771	-49.2112	-48.3616	-53.8532	-50.6452	-53.3866	-53.3866	-59.18	-59.3687	-60.9141	-59.7475	-58.6317
	383.827	-63.2735	-62.112	-61.0701	-65.803	-63.6061	-61.3282	-55.2528	-63.8849	-57.9715	-59.1122	-55.7484	-54.1324	-57.879	-49.2112	-50.2811	-49.6861	-49.6377	-53.7876	-53.7876	-60.8347	-65.9078	-59.2489	-58.9503	-52.6986
	385.332	-64.9441	-66.4885	-61.5787	-63.0117	-70.5264	-61.3282	-55.2528	-64.9304	-57.9715	-62.0021	-59.6852	-52.5189	-55.3154	-51.36	-50.3436	-49.6861	-49.6377	-53.7876	-53.7876	-60.2628	-65.9078	-59.2489	-58.956	-52.6986
	386.837	-60.4593	-58.8956	-61.5787	-67.3384	-67.9061	-61.3379	-60.9543	-59.4748	-58.732	-59.1617	-57.6675	-53.7848	-54.5222	-48.7762	-47.129	-52.6433	-57.7067	-57.3906	-57.3906	-58.007	-58.8548	-61.1347	-60.3601	-56.0557
	388.342	-60.4593	-58.8956	-61.8722	-67.3384	-64.2267	-61.3379	-61.9419	-59.4748	-60.0536	-59.1617	-57.6675	-53.7848	-54.7623	-48.7762	-47.129	-55.7156	-57.7067	-56.2398	-56.2398	-58.007	-58.8548	-61.5685	-60.3601	-62.5208
	389.848	-70.4837	-66.5992	-61.8722	-66.3581	-66.3424	-62.4214	-60.2788	-60.9056	-60.6203	-53.4763	-55.2785	-53.3065	-52.5511	-48.9453	-48.1179	-53.2364	-53.2958	-53.3938	-53.3938	-54.0098	-60.9388	-61.6641	-60.9911	-61.0341
	391.353	-70.4837	-66.5992	-62.4958	-66.3581	-62.0374	-62.4214	-60.2788	-64.5813	-60.6203	-53.4763	-53.8599	-51.8437	-52.5511	-51.6193	-48.1179	-53.2364	-53.2958	-53.3938	-53.3938	-54.5714	-57.9868	-61.6641	-61.1053	-61.0341
	392.858	-63.7893	-60.0247	-62.1849	-88.2821	-63.554	-55.5555	-59.8216	-65.7916	-59.4437	-53.5847	-52.8145	-54.021	-53.8426	-54.5635	-50.3092	-47.5744	-54.5115	-55.8803	-55.8803	-60.8526	-59.2961	-57.5552	-61.1119	-60.8512
	394.363	-63.7893	-71.4328	-62.1849	-58.5489	-59.9943	-55.5555	-61.5681	-65.7916	-59.9642	-56.9776	-52.4819	-54.021	-53.8426	-54.5635	-52.0039	-45.5311	-54.5115	-58.661	-58.661	-60.8526	-59.2961	-55.3047	-61.1119	-60.8512
	395.868	-55.6027	-59.4777	-58.4712	-62.9858	-58.0437	-57.2422	-56.2218	-62.7163	-61.9322	-63.9651	-52.8768	-55.51	-51.3199	-52.1646	-53.2189	-45.0462	-52.2918	-55.3541	-55.3541	-62.485	-61.4737	-55.4212	-54.7173	-65.0589
	397.374	-49.2739	-59.4777	-58.4712	-58.9738	-55.7758	-57.2422	-56.2218	-62.6461	-61.9322	-58.57	-52.8768	-54.8344	-51.3199	-49.9374	-53.2189	-47.4301	-52.2918	-52.0361	-52.0361	-56.9312	-61.4737	-56.5371	-56.9429	-62.393
	398.879	-49.2739	-58.919	-56.8872	-58.4281	-57.0707	-68.7779	-52.1769	-60.7089	-62.8217	-57.4853	-53.0943	-54.7694	-52.591	-49.6654	-50.9658	-51.748	-49.7452	-54.8067	-54.8067	-55.3482	-56.974	-56.5446	-59.3643	-61.1811
	400.384	-49.7501	-58.919	-56.8872	-58.4281	-62.2445	-66.8425	-52.0226	-60.7089	-62.8217	-57.4853	-53.4045	-54.7694	-50.2446	-49.6654	-52.731	-51.748	-49.779	-54.8067	-54.8067	-55.3482	-62.8265	-56.5446	-59.3643	-61.1811
	401.889	-53.5881	-56.9736	-63.1227	-64.1265	-64.2968	-68.9152	-55.0239	-59.8115	-57.434	-58.4534	-53.1962	-53.9895	-51.5037	-51.0243	-52.731	-51.0998	-52.3399	-55.9939	-55.9939	-54.4749	-65.49	-57.1255	-60.0502	-63.8519
	403.394	-53.5881	-64.5016	-63.1227	-64.1265	-64.1797	-65.6947	-55.0239	-63.9947	-62.7901	-58.4534	-53.1962	-53.9895	-53.8553	-51.0243	-55.7157	-51.8312	-56.6916	-54.4023	-54.4023	-56.9488	-65.49	-55.5221	-59.6169	-63.8519
	404.9	-57.3212	-64.5016	-63.6239	-61.6858	-65.4006	-61.2176	-60.7085	-67.7084	-61.3675	-57.6473	-54.1437	-55.4331	-49.6643	-54.1561	-53.6284	-47.9711	-59.8967	-55.6172	-55.6172	-62.4323	-60.4128	-58.0874	-63.8286	-59.7907
	406.405	-57.3212	-60.7504	-63.6239	-70.9454	-66.5633	-63.6148	-64.3812	-67.7084	-61.3675	-59.8001	-62.8737	-56.3464	-48.6711	-51.075	-53.6284	-48.8306	-62.554	-55.0621	-55.0621	-62.4323	-60.4128	-57.776	-63.8286	-60.381
	407.91	-62.8977	-65.184	-66.378	-62.2598	-65.6512	-63.7762	-61.0838	-67.1202	-61.6489	-57.8009	-61.4354	-53.0505	-51.343	-46.3485	-53.7172	-48.5422	-60.5775	-54.7909	-54.7909	-66.5982	-63.9663	-55.7261	-60.1945	-60.381
	409.415	-64.3772	-65.184	-66.378	-66.1844	-66.5815	-64.5518	-61.0838	-60.9075	-62.2158	-58.3724	-61.4354	-53.0505	-54.892	-46.3485	-51.7938	-48.5422	-65.3872	-54.7909	-54.7909	-60.3505	-63.5472	-55.7261	-64.247	-62.8794
	410.92	-64.3772	-62.6069	-62.3436	-62.5079	-62.7403	-64.8236	-65.5134	-60.3991	-60.2041	-56.8835	-57.3926	-52.5552	-57.0205	-46.9735	-48.7599	-48.1035	-59.1202	-55.7649	-55.7649	-58.3764	-61.7451	-57.8728	-62.3389	-61.6374
	412.426	-66.5761	-62.6069	-62.3436	-62.5079	-60.7419	-64.4994	-64.6827	-60.3991	-60.2041	-56.8835	-56.0825	-50.0319	-58.1696	-49.0554	-48.7599	-49.0774	-55.2457	-57.6729	-57.6729	-58.3764	-62.5247	-61.6757	-62.3389	-61.6374
	413.931	-63.7358	-62.8488	-59.6342	-66.2237	-61.279	-64.178	-64.6827	-63.3943	-56.8724	-61.8072	-58.0487	-50.5697	-46.0344	-50.7326	-51.1436	-48.7077	-54.6553	-60.3808	-60.3808	-55.1646	-60.0356	-61.9799	-63.4373	-60.791
	415.436	-63.7358	-64.1069	-59.6342	-63.3486	-65.059	-64.943	-65.6652	-66.2284	-58.2055	-59.1737	-59.7774	-50.5697	-46.0344	-50.7326	-51.1436	-48.7077	-54.6753	-60.3808	-60.3808	-57.2108	-60.0356	-61.9799	-62.7098	-66.3535
	416.941	-65.7429	-62.2356	-69.0935	-63.5297	-71.1654	-63.6958	-64.1115	-64.0347	-58.5206	-59.2179	-60.673	-54.6855	-35.5654	-50.4374	-53.9438	-50.4578	-53.2759	-62.2822	-62.2822	-59.4086	-61.6034	-58.9734	-67.1415	-66.3535
	418.446	-65.7429	-62.2356	-62.9453	-66.841	-67.8694	-64.0948	-64.1115	-64.0347	-58.5206	-57.8111	-60.673	-56.0825	-35.5654	-48.5152	-56.6014	-53.7323	-52.6843	-56.1356	-56.1356	-59.4086	-58.3892	-56.1332	-67.1415	-63.1552
	419.952	-65.1256	-67.5726	-62.9453	-61.3595	-65.0358	-64.0352	-63.9295	-61.6543	-60.5617	-55.8742	-63.2652	-56.781	-36.6561	-51.1212	-60.4896	-54.2793	-52.8743	-53.5224	-53.5224	-62.4583	-60.7525	-56.2103	-64.4095	-69.8668
	421.457	-65.1256	-67.5726	-63.7106	-61.3595	-64.4927	-66.8315	-63.6028	-63.0232	-60.4135	-55.8742	-58.5742	-56.781	-42.04	-51.1212	-60.4896	-56.3728	-52.492	-52.9424	-52.9424	-61.057	-61.5377	-59.8398	-62.8516	-69.8668
	422.962	-69.4419	-59.9247	-63.7106	-70.3392	-63.1361	-67.2747	-62.5863	-64.9653	-60.4135	-57.7816	-60.8327	-57.7683	-50.4239	-50.1743	-55.9296	-47.3756	-53.1382	-54.7076	-54.7076	-57.369	-61.2147	-58.1	-64.9536	-61.6649
	424.467	-63.0368	-67.475	-61.9195	-70.3392	-64.1354	-60.0987	-62.5863	-64.9653	-56.3807	-57.7816	-60.8327	-57.7683	-55.905	-50.1743	-52.3685	-47.3756	-52.9166	-54.7076	-54.7076	-57.369	-61.2147	-58.1	-64.9536	-62.414
	425.972	-63.0368	-61.748	-61.9195	-68.1619	-65.215	-65.124	-62.9576	-61.7145	-55.893	-60.5629	-64.0192	-60.2664	-58.6501	-49.1249	-52.3685	-45.2983	-55.5263	-54.6886	-54.6886	-55.3866	-63.5859	-60.539	-64.6419	-62.414
	427.478	-71.8148	-61.748	-69.287	-59.7874	-70.5559	-70.1831	-62.6338	-60.9645	-55.893	-58.8949	-59.1304	-58.9774	-62.3522	-47.8965	-51.4134	-45.6709	-58.7763	-54.6581	-54.6581	-58.9308	-61.3151	-71.9164	-64.7698	-59.962
	428.983	-62.7764	-78.1793	-69.287	-65.0632	-65.1758	-67.2119	-61.8096	-59.9708	-66.2814	-60.381	-54.3866	-58.9465	-57.8805	-47.5702	-53.9158	-47.798	-54.0575	-59.2955	-59.2955	-60.5776	-60.333	-62.8065	-58.131	-60.7658
	430.488	-62.7764	-78.1793	-62.3381	-67.16	-65.7532	-66.1833	-61.8096	-59.9708	-61.6646	-63.448	-54.3866	-58.9465	-54.9828	-47.5702	-53.9158	-47.798	-52.5046	-59.2955	-59.2955	-60.5776	-64.5983	-62.8065	-58.131	-60.7658
	431.993	-67.0558	-59.6161	-62.7666	-64.6698	-66.1432	-64.1929	-65.8094	-59.9899	-60.3685	-60.187	-52.5731	-56.9644	-54.5797	-49.492	-56.9495	-51.4862	-50.9112	-56.209	-56.209	-59.3126	-64.1508	-66.5237	-59.2875	-60.4624
	433.498	-67.0558	-72.6611	-62.7666	-64.6698	-61.435	-64.7047	-63.1086	-62.1279	-60.3685	-60.187	-54.0238	-60.4434	-55.1038	-51.7008	-54.9717	-51.4862	-49.8929	-56.209	-56.209	-61.1413	-64.1508	-66.5237	-61.6302	-60.7672
	435.004	-64.7108	-72.6611	-64.2187	-59.8034	-61.9639	-71.1415	-62.5401	-61.4186	-65.0458	-56.6412	-58.9284	-58.6536	-57.9526	-50.6788	-55.6509	-51.2946	-50.6006	-54.5758	-54.5758	-58.3468	-59.4761	-62.2761	-59.2615	-60.7672
	436.509	-69.3964	-60.5007	-64.2187	-64.5876	-63.9021	-66.2476	-61.6702	-59.5628	-61.9209	-57.6187	-56.5179	-61.8719	-59.1465	-48.7051	-55.6509	-49.0098	-52.1872	-55.083	-55.083	-59.4965	-58.4011	-66.1771	-56.8388	-63.198
	438.014	-69.3964	-69.8537	-63.2378	-64.5876	-66.2078	-69.5306	-61.6702	-59.5628	-70.3608	-57.6187	-53.8659	-61.8719	-55.0748	-48.7051	-58.0316	-50.1616	-53.4063	-55.718	-55.718	-59.4965	-60.8414	-63.2063	-56.8388	-59.0108
	439.519	-64.8673	-62.9875	-63.2378	-66.6413	-65.4028	-65.3984	-63.8815	-62.3434	-58.5852	-65.0855	-55.1712	-59.4581	-53.015	-48.1448	-55.6495	-58.1546	-54.2567	-52.481	-52.481	-58.7475	-60.0751	-58.0082	-60.5351	-58.066
	441.024	-66.0436	-62.9875	-63.4437	-66.3565	-64.6853	-61.5542	-66.0542	-62.1138	-58.5852	-58.2488	-55.1712	-59.4581	-49.4145	-48.4621	-55.6495	-58.1546	-54.782	-52.481	-52.481	-59.9552	-59.3729	-58.0082	-58.52	-58.066
	442.53	-66.0436	-64.0884	-64.0114	-63.6721	-69.085	-65.4197	-61.2792	-62.3711	-59.7462	-59.743	-60.2373	-58.5472	-45.3975	-48.4621	-51.6121	-58.3171	-52.2845	-53.5252	-53.5252	-59.0407	-60.2684	-64.1161	-59.6839	-61.6298
	444.035	-63.0403	-64.0884	-64.0114	-61.3498	-65.5389	-64.1555	-61.2792	-62.1388	-64.3901	-62.6544	-63.8005	-56.4524	-45.3975	-48.5582	-49.396	-58.3171	-50.2946	-53.5252	-53.5252	-68.631	-60.2684	-64.1161	-60.6852	-61.6298
	445.54	-66.6875	-60.6611	-67.9797	-62.2965	-63.7078	-66.8936	-64.0242	-59.4827	-64.3901	-57.5605	-58.2203	-56.7076	-46.5309	-50.2146	-50.554	-54.4033	-51.2692	-55.2668	-55.2668	-56.4676	-56.5974	-61.8584	-63.5584	-62.9327
	447.045	-66.6875	-67.916	-67.9797	-62.2965	-72.3872	-69.2393	-64.5634	-59.4827	-60.4623	-57.5605	-58.2203	-56.7076	-46.5309	-50.2146	-50.554	-53.8157	-53.6043	-56.9292	-56.9292	-56.4676	-58.8419	-63.4021	-63.5584	-61.0143
	448.551	-69.1343	-67.916	-60.7341	-63.861	-65.3845	-71.2962	-62.685	-59.1206	-58.4372	-57.0328	-55.4968	-54.1731	-57.1726	-52.4613	-52.2918	-53.2823	-54.9294	-56.4568	-56.4568	-54.864	-61.556	-63.4886	-61.1298	-61.8031
	450.056	-69.1343	-66.6009	-60.7341	-66.4861	-64.0829	-62.3685	-62.685	-61.0955	-58.4372	-64.2096	-54.1624	-51.3321	-57.1726	-52.9893	-52.2918	-53.2823	-54.3153	-56.4568	-56.4568	-56.1928	-60.9976	-63.4886	-66.3695	-61.8031
	451.561	-64.0031	-62.5472	-62.0943	-67.7536	-65.1452	-64.6447	-60.5814	-61.5709	-64.5599	-62.765	-54.8051	-51.1909	-53.5451	-51.4164	-54.3038	-50.4973	-52.8284	-53.8192	-53.8192	-59.1599	-57.7234	-59.0337	-62.8801	-59.2828
	453.066	-64.5809	-62.5472	-62.0943	-62.6769	-65.9252	-71.7159	-59.0981	-61.5709	-64.5687	-61.5498	-61.3441	-51.1909	-50.6526	-51.4164	-53.6411	-53.7903	-52.2666	-52.2298	-52.2298	-59.1599	-57.7234	-60.1493	-62.8801	-59.2828
	454.571	-64.5809	-67.6004	-63.964	-65.3526	-68.6532	-64.9694	-61.274	-60.928	-60.0284	-59.997	-63.3628	-54.1239	-48.7236	-53.411	-54.0137	-59.1109	-51.2047	-54.2747	-54.2747	-61.4441	-62.903	-58.8689	-66.7561	-61.2239
	456.077	-66.1781	-67.6004	-63.964	-65.3526	-69.3808	-62.2532	-61.274	-65.6762	-60.0284	-59.997	-63.3628	-59.8252	-49.7902	-52.542	-54.0137	-57.5752	-51.0777	-58.5843	-58.5843	-59.246	-61.0448	-59.2337	-69.0248	-58.0213
	457.582	-66.2443	-60.9046	-66.3358	-65.6924	-69.9403	-73.0614	-64.9802	-64.5816	-56.3295	-59.0439	-61.0022	-64.7462	-54.2098	-50.5903	-55.1256	-54.1334	-52.4163	-56.3961	-56.3961	-57.9199	-61.8921	-57.5242	-60.5992	-60.3313
	459.087	-66.2443	-69.2837	-66.3358	-65.6924	-69.4063	-72.2359	-60.8443	-64.5816	-60.6692	-59.0439	-58.4268	-64.7462	-53.1	-50.5903	-51.5193	-54.1334	-51.5989	-56.3961	-56.3961	-57.9199	-58.3263	-57.5242	-60.5992	-60.3313
	460.592	-65.3343	-62.0131	-61.9564	-66.0201	-66.5537	-69.0052	-62.2722	-63.5869	-61.0744	-57.3306	-58.4002	-60.6046	-51.1323	-48.7048	-51.5193	-54.3255	-52.5018	-58.3528	-58.3528	-57.2523	-55.6353	-55.7012	-63.6752	-59.326
	462.097	-65.3343	-62.0131	-61.9564	-64.4977	-68.3518	-65.0334	-62.2722	-60.1414	-61.0744	-56.1909	-58.4002	-60.6046	-51.1112	-49.0701	-50.6979	-53.8928	-50.6084	-62.284	-62.284	-59.2075	-55.6353	-54.9919	-63.9766	-59.326
	463.603	-70.6252	-76.6201	-67.2334	-60.3996	-68.5556	-62.5651	-64.0071	-59.0163	-60.2634	-56.7329	-60.098	-57.2817	-50.786	-49.0701	-52.9134	-55.4193	-50.0725	-57.4319	-57.4319	-67.0786	-57.0989	-55.986	-60.7949	-56.9074
	465.108	-70.6252	-76.6201	-67.2334	-66.227	-66.6035	-64.9483	-62.3493	-59.0163	-63.2394	-59.2115	-58.9706	-56.3899	-49.3372	-52.6222	-52.9134	-55.4193	-50.0462	-57.4319	-57.4319	-67.0786	-58.4421	-55.986	-60.7949	-55.6992
	466.613	-63.5953	-61.003	-64.1034	-64.3873	-66.8666	-65.4617	-62.3747	-60.5838	-64.0247	-59.8094	-58.8702	-54.5831	-50.6269	-56.2464	-57.2636	-52.9676	-49.6004	-58.6961	-58.6961	-64.6129	-59.3115	-56.9454	-62.118	-60.4983
	468.118	-69.2999	-72.0511	-62.845	-64.3873	-69.6735	-62.063	-62.3747	-63.8602	-64.0247	-59.8094	-58.8702	-54.5831	-50.6269	-56.2464	-56.8832	-51.6238	-49.7017	-57.904	-57.904	-62.9196	-59.249	-61.9925	-64.6134	-60.4983
	469.623	-64.897	-61.495	-62.845	-62.1612	-64.4526	-65.8032	-65.0202	-65.2005	-65.8716	-54.1417	-58.3653	-55.3583	-54.4307	-53.6784	-51.6268	-54.5916	-52.5249	-53.3359	-53.3359	-58.7608	-62.268	-60.9843	-62.7572	-60.3834
	471.129	-64.897	-61.495	-62.425	-62.1612	-60.1076	-66.7956	-65.883	-65.2005	-65.8716	-54.1417	-58.8655	-57.6175	-54.4307	-55.2604	-51.6268	-54.3025	-51.7068	-53.1626	-53.1626	-58.7608	-62.268	-55.5295	-62.7572	-60.3834
	472.634	-68.8789	-71.1081	-62.425	-61.5735	-60.8886	-62.5036	-65.883	-68.1681	-61.3479	-53.4748	-59.6763	-54.2179	-50.38	-51.7635	-50.6318	-54.4643	-50.7136	-56.3429	-56.3429	-56.2132	-61.8177	-55.0235	-70.3673	-60.3707
	474.139	-68.8789	-71.1081	-70.4517	-62.3627	-62.4442	-66.3967	-63.0887	-67.8854	-59.9255	-53.3732	-55.956	-54.2179	-49.1884	-51.7635	-50.6318	-54.4643	-52.0294	-56.3429	-56.3429	-67.6795	-61.973	-55.0235	-63.5058	-60.6857
	475.644	-62.6356	-62.0856	-70.4517	-64.0679	-63.8378	-63.4213	-60.2783	-65.6384	-56.16	-55.9797	-55.5465	-52.4983	-49.0956	-48.5828	-49.9569	-56.8432	-54.6293	-60.8487	-60.8487	-60.4392	-63.4524	-56.411	-57.0913	-66.6326
	477.149	-62.6356	-66.9541	-64.9995	-64.1228	-61.3593	-61.7615	-60.2783	-65.6384	-56.16	-58.0657	-55.5465	-55.8741	-51.6451	-49.2984	-48.4474	-57.2548	-56.8081	-60.1601	-60.1601	-60.4392	-67.7996	-55.9094	-57.0913	-66.6326
	478.655	-67.4031	-66.9541	-64.9995	-62.5969	-61.4257	-62.225	-58.9068	-65.6847	-55.6746	-63.375	-59.076	-54.1406	-59.5493	-48.3027	-50.1335	-52.6275	-58.0548	-54.7866	-54.7866	-59.4295	-63.3487	-55.3977	-56.2038	-65.9459
	480.16	-64.9184	-64.1457	-62.2834	-62.5969	-64.6622	-67.8798	-61.2034	-67.7285	-58.3331	-63.375	-60.686	-54.1406	-60.1471	-48.3027	-50.1335	-49.9425	-61.5905	-52.1846	-52.1846	-58.5793	-63.3487	-59.9747	-61.1517	-65.9459
	481.665	-64.9184	-64.8515	-68.2485	-64.6343	-66.9299	-68.1619	-62.7982	-62.4194	-60.4039	-61.3972	-57.9209	-55.5257	-58.4609	-46.7803	-50.3562	-47.8046	-58.4051	-49.3607	-49.3607	-56.0995	-61.1575	-57.3497	-60.5135	-57.7153
	483.17	-70.8883	-64.8515	-68.2485	-60.7781	-65.3074	-69.6616	-62.7982	-62.4194	-60.4039	-55.6264	-57.9209	-55.5257	-56.1197	-46.7803	-46.6822	-47.8046	-49.77	-49.3607	-49.3607	-56.0995	-61.1575	-57.3497	-60.5135	-55.7781
	484.675	-66.9996	-65.4296	-60.8451	-64.6988	-68.8826	-65.4027	-63.4903	-61.9695	-62.9752	-54.3445	-56.7135	-53.634	-54.2013	-44.0097	-46.6822	-48.5248	-47.7029	-47.7724	-47.7724	-52.2941	-61.3792	-55.0403	-58.3381	-56.6206
	486.181	-66.9996	-65.4296	-60.8451	-65.3811	-66.0102	-67.4668	-57.8653	-59.2441	-62.9224	-54.2495	-57.5967	-53.254	-53.9339	-42.3312	-46.5815	-49.6624	-49.2334	-48.0806	-48.0806	-50.3525	-57.8901	-52.2207	-57.6393	-56.6206
	487.686	-66.4674	-62.836	-63.1403	-65.6539	-60.3176	-63.2435	-55.8007	-58.2318	-58.6839	-57.4729	-56.9648	-52.1692	-53.5543	-43.3749	-48.2294	-48.6562	-48.4168	-52.3004	-52.3004	-50.9151	-59.7622	-53.1185	-58.3016	-57.3309
	489.191	-66.4674	-65.9857	-63.1403	-65.6539	-61.1614	-63.2435	-55.8007	-58.2318	-58.6839	-57.4729	-56.9648	-52.1692	-53.5543	-43.3749	-48.2294	-48.6562	-48.4168	-52.3004	-52.3004	-50.9151	-59.7622	-53.1185	-58.3016	-57.3309
	490.696	-64.4875	-62.8479	-66.5638	-62.4957	-64.8955	-60.6835	-56.6152	-65.0418	-61.5354	-51.0211	-57.1262	-54.8031	-56.2166	-47.4739	-49.1675	-50.2684	-46.3641	-54.624	-54.624	-54.2275	-62.9147	-56.5569	-64.3646	-57.4502
	492.201	-69.4889	-62.8479	-66.5638	-62.4957	-66.8046	-60.6835	-58.089	-75.5298	-61.1232	-51.0211	-52.261	-55.9008	-56.2166	-52.7489	-48.2657	-57.783	-46.3641	-54.0152	-54.0152	-59.3233	-62.9147	-60.6263	-60.2208	-60.6455
	493.707	-69.4889	-70.7227	-65.3743	-61.0759	-64.7098	-56.7811	-53.4721	-68.4686	-61.1232	-51.1013	-47.3843	-52.8242	-52.0673	-51.4586	-43.2554	-52.3453	-43.5886	-54.5517	-54.5517	-56.4601	-61.4318	-60.9001	-60.1982	-56.0907
	495.212	-58.3848	-70.7227	-65.3743	-60.2338	-68.2661	-56.7811	-53.4721	-68.4686	-58.6439	-49.7761	-45.577	-52.8242	-52.0673	-51.4586	-43.2554	-50.2886	-43.5886	-58.5504	-58.5504	-56.4601	-54.7739	-57.7673	-60.1982	-56.0907
	496.717	-51.7977	-61.3879	-55.7854	-59.1533	-64.031	-53.2257	-50.3507	-58.5401	-54.3543	-46.4956	-44.7206	-48.5857	-48.1459	-50.9516	-38.9868	-45.4074	-46.1561	-54.7477	-54.7477	-58.5245	-50.3518	-57.7184	-59.2746	-55.0462
	498.222	-51.7977	-63.8135	-55.7854	-57.5152	-59.7698	-53.2257	-50.6528	-51.4451	-54.3543	-47.7754	-44.7206	-45.6857	-42.2034	-52.3559	-38.9868	-45.4074	-46.1561	-54.7477	-54.7477	-64.9547	-50.3518	-57.7184	-56.2598	-55.0462
	499.727	-52.0534	-62.3476	-53.666	-59.1643	-59.0969	-54.9043	-49.2102	-49.2519	-52.4129	-50.6512	-44.3232	-45.9702	-38.2655	-51.4426	-37.4668	-42.5543	-42.9064	-52.021	-52.021	-62.4968	-51.362	-54.7424	-56.2006	-55.4565
	501.233	-52.0534	-62.3476	-53.666	-59.1643	-62.7677	-54.9043	-49.2102	-49.2519	-53.394	-50.6512	-46.3977	-45.9702	-37.9794	-51.4426	-38.8106	-43.3438	-42.9064	-51.9784	-51.9784	-62.4968	-51.362	-55.529	-56.2006	-55.835
	502.738	-55.7844	-64.1647	-54.999	-59.1914	-68.2456	-55.28	-47.4308	-52.1198	-54.9871	-50.7654	-52.3662	-49.4061	-41.8248	-51.3101	-42.6349	-47.1033	-41.1306	-56.1794	-56.1794	-56.9928	-57.5306	-56.556	-58.5176	-58.2485
	504.243	-55.7844	-64.1647	-54.999	-56.8392	-73.427	-55.28	-48.4903	-59.904	-54.9871	-52.24	-52.3662	-49.4061	-50.9067	-51.3101	-42.6349	-47.1033	-41.1306	-56.1794	-56.1794	-60.0212	-65.4599	-56.556	-61.7913	-58.2485
	505.748	-60.0953	-60.6431	-60.8749	-56.8757	-69.3154	-54.9952	-50.7099	-65.578	-58.5198	-50.2404	-57.0517	-54.4422	-53.7912	-55.6221	-43.1416	-50.969	-40.7262	-61.8025	-61.8025	-59.0546	-56.748	-59.282	-62.9248	-64.0163
	507.253	-62.7481	-71.6056	-64.9377	-55.6895	-66.6482	-54.9952	-50.7099	-65.8229	-62.9104	-48.1995	-54.7228	-55.48	-52.4034	-50.3995	-42.4992	-50.969	-40.7262	-61.8025	-61.8025	-55.9777	-56.748	-59.282	-59.7044	-64.0163
	508.759	-62.7481	-71.6056	-64.9377	-54.5791	-63.891	-54.9329	-50.9158	-60.7881	-66.616	-48.3264	-49.3376	-50.5244	-52.0451	-43.6268	-43.7211	-45.5703	-38.143	-47.488	-47.488	-51.3327	-51.1365	-53.4974	-51.8447	-59.7649
	510.264	-68.5557	-63.6662	-65.2712	-54.5791	-66.2305	-54.9329	-49.8634	-60.7881	-66.616	-48.3264	-49.3376	-50.5244	-45.603	-43.6268	-43.7211	-42.0663	-38.143	-38.848	-38.848	-51.3327	-51.1365	-49.5487	-51.8447	-58.4377
	511.769	-66.8279	-67.9061	-65.2712	-55.9059	-68.9093	-56.3371	-48.7015	-56.0821	-61.4971	-49.1728	-45.3457	-45.5549	-42.7331	-42.553	-43.6906	-36.3724	-43.9147	-35.607	-35.607	-49.579	-49.5157	-44.7632	-46.1401	-58.4377
	513.274	-66.8279	-67.9061	-60.1988	-55.9059	-68.6479	-56.3371	-48.7015	-51.8747	-59.5481	-49.1728	-43.822	-42.0394	-42.7331	-44.0089	-43.6906	-36.3724	-43.9147	-35.607	-35.607	-50.4511	-51.7386	-44.7632	-45.0338	-60.9198
	514.779	-67.9811	-63.5008	-60.1988	-57.0222	-68.623	-56.359	-48.2483	-48.1558	-60.0595	-50.8535	-42.546	-39.1796	-37.1977	-38.1919	-39.9042	-33.459	-44.7005	-36.2596	-36.2596	-49.7221	-52.1981	-42.3599	-46.7097	-65.0212
	516.285	-67.9811	-63.5008	-66.1844	-57.3217	-65.5623	-56.359	-48.1891	-48.1558	-60.0595	-49.1829	-40.9535	-39.1796	-37.1977	-38.1919	-36.8622	-34.3885	-44.7005	-41.2012	-41.2012	-49.7221	-52.1981	-43.9339	-46.7097	-65.0212
	517.79	-65.124	-65.7437	-63.6509	-57.4297	-64.2482	-53.6825	-48.0698	-47.7641	-61.8809	-50.4336	-40.9507	-37.844	-44.0294	-35.2834	-36.4071	-39.0358	-44.7305	-52.3117	-52.3117	-44.9193	-44.4837	-49.1213	-50.5706	-66.6389
	519.295	-66.7602	-63.8544	-63.6509	-58.1746	-59.7623	-49.9963	-48.0698	-51.6175	-61.8809	-50.3915	-40.9507	-39.7937	-44.0294	-36.7304	-36.4071	-45.5788	-48.1319	-54.9517	-54.9517	-42.1438	-44.4837	-54.5992	-56.4723	-55.4415
	520.8	-66.7602	-65.9269	-59.0799	-57.3233	-57.5695	-48.1432	-49.755	-61.9626	-61.9925	-43.447	-44.825	-39.7937	-53.9645	-42.8996	-39.02	-49.9886	-48.9427	-56.3902	-56.3902	-44.2916	-45.7249	-58.4849	-59.342	-55.4415
	522.305	-62.8726	-65.9269	-59.0799	-57.3233	-53.9185	-49.5795	-54.013	-61.9626	-60.8578	-43.447	-55.2879	-46.1713	-59.0078	-42.8996	-39.02	-49.9886	-45.3349	-56.3902	-56.3902	-44.2916	-50.8111	-58.4849	-59.342	-50.565
	523.811	-64.7681	-66.8574	-58.454	-56.3358	-50.1005	-53.9334	-54.5287	-63.0317	-58.6337	-41.5221	-49.285	-54.785	-48.4912	-54.2996	-42.9863	-54.1786	-42.1183	-56.2365	-56.2365	-53.7855	-52.0499	-57.8686	-62.2948	-49.9501
	525.316	-64.7681	-66.8574	-58.454	-50.795	-50.3802	-57.0452	-54.5287	-63.9952	-58.6337	-43.4966	-49.285	-54.785	-45.3588	-54.2996	-46.8901	-55.2791	-42.9963	-59.2687	-59.2687	-66.0063	-52.0499	-57.307	-62.5854	-49.9501
	526.821	-63.4281	-57.7916	-62.5547	-49.3489	-55.521	-58.3324	-55.8919	-72.72	-59.5652	-48.5451	-50.1544	-55.5838	-47.1797	-56.8187	-51.5596	-56.0082	-45.0616	-62.0588	-62.0588	-61.3683	-60.6985	-58.6068	-64.8949	-52.1659
	528.326	-63.4281	-60.8362	-62.5547	-51.85	-64.862	-59.2072	-55.4129	-72.72	-60.895	-56.3702	-48.1371	-55.2994	-51.3711	-52.8411	-51.5596	-56.0082	-44.708	-62.0588	-62.0588	-61.3683	-60.6985	-58.6068	-64.8949	-55.3424
	529.831	-65.6437	-63.9906	-67.197	-55.488	-71.072	-58.3566	-54.3873	-64.5262	-58.9137	-54.5307	-48.4133	-53.8433	-52.7981	-48.4718	-46.7762	-48.8397	-44.1262	-51.8423	-51.8423	-61.9384	-60.1866	-61.3498	-64.5083	-55.3424
	531.337	-65.6437	-63.9906	-67.197	-55.488	-70.3806	-57.5639	-54.3873	-62.2657	-58.9137	-54.5307	-48.4133	-53.8433	-50.4603	-48.4718	-42.7161	-48.8397	-44.7573	-51.8423	-51.8423	-58.7995	-60.223	-61.3498	-59.8487	-59.9184
	532.842	-66.6262	-73.6155	-62.3647	-61.2432	-68.2499	-57.5992	-54.3104	-61.5844	-58.8671	-56.0755	-52.9602	-52.7767	-53.3652	-43.516	-41.6446	-44.2707	-45.3276	-50.4263	-50.4263	-56.2141	-55.5401	-58.0104	-55.0295	-58.0315
	534.347	-70.568	-73.6155	-62.3647	-61.2432	-64.0558	-58.186	-54.3104	-61.5844	-61.7489	-56.0755	-53.749	-53.3166	-53.3652	-41.4821	-41.6446	-41.231	-45.6461	-48.3245	-48.3245	-56.2141	-55.5401	-55.846	-55.0295	-58.0315
	535.852	-68.561	-63.5214	-60.5248	-58.1044	-66.5988	-58.4336	-55.2419	-59.4293	-62.364	-55.9699	-50.8077	-50.7897	-48.6707	-42.2736	-42.4441	-42.6358	-45.4398	-47.5018	-47.5018	-53.6439	-55.6118	-57.2685	-55.424	-58.8206
	537.357	-68.561	-69.2742	-60.5248	-59.179	-65.1297	-56.0828	-57.2523	-58.4424	-62.364	-54.9849	-50.7163	-50.7897	-48.6707	-42.2736	-42.4441	-42.6358	-45.62	-47.5018	-47.5018	-54.7989	-55.6118	-57.2685	-57.2136	-60.1177
	538.863	-66.2756	-69.2742	-61.3083	-61.5638	-61.033	-57.6251	-57.0545	-60.317	-60.8321	-56.7991	-55.2637	-50.5042	-50.0062	-45.7207	-44.9062	-49.4805	-46.2589	-49.1902	-49.1902	-56.5351	-59.588	-58.3086	-59.2888	-60.1177
	540.368	-66.2756	-61.6805	-61.3083	-62.679	-64.3743	-60.2926	-57.0545	-60.317	-60.8321	-56.0381	-55.2637	-52.8939	-50.0062	-53.6009	-49.084	-58.2172	-47.2311	-53.1262	-53.1262	-56.5351	-63.5645	-59.415	-59.2888	-64.7123
	541.873	-71.5941	-73.3766	-67.1315	-62.5027	-66.7271	-59.5688	-55.4036	-66.0418	-60.7741	-52.9356	-61.1469	-52.8939	-52.5889	-55.7234	-51.7238	-55.398	-46.3561	-52.75	-52.75	-57.754	-58.3836	-61.314	-63.0779	-60.6643
	543.378	-71.5941	-73.3766	-65.3561	-62.5027	-63.2858	-61.3416	-54.9148	-66.2023	-59.3603	-52.9356	-57.671	-57.3933	-53.6874	-55.7234	-51.7238	-54.9523	-46.3216	-51.8376	-51.8376	-58.7525	-58.3836	-60.1076	-65.8334	-60.6643
	544.884	-64.9043	-63.8892	-65.3561	-62.1017	-62.7274	-64.2499	-55.6229	-62.6653	-55.8207	-52.8268	-54.737	-58.1874	-53.4834	-56.9214	-50.3396	-50.8171	-47.0821	-53.8566	-53.8566	-59.7863	-55.7138	-62.3878	-63.2084	-56.7075
	546.389	-70.5971	-63.8892	-63.9028	-62.1017	-63.1917	-61.427	-55.6229	-62.6653	-55.8207	-52.8268	-54.737	-58.1874	-52.6691	-56.9214	-50.3396	-50.8171	-49.0011	-53.8566	-53.8566	-59.7863	-55.7138	-62.3878	-63.2084	-56.4279
	547.894	-70.5971	-67.4194	-63.9028	-62.3928	-62.1375	-59.7869	-56.9208	-61.6139	-56.1649	-53.4618	-55.4978	-54.355	-50.9592	-56.9298	-49.1686	-48.48	-50.2564	-58.1803	-58.1803	-59.1922	-52.2711	-64.0259	-65.5172	-56.4279
	549.399	-66.6814	-63.9116	-64.886	-60.2961	-61.7966	-60.9405	-58.0769	-65.4989	-61.7841	-53.4009	-55.1836	-52.3102	-49.5208	-55.4362	-52.5963	-46.8887	-47.1071	-56.9094	-56.9094	-62.1626	-53.2215	-58.7641	-65.1809	-61.0056
	550.904	-69.4547	-66.3292	-64.886	-62.5929	-62.1577	-60.5596	-58.4384	-64.639	-62.763	-53.4268	-58.4195	-52.5192	-46.5518	-52.9763	-58.4074	-47.9145	-45.5857	-54.6462	-54.6462	-62.3917	-54.6245	-58.4419	-65.7641	-63.0553
	552.41	-69.4547	-66.3292	-63.786	-60.3668	-67.6804	-57.4722	-58.4384	-64.639	-62.763	-55.2309	-58.4195	-52.5192	-46.3075	-52.9763	-58.4074	-47.9145	-46.3708	-54.6462	-54.6462	-62.3917	-54.6245	-58.4419	-65.7641	-63.0553
	553.915	-68.1139	-64.4611	-61.4982	-65.0946	-70.0441	-57.4798	-57.4407	-62.8417	-62.9529	-58.2719	-61.7559	-53.1257	-48.4929	-50.49	-52.5245	-57.5799	-46.7325	-59.6538	-59.6538	-62.2555	-51.1625	-62.4143	-68.5174	-60.0982
	555.42	-68.1139	-64.4611	-61.4982	-65.0946	-68.1482	-59.6145	-58.9781	-63.7154	-59.4927	-58.2719	-56.7796	-53.3771	-52.1713	-49.198	-50.1664	-57.5799	-47.6678	-59.6538	-59.6538	-63.9135	-51.1625	-62.4143	-62.5053	-60.3514
	556.925	-73.0056	-66.9281	-62.5754	-65.1475	-68.1313	-59.2109	-63.2491	-60.6035	-63.7512	-57.7564	-56.1717	-54.4417	-49.9504	-50.3602	-50.8139	-52.3435	-48.4831	-55.3446	-55.3446	-63.2269	-52.464	-62.3754	-61.5652	-60.3514
	558.43	-63.9359	-68.6652	-62.5754	-66.579	-65.9957	-59.0332	-63.2491	-60.6035	-63.7512	-55.1117	-53.9003	-54.4417	-49.9504	-50.3602	-50.8139	-49.7365	-49.674	-52.3179	-52.3179	-63.2269	-57.4619	-60.5388	-61.5652	-64.4533
	559.936	-63.9359	-64.3018	-66.125	-64.6191	-64.16	-60.5781	-59.8647	-58.8473	-68.6148	-53.3207	-53.5793	-56.5452	-49.1033	-51.9869	-50.8998	-48.7878	-50.7325	-51.0678	-51.0678	-64.5883	-57.6579	-59.9296	-64.9157	-65.8883
	561.441	-68.1395	-64.3018	-66.125	-65.9498	-68.3746	-60.6707	-59.4583	-57.8409	-61.1652	-54.6277	-53.5793	-56.5452	-49.1033	-55.6525	-50.8998	-48.7878	-51.1236	-51.0678	-51.0678	-57.4136	-59.3884	-59.9296	-62.8022	-65.8883
	562.946	-67.8912	-72.8741	-63.8128	-63.7281	-73.2823	-61.2476	-60.1195	-57.6057	-61.1652	-56.7749	-55.5756	-54.5094	-56.8612	-57.4491	-51.0768	-50.7019	-50.8503	-51.1129	-51.1129	-60.1875	-63.5831	-67.3495	-66.9818	-62.4276
	564.451	-67.8912	-72.8741	-63.8128	-63.7281	-69.6741	-60.1185	-60.1195	-57.6057	-59.9693	-56.7749	-57.7091	-57.1968	-56.8612	-57.4491	-54.1437	-51.9805	-50.6084	-55.2114	-55.2114	-60.1875	-63.5831	-62.3972	-66.9818	-62.4276
	565.956	-69.3362	-61.8585	-66.9212	-70.9603	-68.8528	-61.1806	-59.1625	-61.109	-59.4664	-57.358	-57.5971	-59.5515	-60.0946	-57.3402	-54.8646	-50.1531	-51.1134	-56.6753	-56.6753	-57.9374	-65.367	-60.0731	-69.7288	-61.3034
	567.462	-69.3362	-67.9778	-66.9212	-70.9603	-70.335	-68.8466	-59.8336	-60.3817	-59.4664	-57.358	-57.5971	-59.5515	-56.4504	-57.3402	-54.8646	-48.4393	-51.8831	-54.4666	-54.4666	-58.0758	-61.9841	-61.59	-59.6232	-60.9855
	568.967	-68.6127	-67.9778	-67.3672	-62.3928	-69.7102	-66.8702	-59.738	-63.2655	-57.71	-57.6235	-60.0107	-57.4088	-54.3524	-53.4031	-48.555	-48.6028	-51.6281	-57.8051	-57.8051	-58.3126	-61.6233	-59.1797	-62.1844	-65.4321
	570.472	-68.6127	-64.8123	-67.3672	-63.1315	-66.5373	-61.1341	-59.738	-66.3914	-59.8216	-57.2215	-58.254	-55.2436	-52.0163	-50.5583	-48.555	-48.6028	-50.8843	-57.8051	-57.8051	-61.1896	-58.668	-59.1797	-66.3646	-65.4321
	571.977	-67.2847	-76.8955	-65.1859	-63.6746	-70.4931	-62.1722	-57.2424	-62.6499	-66.4111	-57.8339	-55.3341	-55.831	-48.7081	-50.2692	-46.6697	-48.0016	-50.3567	-57.0047	-57.0047	-64.0498	-57.531	-59.1036	-62.936	-62.0427
	573.482	-65.8535	-76.8955	-65.1859	-63.3909	-67.2536	-65.3662	-58.1465	-62.6499	-66.4111	-57.3115	-55.3341	-55.831	-46.4941	-50.2692	-47.9057	-46.2037	-49.2842	-60.4905	-60.4905	-64.0498	-57.531	-64.9181	-62.936	-62.0427
	574.988	-72.0149	-61.7144	-63.5609	-66.8219	-69.6936	-62.6655	-59.2921	-61.363	-64.3111	-57.5564	-55.4357	-56.6847	-47.0458	-51.1747	-46.9966	-47.1129	-50.0928	-60.414	-60.414	-59.2571	-60.0721	-62.99	-60.9399	-62.7426
	576.493	-72.0149	-61.7144	-63.5609	-66.8219	-69.5874	-62.6655	-59.2921	-62.6975	-60.4942	-57.5564	-58.2616	-56.5901	-51.129	-53.3408	-46.9966	-47.1129	-50.0928	-60.414	-60.414	-55.6101	-63.7058	-62.99	-61.2043	-59.1608
	577.998	-72.1571	-74.1428	-68.7249	-66.8927	-65.294	-62.2931	-59.5016	-63.1415	-61.9553	-55.3282	-59.0754	-56.679	-57.7284	-55.1897	-46.41	-51.4302	-50.5662	-53.3183	-53.3183	-55.9633	-62.5263	-62.939	-59.7885	-60.8152
	579.503	-63.9968	-64.0148	-63.9735	-64.3969	-64.2152	-61.0127	-59.9515	-61.1577	-63.3556	-56.1118	-58.6315	-57.7261	-65.3036	-51.4013	-47.9781	-50.8767	-48.8534	-52.9829	-52.9829	-54.7713	-60.1172	-60.3157	-62.9489	-62.0262
	581.008	-63.9968	-71.113	-63.9735	-64.3969	-64.36	-59.3501	-58.726	-61.1577	-63.3556	-56.1118	-57.5354	-57.7261	-59.6545	-51.4013	-51.1213	-50.8767	-48.4545	-52.9829	-52.9829	-54.7713	-57.4022	-60.3157	-62.9489	-62.0262
	582.514	-67.2185	-65.2083	-62.913	-66.8504	-63.4526	-58.8844	-59.7198	-59.8407	-61.0495	-56.3314	-56.7199	-56.3816	-55.9248	-49.0644	-51.1213	-53.1989	-49.1491	-53.8152	-53.8152	-52.2805	-55.2961	-56.5518	-60.2551	-64.481
	584.019	-67.2185	-65.2083	-62.913	-61.6541	-66.9966	-60.18	-59.7198	-60.7521	-62.5916	-58.2815	-56.7199	-56.3816	-53.6831	-49.0644	-49.8443	-52.7673	-49.3206	-50.7907	-50.7907	-55.1565	-55.2961	-55.7279	-60.9194	-64.481
	585.524	-70.0959	-67.3893	-63.2956	-60.4111	-70.3246	-63.6209	-59.6726	-60.9057	-57.7569	-58.2447	-57.9069	-54.2175	-53.1059	-49.7612	-49.6841	-53.4305	-50.7118	-50.5312	-50.5312	-53.8505	-57.9889	-59.7298	-64.0285	-62.3353
	587.029	-70.0959	-67.3893	-63.2956	-69.9743	-64.292	-65.5674	-59.493	-60.9057	-57.7569	-54.679	-60.5981	-52.7438	-53.1059	-51.3676	-49.6841	-53.4305	-51.604	-50.5312	-50.5312	-53.8505	-63.9355	-59.7298	-64.0285	-61.8191
	588.534	-70.9635	-65.4498	-64.9582	-66.1923	-64.1351	-67.0439	-60.3876	-61.6337	-59.2203	-53.8746	-59.0819	-51.9789	-51.999	-52.2192	-49.5381	-56.3464	-51.587	-53.4635	-53.4635	-54.5018	-64.0903	-62.9941	-64.462	-60.6493
	590.04	-66.6588	-65.536	-64.9582	-66.1923	-65.9126	-64.3098	-60.3876	-64.3851	-59.2203	-53.8746	-59.0819	-51.9789	-51.999	-52.2192	-49.1813	-52.4767	-53.2427	-55.5541	-55.5541	-60.0187	-60.8716	-60.6881	-66.1039	-60.6493
	591.545	-66.6588	-65.536	-66.3038	-61.9808	-66.6684	-61.1051	-60.1762	-63.3225	-60.8747	-55.4145	-58.5419	-53.1509	-50.6178	-51.9676	-51.62	-49.9092	-52.0916	-55.0688	-55.0688	-62.9806	-65.6838	-59.3137	-61.8037	-59.2696
	593.05	-72.0006	-67.5799	-65.4151	-61.6114	-64.6343	-63.4391	-60.1762	-63.3225	-61.4197	-56.3337	-56.6392	-55.9673	-50.6178	-49.7533	-51.62	-47.9871	-50.0819	-53.2841	-53.2841	-62.9806	-65.6838	-61.0902	-61.8037	-59.2696
	594.555	-64.2133	-58.8784	-65.4151	-60.2494	-63.1382	-64.1707	-59.3065	-66.0644	-60.8019	-57.5185	-55.9701	-55.8943	-49.578	-48.053	-51.4349	-49.5312	-50.042	-51.5242	-51.5242	-62.5111	-59.7876	-65.771	-61.3328	-60.9963
	596.06	-64.2133	-58.8784	-61.5275	-57.882	-65.3788	-62.8733	-60.2297	-67.057	-60.8019	-57.0616	-55.9701	-55.8943	-49.3685	-48.053	-51.4349	-49.5312	-50.0166	-51.5242	-51.5242	-62.3387	-58.8405	-65.771	-65.6154	-61.8232
	597.566	-61.7399	-53.2024	-61.5275	-51.5097	-66.2108	-60.4915	-62.2449	-63.2203	-63.2024	-49.2147	-51.1441	-54.5876	-50.4384	-47.2001	-50.8597	-53.6848	-49.1518	-51.935	-51.935	-59.9695	-59.3024	-62.0023	-70.154	-61.8132
	599.071	-61.7399	-53.2024	-62.8487	-51.5097	-64.5933	-57.7506	-62.2449	-63.2203	-60.2916	-49.2147	-51.1441	-54.2323	-49.994	-46.6025	-50.5117	-53.4907	-48.44	-52.5418	-52.5418	-59.9695	-61.4443	-60.4688	-70.154	-61.8132
	600.576	-59.8951	-50.5767	-62.8487	-51.579	-65.7134	-57.6924	-61.8251	-61.8119	-59.8012	-47.7791	-50.9657	-54.2323	-49.5962	-47.3002	-51.9567	-53.2678	-48.5017	-46.463	-46.463	-62.6442	-61.9613	-62.4525	-65.2373	-59.7697
	602.081	-63.5623	-49.7391	-64.1977	-51.579	-65.5766	-61.0514	-60.517	-62.9455	-59.8012	-47.7791	-53.4618	-53.6004	-51.2554	-47.3002	-51.9567	-53.2678	-49.5013	-46.463	-46.463	-64.4825	-61.9613	-62.4525	-66.5268	-59.7697
	603.586	-63.5623	-52.0207	-65.3831	-55.9448	-65.744	-64.4564	-62.3882	-63.4136	-60.7	-52.1082	-55.9767	-56.2778	-52.9603	-49.9599	-54.1539	-52.1488	-51.7755	-40.4212	-40.4212	-64.4947	-63.3902	-58.1067	-58.3955	-58.0985
	605.092	-65.6659	-52.0207	-65.3831	-60.6372	-67.0077	-64.4564	-62.3882	-63.4136	-64.9339	-56.3467	-55.9767	-56.2778	-51.9957	-49.9599	-54.8245	-52.1488	-51.7755	-40.4212	-40.4212	-64.4947	-62.9572	-58.1067	-58.3955	-55.5949
	606.597	-66.9259	-63.0175	-64.0639	-65.6113	-69.1607	-62.5663	-61.192	-64.4619	-62.8965	-59.6313	-55.2741	-59.8802	-51.4741	-52.578	-54.8245	-51.1739	-52.0205	-43.8303	-43.8303	-63.2861	-61.8373	-53.1419	-52.6669	-57.8403
	608.102	-66.9259	-63.0175	-64.0639	-69.6106	-75.3416	-62.5663	-60.1852	-65.5053	-62.8965	-59.0625	-54.8708	-61.8139	-52.827	-54.2664	-52.5353	-49.7919	-52.0205	-51.4471	-51.4471	-59.34	-61.4072	-46.8528	-49.1118	-57.8403
	609.607	-69.4086	-65.2818	-67.7411	-64.6792	-70.3324	-64.4801	-61.6228	-65.1889	-60.1208	-58.2801	-54.2256	-53.6194	-55.3327	-54.6071	-53.8238	-50.4258	-40.9798	-56.0686	-56.0686	-56.3576	-60.9361	-44.7387	-49.2093	-60.0545
	611.112	-69.4086	-72.2785	-67.7411	-64.6792	-70.4398	-64.4801	-61.6228	-65.1889	-60.1208	-58.2801	-54.2256	-53.6194	-55.3327	-54.6071	-53.8238	-50.4258	-40.9798	-56.0686	-56.0686	-56.3576	-60.9361	-44.7387	-49.2093	-60.0545
	612.618	-68.7928	-72.2785	-67.2042	-67.9992	-72.8006	-63.3158	-64.917	-63.3503	-60.5107	-62.0402	-55.599	-44.1334	-45.4077	-55.2003	-52.4045	-50.315	-46.0842	-53.9335	-53.9335	-57.0778	-66.8307	-47.0137	-53.3629	-60.6
	614.123	-68.7928	-64.4601	-67.2042	-67.9992	-70.4754	-63.3158	-68.59	-64.5345	-60.8884	-62.0402	-55.8179	-40.532	-45.4077	-51.6172	-51.3979	-51.7375	-46.0842	-56.7126	-56.7126	-49.5685	-63.7247	-54.8881	-61.6019	-61.0076
	615.628	-67.6487	-70.8771	-64.8	-67.3138	-70.0922	-63.8083	-66.765	-60.9609	-65.1213	-60.8939	-54.4822	-41.2562	-40.0849	-45.4814	-50.7009	-49.39	-53.2543	-60.1323	-60.1323	-45.6173	-60.9953	-63.5147	-64.2012	-61.0076
	617.133	-68.57	-70.8771	-64.8	-66.2245	-70.06	-63.8083	-66.765	-60.9609	-65.1213	-60.3872	-54.4822	-41.2562	-40.0849	-45.4814	-50.7009	-49.5664	-53.2543	-60.418	-60.418	-45.6173	-53.5097	-62.9187	-64.2012	-67.0049
	618.638	-67.7672	-64.9758	-68.9306	-64.4031	-66.2493	-63.2364	-65.2308	-59.8215	-62.6885	-58.3276	-58.5195	-45.8716	-42.7099	-40.3261	-51.1788	-47.3343	-47.2443	-61.0786	-61.0786	-45.5283	-47.5992	-66.3868	-70.7819	-63.1204
	620.144	-67.7672	-67.8942	-68.9306	-68.9793	-65.8159	-63.2364	-63.3854	-64.8843	-62.5595	-61.6986	-58.5195	-53.2319	-48.6123	-37.9469	-51.1788	-47.3343	-47.2443	-61.0786	-61.0786	-49.2469	-47.5992	-66.3868	-67.7724	-63.1204
	621.649	-68.6502	-67.8942	-64.1911	-69.0384	-64.7119	-70.0413	-64.3188	-65.9523	-64.1466	-62.1568	-60.7248	-53.2319	-54.9272	-38.9996	-51.9729	-42.1483	-51.206	-61.5428	-61.5428	-56.053	-46.3444	-65.7923	-73.0742	-64.8098
	623.154	-68.6502	-65.1063	-64.1911	-69.0384	-62.1112	-70.0413	-64.3188	-65.9523	-64.1466	-62.1568	-56.1889	-58.1098	-56.1746	-38.9996	-53.0564	-39.0104	-51.206	-59.9919	-59.9919	-56.053	-50.4589	-63.2812	-73.0742	-62.8139
	624.659	-72.2687	-67.7221	-64.1963	-70.0224	-59.2983	-64.2907	-62.0757	-64.385	-64.7432	-60.617	-54.5548	-58.7673	-57.1791	-44.0806	-56.5321	-39.2042	-54.2774	-55.9351	-55.9351	-60.0041	-58.2747	-61.174	-65.469	-62.8139
	626.164	-72.2687	-67.7221	-64.1963	-70.5059	-61.5042	-64.2907	-62.6809	-60.7597	-66.3397	-58.0225	-54.5548	-58.7673	-54.4669	-44.0806	-56.5321	-39.2042	-54.2774	-55.9351	-55.9351	-61.782	-61.2309	-61.174	-58.7934	-63.8829
	627.67	-68.127	-68.8599	-66.7358	-60.5179	-67.3572	-69.2407	-64.0793	-57.5034	-65.7337	-59.5789	-56.0016	-56.6818	-53.8582	-53.7299	-54.0245	-53.8035	-54.7692	-51.7985	-51.7985	-59.3762	-59.9562	-61.7642	-59.7079	-63.4053
	629.175	-69.9109	-68.8599	-61.6707	-59.7295	-63.1109	-69.2407	-64.0793	-57.5034	-65.7337	-60.772	-56.1779	-57.0579	-52.0599	-54.7112	-48.6246	-53.8035	-54.7692	-51.7985	-51.7985	-59.3762	-59.9562	-61.7642	-59.7079	-63.4053
	630.68	-69.9109	-64.9574	-61.6707	-59.1593	-59.1924	-67.5438	-62.9631	-56.2362	-62.646	-58.5945	-50.9127	-59.6685	-50.5692	-48.4791	-48.6246	-48.1038	-53.6119	-50.3464	-50.3464	-64.3146	-59.7062	-59.2636	-62.2937	-60.0411
	632.185	-68.6544	-65.8463	-61.269	-59.1593	-60.334	-67.5438	-62.4878	-56.7563	-64.0504	-58.5945	-50.9127	-59.6685	-50.5692	-48.4791	-42.7936	-46.146	-53.6119	-51.318	-51.318	-62.1207	-59.7062	-59.8641	-59.0953	-61.2133
	633.69	-70.1258	-62.796	-61.269	-57.8826	-64.2918	-64.2034	-63.5065	-58.239	-64.0504	-60.6129	-47.1368	-55.0675	-55.1696	-47.1917	-38.1042	-47.5375	-53.3717	-53.1142	-53.1142	-60.1831	-58.4531	-57.976	-59.1733	-61.2133
	635.196	-70.1258	-62.796	-77.3581	-57.8826	-66.6945	-61.7048	-63.5065	-62.236	-59.0421	-60.6129	-44.8197	-54.3445	-55.1696	-48.5565	-38.1042	-47.5375	-54.3303	-53.1142	-53.1142	-59.7487	-58.1929	-57.976	-61.6048	-62.4099
	636.701	-64.4326	-69.2036	-77.3581	-67.9781	-65.5387	-59.6155	-63.1326	-60.8428	-58.3112	-56.51	-44.8964	-54.7985	-52.5146	-49.9251	-36.4924	-48.6967	-57.7654	-53.6014	-53.6014	-63.8509	-57.4801	-57.8608	-60.8619	-59.6441
	638.206	-64.4326	-69.2036	-65.5515	-69.2813	-67.5085	-60.5428	-60.9408	-60.8428	-58.3112	-56.0115	-44.8964	-54.7985	-52.5146	-49.9251	-38.7123	-50.593	-56.629	-53.3477	-53.3477	-63.8509	-57.4801	-62.6613	-60.8619	-59.6441
	639.711	-69.0398	-64.2311	-65.5515	-66.3216	-66.6406	-66.4854	-60.6327	-59.1918	-58.1427	-56.5836	-56.352	-53.686	-53.5147	-49.8757	-46.1228	-51.0534	-53.8388	-54.5523	-54.5523	-58.0476	-57.1941	-65.5971	-64.0792	-57.3168
	641.216	-67.1992	-73.1151	-69.0662	-64.7293	-63.3884	-65.2239	-60.6327	-59.1476	-60.154	-58.4111	-56.352	-53.686	-57.4401	-47.1554	-46.1228	-49.2686	-51.1431	-57.2205	-57.2205	-54.8743	-57.1941	-62.7146	-65.9334	-54.9625
	642.722	-67.1992	-73.1151	-65.9766	-67.0846	-63.6929	-65.7779	-55.3318	-54.4953	-62.8258	-60.0507	-61.2056	-53.3457	-54.9662	-46.1985	-51.5379	-47.1526	-48.291	-59.4275	-59.4275	-54.7444	-55.7167	-58.0378	-65.7522	-54.9625
	644.227	-72.8537	-66.0798	-65.9766	-67.0846	-69.7485	-64.2382	-50.7021	-54.4953	-62.8258	-60.0507	-59.6237	-53.7804	-50.5207	-46.1985	-51.5379	-47.1526	-46.9823	-59.4275	-59.4275	-54.7444	-55.3522	-58.0378	-65.7522	-55.7327
	645.732	-70.2512	-69.0674	-62.1138	-62.9374	-67.536	-59.4817	-50.0351	-53.7701	-65.8473	-62.252	-59.3258	-52.129	-47.9745	-45.3088	-46.8126	-45.9703	-46.5298	-59.4954	-59.4954	-54.3964	-57.57	-54.7573	-60.8097	-58.0611
	647.237	-70.2512	-69.0674	-62.1138	-65.0891	-65.1045	-59.3145	-50.0351	-58.4653	-63.3874	-60.6057	-59.3258	-52.129	-45.7193	-45.3088	-44.07	-47.5311	-47.8073	-57.6414	-57.6414	-51.8355	-57.57	-54.3348	-65.7783	-58.0611
	648.743	-65.3451	-61.6211	-66.2921	-69.8574	-67.9968	-61.5924	-53.6391	-62.043	-56.6126	-56.7539	-57.1534	-50.0563	-42.9319	-44.9601	-44.7325	-52.4096	-51.0024	-53.3162	-53.3162	-48.8147	-56.124	-57.0163	-67.909	-57.9769
	650.248	-65.3451	-70.8175	-66.2921	-61.1002	-65.9075	-62.3094	-53.6391	-62.043	-56.6126	-50.7621	-52.8758	-48.0694	-41.1922	-46.4549	-44.7325	-52.4096	-50.6716	-53.3162	-53.3162	-48.8147	-56.124	-57.0163	-67.909	-59.5463
	651.753	-65.27	-70.8175	-66.5533	-62.916	-63.4315	-62.9951	-61.4809	-58.8372	-55.8547	-46.1516	-50.1908	-46.8306	-42.1331	-48.4513	-48.6718	-46.8495	-50.9871	-54.389	-54.389	-49.0283	-53.1776	-59.8053	-59.9556	-59.5463
	653.258	-65.27	-66.4768	-66.5533	-62.916	-63.594	-67.3918	-64.1261	-54.4595	-59.1893	-46.1516	-50.1908	-46.8306	-46.3848	-48.4513	-52.8591	-46.8495	-53.6822	-54.389	-54.389	-53.8857	-52.3105	-59.8053	-57.4075	-58.9009
	654.763	-72.402	-67.8067	-64.5906	-67.0076	-65.4853	-71.507	-62.6978	-53.5341	-60.6909	-46.185	-50.7214	-47.8569	-52.9342	-49.3071	-52.8591	-42.86	-51.76	-53.5433	-53.5433	-55.9717	-52.7171	-57.2606	-60.7651	-61.3753
	656.269	-68.4386	-67.8067	-64.5906	-67.0076	-66.3681	-65.3643	-62.6978	-53.5341	-60.6909	-46.185	-54.0779	-51.2694	-52.9342	-50.115	-52.2951	-41.2437	-50.5315	-52.5498	-52.5498	-55.9717	-52.7171	-54.9536	-60.7651	-61.3753
	657.774	-67.5703	-64.7721	-71.0634	-66.4932	-66.0913	-62.6965	-61.0853	-56.5729	-54.1398	-50.2426	-55.2598	-52.0188	-50.1341	-50.5449	-52.9043	-42.455	-50.4048	-52.6358	-52.6358	-54.5424	-63.8766	-52.9724	-61.5272	-62.6489
	659.279	-67.5703	-64.7721	-71.0634	-70.4392	-64.0349	-63.0489	-60.6378	-62.8978	-54.1398	-54.2978	-55.0775	-52.0188	-50.1341	-50.5449	-52.9043	-42.455	-51.6775	-52.6358	-52.6358	-58.8152	-63.8766	-52.9724	-56.8293	-63.2695
	660.784	-69.9622	-68.8732	-64.4363	-68.4713	-66.1131	-61.9812	-58.2132	-67.2264	-49.7191	-54.1963	-55.1385	-50.2425	-50.6638	-49.4279	-56.6378	-46.6994	-48.676	-48.7813	-48.7813	-58.512	-60.7655	-51.6188	-57.881	-63.2695
	662.289	-69.9622	-66.8668	-64.4363	-69.5133	-68.8265	-61.8749	-58.2132	-67.2264	-49.9678	-54.1284	-55.1385	-50.2425	-50.6638	-50.095	-53.9323	-52.1197	-44.6609	-43.98	-43.98	-58.512	-60.3516	-51.9044	-57.881	-63.0684
	663.795	-70.2354	-64.3842	-60.851	-63.9435	-63.0433	-61.6696	-54.4179	-63.0002	-53.336	-55.7083	-52.6415	-49.7141	-51.444	-50.095	-53.4378	-55.6414	-43.9589	-43.8015	-43.8015	-57.7353	-64.0065	-53.6245	-62.5196	-61.8458
	665.3	-70.2354	-64.3842	-60.851	-63.9435	-64.5401	-64.875	-53.4222	-63.5305	-53.336	-55.7083	-52.1908	-51.3422	-51.0522	-52.5394	-53.4378	-55.6012	-45.8506	-47.7895	-47.7895	-58.7628	-64.0065	-55.8118	-61.0801	-61.8458
	666.805	-70.3176	-68.4987	-70.5236	-65.1077	-70.5296	-70.5633	-56.7621	-64.5015	-58.9451	-55.3083	-54.1219	-53.5697	-49.9292	-53.7366	-50.1761	-55.0203	-48.9157	-52.5403	-52.5403	-58.1607	-59.6559	-57.9785	-63.8098	-59.9247
	668.31	-68.2874	-68.4987	-64.3289	-64.4212	-69.4705	-66.7861	-56.7621	-64.5015	-61.3795	-54.1278	-54.1219	-53.5697	-50.8264	-53.7366	-50.1761	-55.0203	-49.277	-52.5403	-52.5403	-58.1607	-59.6559	-57.9785	-63.8098	-62.4127
	669.815	-68.2874	-63.3119	-64.3289	-65.1463	-67.3274	-64.9134	-62.8472	-61.2698	-59.6178	-55.2552	-58.8964	-54.1357	-52.7173	-53.123	-50.5395	-56.1939	-48.3023	-54.2642	-54.2642	-58.109	-55.3599	-62.0188	-62.5754	-62.4127
	671.321	-72.4853	-67.2041	-58.4956	-64.588	-68.5967	-69.2595	-60.0247	-61.4654	-59.6178	-58.7705	-62.0092	-56.0388	-53.9344	-49.434	-53.9634	-52.9746	-48.8314	-54.923	-54.923	-60.1315	-50.5576	-63.6759	-64.6437	-59.2251
	672.826	-69.1022	-67.2041	-58.4956	-64.7784	-69.4081	-65.4175	-58.6087	-61.7051	-59.58	-59.3255	-62.5797	-56.7524	-55.113	-48.0751	-56.7302	-52.6584	-48.8458	-56.4132	-56.4132	-55.2853	-48.5373	-68.4748	-66.6011	-56.6556
	674.331	-69.1022	-67.63	-61.7199	-64.7784	-68.084	-62.986	-58.6087	-61.7051	-60.4213	-59.3255	-62.5797	-56.7524	-54.4716	-48.0751	-56.7302	-52.6584	-47.0568	-56.4132	-56.4132	-55.2853	-48.5373	-68.4748	-66.6011	-56.6556
	675.836	-75.5162	-70.3406	-61.7199	-66.9632	-64.7717	-65.0903	-57.6548	-62.5568	-64.0562	-57.9295	-59.6705	-56.4698	-55.1501	-48.6821	-50.5957	-54.1288	-45.7912	-56.7621	-56.7621	-53.3938	-57.7458	-62.2513	-60.4973	-55.7465
	677.341	-75.5162	-70.3406	-64.2334	-66.9632	-62.8278	-63.9915	-54.9106	-62.8465	-64.0562	-57.9295	-59.8924	-56.4256	-55.1501	-51.5237	-47.5581	-50.904	-39.795	-58.4422	-58.4422	-55.2271	-57.7458	-59.6687	-60.244	-55.7465
	678.847	-68.5798	-64.4975	-63.562	-64.5085	-64.9497	-62.9325	-54.9945	-62.9828	-66.0578	-56.0362	-58.6206	-54.6585	-49.6492	-52.1614	-47.5581	-48.49	-34.1329	-50.4477	-50.4477	-61.2095	-60.8267	-58.407	-57.1279	-56.8796
	680.352	-70.9955	-66.6966	-63.562	-65.8808	-70.8253	-61.5932	-54.9945	-62.9828	-64.4691	-55.5244	-55.7918	-54.6585	-49.6492	-52.1614	-44.6023	-49.5309	-31.9239	-38.3338	-38.3338	-61.2095	-61.1008	-56.8164	-57.1279	-60.4585
	681.857	-70.9955	-66.6966	-67.9723	-65.6392	-66.774	-62.0597	-58.0229	-60.3944	-64.4691	-55.3802	-53.7641	-52.8813	-46.7197	-51.3251	-43.9432	-39.359	-33.5497	-32.9462	-32.9462	-55.734	-60.1877	-48.3485	-52.1297	-61.6933
	683.362	-68.342	-63.5335	-67.9723	-66.529	-68.2566	-64.4491	-63.3195	-56.8885	-60.5826	-55.0577	-53.7641	-52.8813	-46.7197	-50.8842	-43.9432	-39.359	-39.5386	-32.9462	-32.9462	-54.6228	-60.1877	-48.3485	-45.2731	-61.6933
	684.867	-69.5899	-76.3959	-69.6564	-67.651	-67.4245	-63.1474	-64.249	-49.2442	-59.3439	-57.3635	-54.0861	-55.0642	-39.4349	-50.8842	-46.0433	-32.042	-48.5397	-31.8624	-31.8624	-58.4	-61.5235	-41.1967	-42.754	-61.4132
	686.373	-69.5899	-76.3959	-69.6564	-67.651	-65.591	-63.124	-64.249	-49.2442	-59.3439	-57.3635	-47.3773	-41.8355	-32.6324	-39.2465	-40.379	-29.621	-53.9195	-34.526	-34.526	-58.4	-61.5235	-38.4721	-42.754	-61.4132
	687.878	-66.4751	-66.5023	-66.1023	-69.3025	-66.239	-60.776	-50.0081	-43.6953	-59.2524	-57.7185	-39.3374	-35.4812	-30.1141	-32.4874	-33.3391	-30.9943	-55.2336	-41.1778	-41.1778	-59.5639	-51.5052	-39.7116	-44.159	-64.2146
	689.383	-66.4751	-66.5023	-66.1023	-69.3025	-62.9739	-55.889	-43.1701	-41.5904	-62.0262	-57.7185	-39.3374	-35.4812	-31.5908	-32.4874	-33.3391	-36.0658	-49.9568	-51.6284	-51.6284	-46.2959	-43.2113	-45.5314	-49.7581	-63.2163
	690.888	-74.1231	-67.9174	-62.8153	-64.7491	-61.6262	-50.5191	-40.7426	-43.1294	-63.8124	-56.5926	-35.8086	-33.2298	-37.6665	-30.0606	-30.161	-44.8185	-47.4387	-54.3248	-54.3248	-39.6891	-39.214	-58.4678	-59.2261	-58.798
	692.393	-74.1231	-64.0473	-62.8153	-66.1619	-58.6222	-46.8934	-40.7426	-43.1294	-63.8124	-59.6637	-36.3435	-34.4708	-47.4753	-31.177	-30.161	-44.8185	-47.236	-54.3248	-54.3248	-39.6891	-39.214	-58.4678	-59.2261	-58.798
	693.899	-64.2889	-71.9241	-62.3237	-59.4128	-54.3584	-46.3972	-42.015	-48.7287	-53.1274	-47.4911	-40.9165	-39.848	-50.743	-36.0913	-30.8257	-49.1576	-48.8044	-56.7507	-56.7507	-37.9036	-43.7849	-60.1982	-63.8539	-51.5974
	695.404	-61.9594	-71.9241	-62.3237	-55.5807	-52.485	-46.3972	-46.7244	-56.7942	-44.39	-39.8261	-40.9165	-39.848	-49.8206	-36.0913	-36.0525	-48.4861	-48.8044	-59.7776	-59.7776	-40.2685	-43.7849	-61.4335	-67.029	-51.5974
	696.909	-61.9594	-67.8559	-57.6429	-57.3922	-46.1254	-56.5209	-52.4055	-51.0974	-40.1362	-37.3466	-48.6006	-49.8028	-49.1216	-45.8149	-50.072	-49.8538	-52.2999	-55.7264	-55.7264	-47.2739	-53.544	-66.632	-62.9845	-46.3895
	698.414	-58.1024	-67.8559	-57.6429	-57.3922	-42.0725	-56.5209	-52.4055	-47.5113	-40.1362	-37.3466	-51.6497	-50.2591	-50.2904	-54.6711	-50.072	-49.8538	-52.2999	-55.7264	-55.7264	-57.626	-62.886	-66.632	-63.4175	-45.1769
	699.919	-54.4127	-64.1612	-55.2539	-52.0317	-41.9493	-49.3212	-52.737	-47.8627	-39.5756	-38.8705	-50.4716	-50.4458	-51.1957	-52.1951	-49.1671	-49.9335	-49.886	-51.7281	-51.7281	-58.7761	-65.2478	-62.3345	-63.3727	-47.8904
	701.425	-54.4127	-62.8896	-55.2539	-48.8778	-45.8472	-49.3212	-53.2311	-47.8627	-42.5643	-44.5902	-52.3607	-50.4458	-51.1957	-52.1951	-47.5136	-49.1195	-49.886	-51.1071	-51.1071	-58.7761	-65.2478	-61.3435	-63.3727	-47.8904
	702.93	-56.479	-62.8896	-60.7479	-49.4592	-55.1865	-60.9739	-58.1128	-52.0039	-49.7164	-54.0191	-54.3477	-56.5038	-51.0229	-50.138	-47.8209	-50.079	-50.6547	-53.3399	-53.3399	-57.2744	-60.8236	-59.8298	-64.8845	-55.151
	704.435	-56.479	-62.8731	-67.7972	-53.3165	-69.5047	-60.9739	-58.1128	-60.0921	-49.7164	-59.8618	-54.3477	-56.5038	-51.0229	-50.138	-47.8209	-50.5493	-50.6547	-58.0086	-58.0086	-59.8831	-60.8236	-57.1993	-66.0673	-55.151
	705.94	-67.4971	-71.0245	-67.7972	-59.9236	-66.5631	-65.5533	-60.2895	-61.0071	-60.4592	-60.3021	-56.7908	-54.1442	-52.3073	-48.6973	-49.6751	-50.7664	-55.4438	-59.5366	-59.5366	-60.1376	-59.1108	-56.8737	-67.9065	-60.8353
	707.445	-71.9417	-71.0245	-70.9799	-59.9236	-71.7582	-65.5533	-61.3318	-61.0071	-60.4592	-60.3021	-58.7838	-51.0997	-52.3073	-49.2792	-49.6751	-50.7664	-55.4438	-59.5366	-59.5366	-60.1376	-60.1671	-56.8737	-67.9065	-62.3882
	708.951	-71.9417	-66.7701	-70.9799	-67.4573	-69.2755	-65.4093	-61.3318	-58.2414	-68.7034	-55.7178	-57.3621	-50.8568	-54.2974	-52.5218	-52.2894	-52.1059	-55.1576	-56.9244	-56.9244	-60.1232	-65.6262	-59.8577	-64.9706	-63.0533
	710.456	-67.2902	-75.7218	-66.1232	-67.4573	-67.2114	-65.4093	-63.1177	-58.8371	-65.5137	-55.7178	-57.3621	-50.8568	-55.4208	-52.5218	-50.6728	-52.8355	-55.1576	-55.5747	-55.5747	-59.5599	-68.9441	-59.4606	-66.6433	-63.0533
	711.961	-71.34	-75.7218	-66.1232	-67.3758	-67.944	-65.7832	-65.8773	-62.7812	-65.8996	-59.7068	-58.7082	-51.9082	-56.3952	-54.8021	-50.5813	-52.659	-55.5691	-57.4332	-57.4332	-62.183	-69.1464	-57.7992	-66.9979	-64.3321
	713.466	-71.34	-64.1612	-65.4374	-64.9779	-66.7618	-65.7832	-65.8773	-62.7812	-65.8996	-60.9623	-58.3804	-52.0294	-56.0561	-53.1484	-50.5813	-52.659	-55.5691	-57.4332	-57.4332	-62.183	-69.1464	-57.7992	-66.9979	-64.3321
	714.971	-66.7617	-77.8572	-65.4374	-66.7236	-65.6343	-70.3973	-61.7375	-63.3716	-63.8822	-59.273	-58.1264	-53.899	-52.5002	-52.9416	-51.6894	-55.2055	-50.7559	-55.2053	-55.2053	-60.6303	-58.9647	-69.1988	-62.2267	-62.6487
	716.477	-66.7617	-77.8572	-67.9348	-64.2436	-63.4551	-70.3973	-60.6277	-60.7583	-65.2891	-57.5301	-58.1264	-53.899	-50.9958	-52.9416	-51.6894	-55.2055	-50.7559	-55.2053	-55.2053	-57.8341	-59.2861	-69.1988	-60.2769	-59.1664
	717.982	-71.734	-64.9104	-68.9635	-66.9556	-63.108	-61.6819	-61.51	-58.8299	-64.4811	-57.884	-58.4804	-57.6099	-51.1216	-53.4166	-50.6318	-57.5579	-53.4612	-53.3181	-53.3181	-60.7377	-59.8131	-68.2459	-62.4958	-61.1548
	719.487	-69.8773	-64.9104	-68.9635	-66.9556	-64.5127	-61.6819	-61.51	-58.8299	-64.4811	-57.884	-58.9377	-63.5277	-49.5662	-51.7826	-49.2289	-53.0985	-53.4612	-52.5245	-52.5245	-60.7377	-59.85	-68.2975	-62.4958	-61.1548
	720.992	-69.8773	-76.7953	-69.3627	-68.722	-63.9484	-63.9895	-60.4515	-60.5018	-62.787	-60.7548	-60.5594	-63.5277	-49.3729	-49.749	-50.5761	-53.4934	-57.0637	-52.0531	-52.0531	-61.4143	-63.1861	-67.0845	-62.1187	-62.767
	722.497	-71.1235	-67.0188	-69.3627	-70.7332	-64.3404	-63.9895	-60.3886	-64.4499	-64.1482	-63.4948	-57.3155	-65.5211	-50.6937	-49.749	-50.5761	-53.4934	-57.0637	-52.0531	-52.0531	-61.2514	-63.1861	-67.0845	-61.644	-62.767
	724.003	-68.373	-69.5784	-65.7697	-65.399	-62.3599	-63.3571	-62.7671	-64.4422	-63.3357	-62.952	-55.4282	-60.6631	-53.3721	-50.0209	-51.3595	-58.4108	-55.727	-51.5701	-51.5701	-58.969	-69.5123	-63.4816	-61.9342	-60.1719
	725.508	-68.373	-69.5784	-65.7697	-71.804	-59.6842	-68.9775	-67.0884	-67.905	-62.6892	-61.5253	-56.9243	-59.8247	-50.786	-49.7119	-50.8237	-49.0954	-52.1843	-53.7357	-53.7357	-59.7212	-66.0792	-65.2396	-63.313	-59.4897
	727.013	-71.3942	-66.1366	-66.4018	-65.2497	-59.4608	-68.9775	-67.0884	-67.905	-62.6892	-57.9952	-56.9243	-59.8247	-49.4892	-49.7119	-51.1269	-49.0954	-52.1843	-53.7357	-53.7357	-59.7212	-72.0554	-65.2396	-63.313	-61.2566
	728.518	-66.5011	-69.3643	-66.0162	-64.0583	-62.6813	-62.8372	-67.2993	-65.9749	-60.3962	-57.3415	-58.4141	-61.3303	-50.2345	-51.27	-51.1269	-44.5739	-55.3269	-55.8661	-55.8661	-60.4948	-60.9511	-68.8666	-63.5786	-61.2566
	730.023	-66.5011	-69.3643	-66.0162	-64.9727	-64.951	-62.8372	-65.2743	-63.1453	-60.3962	-59.5544	-54.6412	-57.2522	-50.2345	-52.0235	-51.9353	-43.8858	-55.3269	-55.044	-55.044	-58.3467	-60.6673	-64.7687	-59.4644	-61.6422
	731.529	-73.151	-67.5155	-64.8634	-65.7492	-65.0635	-66.0116	-65.319	-65.6003	-61.505	-64.8042	-54.6841	-56.4578	-55.1438	-50.4843	-53.2774	-46.6168	-53.7139	-54.8328	-54.8328	-56.3333	-62.8618	-59.0294	-59.4022	-62.6573
	733.034	-73.151	-67.5155	-64.8634	-65.7492	-66.7172	-66.0116	-65.319	-65.6003	-62.33	-64.8042	-54.6841	-56.4578	-55.1438	-50.4843	-53.2774	-46.6168	-53.7139	-54.8328	-54.8328	-56.3333	-62.8618	-59.0294	-59.4022	-62.6573
	734.539	-71.7518	-65.8182	-73.3393	-64.105	-68.3515	-65.1737	-64.797	-68.0359	-60.9934	-63.7278	-54.6605	-58.3479	-55.6391	-51.2711	-54.7186	-49.085	-54.1056	-54.1672	-54.1672	-60.0313	-65.0506	-54.1075	-63.2715	-61.2726
	736.044	-71.7518	-67.0788	-73.3393	-67.1324	-67.4707	-65.1737	-63.9438	-68.7549	-60.9934	-59.6434	-53.4089	-59.1036	-55.6391	-53.7043	-54.9657	-49.4749	-54.1056	-54.6642	-54.6642	-61.177	-65.4395	-54.6511	-64.6239	-60.8572
	737.549	-69.4367	-69.1153	-67.5967	-67.4107	-64.0823	-69.0666	-63.6002	-66.2378	-58.8515	-58.1233	-54.7044	-58.2153	-53.6967	-55.1751	-56.4318	-52.7984	-51.3309	-59.3821	-59.3821	-61.1417	-61.0104	-58.604	-62.0249	-60.8572
	739.055	-69.2357	-69.1153	-67.5967	-69.3978	-63.1624	-69.0666	-63.6002	-66.2378	-63.705	-59.1553	-54.7044	-58.2153	-53.2505	-55.1751	-56.4318	-56.0817	-51.3309	-61.1368	-61.1368	-61.1417	-60.5289	-62.8115	-62.0249	-61.3245
	740.56	-67.8102	-75.5852	-65.5947	-68.5227	-68.3336	-64.347	-63.0275	-70.5652	-68.7787	-60.8961	-55.7929	-59.3305	-53.712	-50.2766	-57.8806	-58.9906	-51.4544	-53.5662	-53.5662	-59.7666	-60.8669	-67.555	-62.4389	-60.7777
	742.065	-67.8102	-75.5852	-65.5947	-68.5227	-68.2588	-64.347	-64.7378	-69.6637	-68.7787	-60.8961	-55.7078	-59.3305	-51.1824	-48.8069	-57.8806	-58.9906	-51.4544	-53.5662	-53.5662	-60.4512	-60.8669	-67.555	-63.6943	-60.7777
	743.57	-67.0544	-63.2536	-72.6939	-67.6461	-71.0149	-61.5029	-63.8499	-66.2509	-64.8911	-59.4367	-58.4126	-55.6002	-50.7534	-49.3593	-55.5392	-58.093	-55.3514	-52.2475	-52.2475	-60.5871	-59.4632	-63.396	-63.7951	-59.1542
	745.076	-67.0544	-67.5914	-72.6939	-67.6461	-66.2699	-61.5029	-63.8499	-66.2509	-62.9224	-59.4367	-61.2748	-53.6399	-54.8605	-49.3593	-53.9282	-53.4082	-55.3514	-54.2567	-54.2567	-60.5871	-61.53	-63.0346	-63.7951	-60.5794
	746.581	-75.4568	-67.9661	-65.6798	-66.0126	-66.1199	-63.4833	-62.9116	-66.4005	-64.7985	-60.2696	-62.5255	-54.0352	-55.4491	-49.308	-53.9002	-54.2907	-54.7052	-56.9278	-56.9278	-62.237	-63.594	-74.5418	-60.5163	-60.5794
	748.086	-75.4568	-67.9661	-65.6798	-63.7194	-70.0721	-63.4833	-64.3758	-63.2791	-64.7985	-62.3376	-62.5255	-54.0352	-51.3736	-49.308	-53.9002	-54.2907	-54.7052	-56.9278	-56.9278	-63.9548	-61.7341	-74.5418	-64.1228	-60.671
	749.591	-72.2958	-77.2719	-69.4274	-59.5958	-67.89	-64.6984	-63.578	-62.2099	-64.9445	-60.6819	-59.718	-57.4609	-51.4772	-48.3733	-54.4533	-58.6613	-56.6261	-61.9704	-61.9704	-59.7922	-62.6199	-58.0621	-65.1544	-61.9488
	751.096	-65.2642	-77.2719	-69.4274	-57.6016	-65.9426	-64.6984	-63.578	-62.2099	-64.9445	-61.4243	-61.7481	-57.8222	-53.3061	-48.8366	-54.132	-58.6613	-56.6261	-61.9704	-61.9704	-59.7922	-62.6199	-58.0621	-65.1544	-61.9488
	752.602	-65.2642	-64.6499	-70.8082	-57.6251	-65.424	-65.7316	-64.6452	-65.47	-62.7933	-65.7661	-59.0568	-57.9343	-53.2621	-51.1043	-54.132	-57.4197	-55.3749	-60.0231	-60.0231	-59.597	-63.906	-57.3212	-63.6867	-61.1677
	754.107	-72.7756	-76.0826	-65.2229	-57.6251	-64.4586	-68.3206	-63.7869	-64.1607	-64.2241	-65.7661	-59.0568	-57.9343	-53.2621	-51.1043	-53.7301	-53.4119	-53.3769	-55.0537	-55.0537	-61.851	-65.1583	-59.2912	-62.3366	-60.1831
	755.612	-67.6485	-76.0826	-65.2229	-64.5281	-64.7385	-64.2019	-63.1312	-63.1232	-66.9953	-62.1511	-57.4181	-58.2578	-52.928	-54.2029	-54.2732	-52.6946	-52.8437	-54.7876	-54.7876	-60.6724	-66.2329	-59.9123	-61.6116	-60.1831
	757.117	-67.6485	-66.1448	-65.5764	-64.5281	-64.4246	-63.0349	-63.1312	-63.1232	-66.9953	-62.1511	-57.7727	-61.2993	-52.928	-52.2678	-54.2732	-52.6946	-54.3839	-54.7876	-54.7876	-60.6724	-65.8224	-59.9123	-61.6116	-58.0652
	758.622	-68.8757	-73.0998	-65.5764	-67.4925	-64.2815	-65.3893	-65.847	-63.5107	-63.6127	-58.2219	-59.646	-61.3007	-52.4504	-51.2776	-52.0507	-54.341	-57.8184	-59.1226	-59.1226	-58.9841	-61.5663	-63.1849	-63.1494	-59.0148
	760.128	-68.8757	-73.0998	-66.5085	-63.3537	-63.6386	-64.4709	-67.5563	-61.8655	-60.9961	-56.5403	-59.646	-61.3007	-52.4504	-51.2776	-51.1174	-54.5114	-60.1685	-60.8483	-60.8483	-62.7206	-61.5663	-64.6424	-64.9351	-59.0148
	761.633	-73.6994	-66.9012	-66.5085	-67.0229	-63.4086	-66.1657	-66.2544	-63.5714	-63.3181	-59.1261	-59.6511	-57.1753	-46.6627	-50.9491	-52.6475	-54.4711	-55.6873	-57.7995	-57.7995	-65.2119	-62.8525	-63.0832	-65.472	-64.7028
	763.138	-70.7282	-66.9012	-64.092	-66.5943	-66.0399	-70.1746	-66.2544	-65.6607	-63.3181	-61.5847	-59.6511	-57.1753	-43.5363	-51.1738	-52.6475	-52.7264	-52.3761	-59.466	-59.466	-64.7327	-62.8743	-60.7748	-75.8538	-65.1527
	764.643	-70.7282	-68.7677	-64.092	-69.9643	-66.8034	-72.6781	-63.6891	-66.7554	-64.5882	-60.8362	-60.7891	-54.0108	-44.2434	-51.1738	-53.9353	-52.6725	-47.2893	-50.3569	-50.3569	-65.5089	-62.7874	-57.6891	-67.9385	-65.1527
	766.148	-67.3692	-67.7007	-71.2858	-69.9643	-67.7138	-69.369	-61.118	-66.7554	-66.152	-60.8362	-53.2098	-48.8103	-49.5009	-52.1905	-53.9353	-52.6725	-43.4867	-50.3569	-50.3569	-65.5089	-60.7657	-57.6891	-67.9385	-65.4304
	767.654	-70.869	-67.0955	-70.5496	-70.6029	-74.3852	-65.5846	-61.118	-66.1373	-60.0995	-57.6232	-48.6845	-45.9393	-57.1433	-50.6566	-51.6166	-51.0873	-43.2425	-45.1189	-45.1189	-62.9805	-60.5621	-56.7963	-67.572	-63.9053
	769.159	-70.869	-67.0955	-70.5496	-66.7765	-68.5756	-68.6766	-60.0845	-62.1217	-60.0995	-53.6645	-48.6845	-45.9393	-58.0007	-50.6566	-51.8073	-50.5493	-47.4187	-44.7454	-44.7454	-60.849	-60.5621	-54.629	-67.6718	-63.9053
	770.664	-65.8381	-68.3972	-64.2189	-65.272	-66.9941	-67.5565	-62.3345	-60.1418	-61.0907	-52.138	-49.8493	-46.5107	-57.938	-49.8589	-52.6162	-54.0605	-53.9357	-48.4915	-48.4915	-60.9248	-59.7006	-56.4384	-61.144	-61.5952
	772.169	-65.8381	-68.3972	-64.2189	-65.5872	-69.8461	-66.823	-62.3345	-60.1418	-64.2449	-54.6333	-54.6361	-50.6268	-60.044	-48.609	-52.6162	-54.0605	-52.7947	-48.4915	-48.4915	-60.9248	-59.9264	-56.4384	-61.144	-60.9621
	773.674	-70.5768	-68.044	-68.3377	-69.3059	-63.8569	-69.0048	-67.6484	-55.6158	-64.2449	-63.1296	-59.1358	-57.4059	-55.8446	-46.2818	-52.9453	-55.386	-53.8255	-54.4091	-54.4091	-60.0956	-60.0208	-58.0089	-62.8939	-60.9621
	775.18	-70.5768	-73.1979	-68.3377	-69.3059	-59.2564	-71.4592	-68.5531	-55.0812	-67.3187	-63.1296	-59.1358	-57.4059	-50.6606	-46.2818	-52.5412	-56.4844	-55.6358	-56.8897	-56.8897	-64.2494	-59.3205	-52.1835	-62.1645	-63.0405
	776.685	-73.0223	-65.5257	-68.0508	-66.4982	-57.3703	-69.0924	-67.4095	-57.8076	-70.6586	-59.8835	-61.4983	-58.4189	-49.9345	-42.6472	-52.5412	-56.0766	-55.3982	-58.2774	-58.2774	-63.8344	-62.772	-49.8478	-58.4284	-61.2203
	778.19	-70.674	-65.5257	-68.0508	-66.4982	-57.5343	-66.4678	-67.4095	-57.8076	-70.6586	-59.8835	-62.7809	-64.4192	-49.9345	-41.3257	-53.1994	-52.4029	-54.6534	-57.1363	-57.1363	-63.8344	-62.772	-52.0248	-58.4284	-61.2203
	779.695	-70.674	-72.1108	-64.949	-68.4027	-61.2384	-68.2093	-63.4925	-60.8636	-66.2145	-61.4232	-58.9854	-56.8097	-59.9586	-43.4511	-54.8173	-51.5904	-52.4711	-54.4213	-54.4213	-61.0893	-59.4648	-57.8417	-55.6024	-60.43
	781.2	-67.8509	-72.1108	-64.949	-64.4998	-68.9259	-69.1015	-61.1088	-61.6411	-64.5714	-61.1857	-58.9854	-56.8097	-59.9586	-43.4511	-54.8173	-51.5904	-51.8354	-54.4213	-54.4213	-65.4299	-59.4648	-57.8417	-56.8894	-60.43
	782.706	-68.6482	-65.9543	-65.6565	-62.995	-66.4217	-69.2752	-61.2339	-64.6879	-70.0883	-59.8933	-57.7957	-53.9451	-57.8087	-49.3176	-55.268	-53.1991	-53.3098	-52.7642	-52.7642	-64.8832	-59.3817	-62.8929	-60.6579	-59.4974
	784.211	-68.6482	-73.3785	-65.6565	-66.8758	-63.8404	-68.7395	-61.2339	-64.6879	-70.0883	-62.267	-57.7957	-53.9451	-52.3441	-53.3974	-53.3301	-53.6138	-54.888	-52.1729	-52.1729	-64.8832	-61.8872	-63.1337	-60.6579	-62.8599
	785.716	-71.3864	-73.3785	-70.0819	-63.976	-65.6437	-67.0164	-62.6843	-69.1024	-65.9129	-60.6971	-56.6426	-53.8499	-51.8637	-53.3974	-51.4255	-46.3362	-55.1163	-54.0887	-54.0887	-63.1667	-65.0999	-58.557	-65.3136	-64.8516
	787.221	-71.3864	-66.1979	-70.0819	-63.976	-65.4569	-62.8005	-57.4909	-68.5551	-63.532	-60.6971	-58.1073	-53.9807	-54.4305	-54.0933	-51.4255	-41.2312	-54.9899	-55.3537	-55.3537	-60.3942	-65.0999	-56.3907	-65.8996	-64.8516
	788.726	-69.8639	-75.4364	-66.7668	-64.5673	-65.7083	-59.7081	-54.4894	-65.6417	-62.3082	-62.0059	-58.4477	-53.7663	-53.868	-52.5496	-51.93	-39.3067	-58.2159	-54.5604	-54.5604	-61.9987	-62.091	-57.7762	-65.2414	-61.0135
	790.232	-69.5404	-75.4364	-66.7668	-65.9172	-66.679	-59.7503	-54.4894	-65.6417	-62.3082	-61.9697	-58.4477	-53.7663	-54.3877	-52.5496	-51.93	-39.3067	-56.3199	-54.5604	-54.5604	-61.9987	-62.091	-57.7762	-65.2414	-61.0135
	791.737	-69.5404	-66.6924	-69.5507	-68.4487	-66.2468	-60.477	-54.631	-64.3395	-62.435	-59.1832	-60.1711	-55.9282	-55.4046	-53.2377	-52.3199	-40.5827	-53.4633	-54.5644	-54.5644	-59.3392	-63.5094	-59.703	-64.2067	-60.6068
	793.242	-64.116	-66.6924	-65.0019	-67.017	-67.6555	-61.6855	-58.1807	-61.6323	-60.9417	-59.6552	-59.2112	-57.1796	-54.9712	-50.318	-52.9098	-45.5322	-53.6337	-54.5781	-54.5781	-58.4198	-60.3567	-63.402	-63.3169	-63.0568
	794.747	-54.8717	-74.0097	-65.0019	-66.6223	-64.7526	-63.4821	-63.3228	-60.9231	-58.7619	-60.2636	-58.1359	-58.1764	-55.3705	-49.4351	-54.2233	-49.0206	-55.5928	-54.3819	-54.3819	-59.5874	-60.7466	-63.2134	-63.8499	-61.7242
	796.252	-54.8717	-66.1144	-57.3475	-66.6223	-62.1956	-60.6834	-63.3228	-60.9231	-58.7619	-60.2636	-58.1359	-58.1764	-59.9705	-49.4351	-54.2233	-49.0206	-55.484	-54.3819	-54.3819	-59.5874	-60.7466	-63.2134	-63.8499	-61.7242
	797.758	-49.9739	-73.1927	-57.3475	-49.4265	-60.2877	-60.4853	-56.1097	-60.6147	-58.5251	-55.2125	-56.0928	-60.2192	-61.7065	-51.5944	-53.1395	-52.0983	-57.6552	-52.2285	-52.2285	-59.492	-54.7871	-62.461	-65.0568	-60.2867
	799.263	-49.9739	-73.1927	-53.9947	-49.4265	-58.0412	-60.8554	-53.1151	-60.254	-58.5251	-55.2125	-54.1187	-62.2043	-61.7065	-52.5257	-55.3541	-54.1213	-60.964	-49.8722	-49.8722	-59.8848	-54.7871	-61.7337	-65.0203	-60.2867
	800.768	-49.1172	-70.4069	-53.9947	-48.2318	-59.3761	-63.2747	-54.0811	-61.5977	-59.4372	-53.2358	-54.7451	-62.2043	-53.3524	-51.6574	-55.3541	-55.3343	-58.9985	-51.8462	-51.8462	-57.8672	-51.1349	-61.3012	-63.5759	-59.3851
	802.273	-49.1172	-70.4069	-54.3713	-50.8679	-64.3155	-65.716	-54.0811	-61.5977	-63.2939	-55.8719	-54.7451	-59.4139	-53.3524	-51.6574	-52.4903	-53.2336	-56.8511	-53.3209	-53.3209	-57.8672	-52.2774	-59.1215	-63.5759	-58.0994
	803.778	-52.3685	-67.7255	-59.1721	-57.6617	-66.5607	-66.0438	-57.5265	-62.8478	-70.7712	-59.5506	-53.5685	-55.8403	-57.3295	-52.6553	-52.0584	-50.373	-56.302	-54.2557	-54.2557	-53.4774	-56.7942	-58.0131	-65.4643	-59.7932
	805.284	-61.2571	-67.8274	-59.1721	-67.0103	-64.7674	-68.7063	-61.6946	-65.694	-70.7712	-58.4133	-53.5685	-55.8403	-57.3295	-52.6553	-52.0584	-50.373	-54.8749	-54.2557	-54.2557	-50.1047	-56.7942	-58.0131	-66.7332	-59.7932
	806.789	-70.1371	-68.1428	-71.4501	-67.3133	-68.1939	-66.6604	-61.9083	-70.2517	-61.279	-58.8807	-53.2305	-55.5771	-61.0948	-52.5375	-52.5337	-50.1604	-53.2211	-52.4727	-52.4727	-49.7168	-62.6951	-60.1679	-66.3285	-59.4784
	808.294	-70.1371	-68.1428	-71.4501	-67.3133	-70.4607	-66.3111	-61.9083	-70.2517	-60.2284	-58.8807	-55.5031	-58.0323	-55.909	-50.4084	-44.7704	-51.5605	-53.6511	-48.8637	-48.8637	-49.7168	-62.6951	-60.3412	-66.3285	-59.4784
	809.799	-73.8725	-70.9199	-73.1085	-61.7287	-65.8496	-64.5569	-60.2184	-72.2969	-61.7379	-62.6154	-59.9552	-57.9552	-53.9742	-50.1546	-41.4547	-53.4527	-54.425	-48.8291	-48.8291	-52.6434	-61.7736	-59.996	-64.0885	-58.8506
	811.304	-73.8725	-70.9199	-73.1085	-64.6039	-73.9767	-64.5569	-60.6665	-68.4294	-61.7379	-60.7434	-59.9552	-57.9552	-56.3763	-50.1546	-41.4547	-53.4527	-54.425	-48.8291	-48.8291	-57.5367	-64.019	-59.996	-63.9055	-60.5901
	812.81	-69.335	-65.7601	-69.1438	-66.7873	-72.276	-65.7624	-61.1554	-69.3276	-64.1495	-59.2278	-61.2425	-57.5461	-56.5386	-52.5399	-42.0919	-54.223	-52.9496	-54.0304	-54.0304	-58.2813	-66.2024	-62.4125	-67.2668	-59.7451
	814.315	-69.335	-71.2053	-69.1438	-64.2199	-69.4673	-65.7624	-61.1554	-69.3276	-62.5421	-57.7076	-60.1461	-58.7829	-56.7761	-54.5309	-42.0919	-54.223	-52.9496	-54.0304	-54.0304	-58.2813	-66.2024	-62.4125	-67.2668	-59.7451
	815.82	-70.1928	-71.2053	-67.9115	-64.4784	-68.075	-64.3256	-61.3821	-71.7444	-59.3593	-57.4616	-60.5258	-61.5341	-54.5704	-53.5861	-46.3974	-52.051	-54.5139	-54.2408	-54.2408	-60.0994	-62.5297	-64.4521	-64.5088	-58.4956
	817.325	-71.9128	-66.9598	-67.9115	-72.4634	-66.3593	-64.3256	-65.2416	-65.3391	-59.3593	-58.7662	-60.5258	-61.5341	-55.6849	-53.5861	-47.2815	-50.5045	-54.5139	-55.7404	-55.7404	-64.3962	-62.5297	-68.0046	-60.762	-58.4956
	818.83	-71.9128	-75.3638	-68.0484	-66.1297	-65.3102	-64.0977	-63.6733	-62.9495	-60.5722	-60.2989	-60.5646	-60.6492	-56.1851	-52.1474	-47.093	-50.2097	-59.444	-56.3586	-56.3586	-66.4239	-64.892	-63.1197	-59.4463	-59.1734
	820.336	-72.5875	-75.3638	-68.0484	-66.1297	-65.7521	-64.0977	-63.6733	-62.9495	-59.8525	-60.2989	-58.0723	-59.515	-56.56	-53.0395	-47.093	-50.2097	-59.444	-56.3586	-56.3586	-66.4239	-65.4739	-63.1197	-59.4463	-60.8857
	821.841	-69.6864	-67.5132	-68.738	-70.2012	-66.2517	-63.98	-62.6459	-64.2674	-59.8525	-58.7097	-55.2535	-59.515	-54.6865	-50.9143	-50.419	-48.1403	-57.9019	-54.4992	-54.4992	-62.7123	-59.0693	-61.5535	-60.1245	-63.5432
	823.346	-69.6864	-67.5132	-68.738	-70.9601	-66.0311	-63.98	-62.8189	-64.185	-60.9222	-59.4077	-55.2535	-58.7818	-54.6865	-50.9143	-51.3792	-48.3448	-57.9019	-54.6143	-54.6143	-58.5876	-59.0693	-61.2955	-65.0347	-63.5432
	824.851	-68.557	-73.5122	-66.2135	-65.8461	-70.2445	-65.3887	-61.2632	-64.1831	-64.4196	-61.6518	-54.3082	-55.7206	-50.6754	-49.1833	-51.3792	-50.5502	-53.9522	-56.3463	-56.3463	-56.3713	-57.9595	-58.9836	-64.7033	-63.1248
	826.356	-68.557	-66.28	-66.2135	-67.3427	-66.5893	-65.3887	-61.2632	-66.034	-64.4196	-59.4921	-54.3082	-55.7206	-50.6754	-49.1833	-48.8613	-51.7959	-53.9522	-54.1812	-54.1812	-57.8137	-57.9595	-58.5006	-63.59	-63.1248
	827.862	-67.8698	-67.5071	-66.7168	-68.3064	-69.5855	-63.2766	-59.9463	-65.5858	-64.7481	-59.8305	-59.8883	-53.7797	-57.3541	-49.4471	-47.5094	-51.071	-53.5819	-52.2184	-52.2184	-59.9054	-60.2258	-62.3464	-63.6597	-61.2272
	829.367	-70.5704	-67.5071	-67.1788	-68.3064	-74.0288	-63.2766	-59.9463	-65.5858	-64.781	-59.8305	-58.8732	-54.3525	-57.3541	-51.9632	-47.5094	-51.071	-53.5819	-52.2184	-52.2184	-59.9054	-62.7633	-62.3464	-63.6597	-61.3498
	830.872	-70.5704	-63.3611	-67.1788	-64.9821	-70.6859	-66.7713	-60.9161	-62.5171	-63.9986	-64.3516	-59.5268	-55.1811	-50.5215	-54.4737	-47.1733	-51.4482	-52.3319	-52.4654	-52.4654	-57.3332	-65.9389	-64.3779	-64.2907	-61.3615
	832.377	-74.0233	-63.3611	-70.605	-64.9821	-68.7055	-66.7713	-62.5093	-60.9343	-63.9986	-64.3516	-59.5268	-55.1811	-47.8881	-54.4737	-47.457	-53.8699	-52.3319	-52.1169	-52.1169	-58.2542	-65.9389	-65.4348	-61.496	-61.3615
	833.882	-73.1132	-75.5903	-70.605	-65.5706	-64.1735	-70.3592	-63.8156	-58.152	-64.2253	-60.2439	-60.303	-52.1879	-46.3631	-54.6328	-48.7228	-52.95	-55.913	-51.01	-51.01	-64.162	-67.9628	-65.3754	-59.3206	-62.8022
	835.388	-73.1132	-68.8542	-73.0993	-65.1536	-63.5034	-70.3592	-63.8156	-58.152	-61.6172	-61.9637	-57.0047	-49.0809	-45.4818	-54.6715	-48.7228	-52.95	-55.913	-51.01	-51.01	-64.162	-67.9628	-65.3754	-59.3206	-62.8022
	836.893	-70.2914	-70.6014	-73.0993	-66.4789	-65.5432	-65.1517	-63.7153	-57.3712	-60.2378	-64.3684	-56.4674	-48.0813	-47.0509	-49.5731	-51.0612	-49.9185	-57.6193	-50.8501	-50.8501	-63.0935	-64.7226	-63.1249	-64.063	-61.6752
	838.398	-70.2914	-70.6014	-65.5759	-63.4718	-61.9941	-65.1517	-63.888	-58.7045	-60.2378	-61.0091	-56.4674	-48.0813	-48.0654	-49.5731	-51.0612	-49.9185	-57.6193	-50.8501	-50.8501	-60.7786	-64.0214	-63.1249	-68.9661	-62.549
	839.903	-69.7146	-71.1571	-65.5759	-63.1283	-61.6894	-63.961	-66.0735	-60.8225	-58.9679	-58.9552	-57.1437	-49.4653	-49.5717	-48.8869	-51.1195	-48.4393	-58.8043	-52.7057	-52.7057	-58.7052	-63.1444	-65.0802	-70.3437	-62.038
	841.408	-69.7146	-71.1571	-63.7406	-63.1283	-62.8726	-63.961	-66.0735	-60.8225	-59.8226	-58.9552	-56.1382	-49.4653	-53.5881	-46.983	-54.6763	-49.0868	-58.8043	-53.7809	-53.7809	-58.7052	-63.1444	-64.3137	-70.3437	-62.038
	842.914	-78.4809	-67.0419	-71.5294	-64.1819	-61.8805	-64.225	-71.2577	-62.5534	-59.0068	-58.6661	-59.5915	-52.3409	-60.765	-45.4788	-53.3554	-50.0718	-57.0111	-55.0539	-55.0539	-57.31	-65.5406	-60.7958	-66.8651	-65.5983
	844.419	-66.5334	-70.1338	-71.5294	-68.2319	-63.8857	-68.0095	-68.7821	-64.893	-59.0068	-58.2041	-59.5915	-55.6338	-60.765	-45.4788	-53.3554	-50.0718	-56.9155	-55.0539	-55.0539	-59.7479	-65.5406	-60.7958	-60.7217	-65.5983
	845.924	-70.0507	-70.1338	-70.3462	-71.1805	-69.4766	-67.2705	-67.2138	-66.1364	-60.4568	-57.907	-61.1523	-59.3399	-54.147	-46.5105	-51.1704	-51.0163	-60.3833	-55.0925	-55.0925	-63.0686	-74.5044	-60.4451	-58.2462	-66.6123
	847.429	-70.0507	-67.8014	-70.3462	-65.3849	-68.1446	-65.4875	-67.2138	-66.1364	-60.4568	-58.1628	-61.1523	-59.3399	-54.147	-46.5105	-50.1623	-54.3981	-56.3463	-54.5534	-54.5534	-63.0686	-67.7748	-63.1303	-58.2462	-63.5489
	848.935	-69.7598	-73.3161	-68.2575	-64.6574	-66.3229	-65.0534	-63.5448	-68.3592	-61.2827	-59.6437	-63.67	-60.3535	-50.8609	-48.606	-50.1623	-56.9063	-52.9964	-51.9866	-51.9866	-63.9389	-64.4093	-63.9784	-60.6621	-62.5579
	850.44	-69.7598	-73.3161	-68.2575	-64.6574	-67.0337	-67.4251	-61.5397	-71.6978	-62.6279	-59.6437	-61.3713	-59.829	-50.8609	-50.5147	-52.2682	-54.355	-51.5852	-50.5705	-50.5705	-65.6607	-64.4093	-65.9519	-62.0136	-62.5579
	851.945	-78.1064	-66.7022	-76.3853	-73.9666	-65.8853	-64.9772	-61.372	-70.6176	-61.6282	-61.1944	-59.8047	-58.7591	-49.897	-52.9777	-55.0688	-55.3066	-51.1472	-51.1791	-51.1791	-66.3608	-62.2858	-62.6147	-62.6005	-65.0636
	853.45	-78.1064	-66.7022	-76.3853	-73.9666	-67.6705	-64.5716	-61.372	-70.6176	-61.6282	-61.1944	-59.8047	-58.7591	-49.4888	-52.9777	-55.0688	-55.3066	-52.3291	-51.1791	-51.1791	-66.3608	-62.2858	-62.6147	-62.6005	-65.0636
	854.955	-71.3302	-76.4418	-64.5302	-66.7519	-74.2364	-66.6971	-61.0066	-64.0945	-61.2072	-63.3666	-55.8819	-55.7423	-50.2523	-53.3609	-55.3797	-53.8738	-54.1421	-49.2851	-49.2851	-62.8953	-63.5604	-58.3073	-64.6558	-62.7112
	856.461	-71.7651	-67.6714	-64.5302	-67.7223	-67.6597	-65.5096	-62.6493	-62.7331	-60.6287	-59.0828	-56.8705	-52.9359	-49.92	-54.3497	-59.9121	-50.9098	-54.8541	-51.0634	-51.0634	-66.3238	-65.4555	-56.8419	-63.2574	-64.0273
	857.966	-71.7651	-73.1367	-63.6185	-70.9548	-65.8909	-64.5795	-61.5869	-64.352	-59.7741	-58.11	-58.6562	-54.0863	-49.5234	-54.2305	-54.7618	-49.5495	-54.8595	-55.2887	-55.2887	-65.5017	-64.7122	-57.0573	-63.6516	-64.5689
	859.471	-72.0324	-73.1367	-63.6185	-68.8895	-65.9352	-64.8042	-61.5869	-64.352	-59.7741	-59.0101	-58.6562	-54.0863	-48.9892	-54.2305	-54.7618	-49.5495	-54.8459	-55.2887	-55.2887	-65.5017	-64.1438	-57.0573	-63.6516	-64.5689
	860.976	-69.6984	-65.5762	-67.4602	-68.6853	-64.3647	-65.2296	-62.9683	-62.7268	-62.6641	-60.836	-58.0878	-57.0526	-50.6495	-52.4741	-49.5541	-53.8063	-54.1467	-52.2615	-52.2615	-63.1885	-58.6454	-62.566	-63.5911	-61.0729
	862.481	-69.6984	-65.5762	-67.4602	-68.6853	-64.1268	-62.2742	-64.0049	-63.3625	-64.0929	-60.836	-57.856	-57.0526	-55.1542	-52.3861	-49.5541	-53.8063	-53.9012	-52.2615	-52.2615	-61.4245	-58.6454	-62.566	-61.023	-61.0729
	863.987	-70.4008	-72.445	-68.0223	-67.672	-62.2934	-63.7712	-62.8261	-63.3877	-59.8237	-68.0248	-59.7152	-57.0231	-57.6954	-50.03	-48.1234	-54.8923	-52.7094	-52.7332	-52.7332	-59.858	-53.807	-59.9436	-59.2102	-59.7427
	865.492	-70.4008	-66.9988	-65.6192	-65.4479	-62.3814	-63.6489	-62.8261	-63.3877	-59.8237	-61.7531	-61.4176	-56.5178	-52.1845	-50.03	-47.0701	-58.3296	-51.9102	-54.7504	-54.7504	-59.858	-54.3776	-60.8505	-59.2102	-60.2625
	866.997	-72.0397	-70.5363	-65.6192	-64.1351	-65.67	-64.4363	-62.109	-62.1854	-58.2806	-60.2855	-67.0399	-58.6814	-49.9023	-48.4339	-47.9348	-55.2289	-51.7223	-57.5564	-57.5564	-56.6771	-58.5098	-62.045	-58.6292	-60.0156
	868.502	-69.0217	-70.5363	-69.6936	-62.2174	-67.1178	-63.4522	-62.2164	-62.0618	-56.8541	-62.0308	-67.3953	-55.0351	-50.2939	-48.7937	-49.7162	-56.1127	-52.3893	-58.5785	-58.5785	-56.9745	-61.9039	-59.355	-60.2398	-60.0156
	870.007	-69.0217	-66.5637	-69.6936	-64.3029	-68.6289	-63.4522	-62.241	-61.5463	-56.8541	-58.7706	-67.3953	-55.0351	-51.3025	-48.7937	-49.7162	-56.1127	-52.3893	-58.5785	-58.5785	-58.5057	-64.4098	-59.355	-60.911	-59.39
	871.513	-70.743	-71.2398	-71.5106	-67.3939	-65.639	-67.768	-63.5829	-62.297	-56.9611	-54.9193	-61.8266	-54.4624	-52.4128	-50.272	-50.137	-55.8064	-51.1824	-54.5381	-54.5381	-58.5912	-62.1511	-58.81	-59.9205	-61.136
	873.018	-72.4257	-71.2398	-71.5106	-65.0638	-62.941	-68.4611	-63.5829	-62.297	-58.4874	-55.8529	-61.5459	-54.9184	-54.4312	-48.6876	-50.137	-56.1208	-49.8742	-53.9344	-53.9344	-58.5912	-62.1511	-59.826	-59.9205	-61.136
	874.523	-72.4257	-69.0323	-64.0579	-60.9332	-63.0476	-66.8149	-65.4364	-61.6705	-59.7882	-60.32	-64.4687	-55.9561	-56.5356	-50.5625	-46.2285	-54.7365	-49.9239	-56.213	-56.213	-59.9406	-57.2793	-62.8813	-61.131	-62.0341
	876.028	-68.1743	-69.0323	-64.0579	-60.9332	-64.7513	-67.2801	-64.8578	-59.6904	-59.7882	-60.32	-64.4687	-55.9561	-56.5356	-50.5625	-43.5886	-55.7682	-54.0519	-56.8196	-56.8196	-61.1709	-55.3485	-62.0203	-62.0098	-64.0761
	877.533	-70.9992	-67.9686	-67.9877	-62.6094	-67.5283	-69.2483	-63.1384	-60.3599	-57.8853	-57.4608	-61.6746	-56.2954	-51.0191	-55.3952	-44.2295	-54.2298	-56.6015	-55.2791	-55.2791	-62.3745	-57.2647	-65.2606	-62.1162	-64.0761
	879.039	-70.9992	-68.945	-69.8237	-65.4344	-66.6469	-71.5629	-63.1384	-60.3599	-57.1774	-58.5164	-58.1555	-53.998	-51.0191	-56.8211	-44.2295	-54.2298	-56.5515	-55.2791	-55.2791	-62.3745	-61.9621	-65.2606	-62.1162	-63.4988
	880.544	-72.4303	-68.3855	-69.8237	-65.507	-63.0899	-71.9377	-61.8881	-61.7786	-61.2361	-57.8031	-57.4255	-53.998	-54.5882	-54.2698	-47.0299	-53.425	-58.0622	-53.9872	-53.9872	-60.758	-63.4999	-71.6069	-62.1426	-65.72
	882.049	-72.4303	-68.3855	-64.0252	-68.7994	-63.969	-64.5359	-60.5391	-61.2499	-61.2361	-57.4477	-57.4255	-54.3221	-54.5882	-54.2698	-49.662	-47.7859	-56.011	-53.0152	-53.0152	-57.3214	-63.4999	-61.7075	-61.5617	-65.72
	883.554	-74.6115	-74.4064	-64.0252	-69.1954	-66.9441	-65.5985	-60.6436	-62.0681	-61.6207	-59.222	-58.5815	-54.0625	-57.0512	-52.3998	-51.5869	-46.1577	-55.1704	-53.4853	-53.4853	-59.411	-63.4423	-57.5834	-62.1948	-63.5639
	885.059	-74.6115	-74.4064	-63.6051	-69.1954	-68.1959	-66.7413	-60.6436	-62.0681	-60.1362	-59.222	-57.7255	-54.0625	-54.0274	-52.3998	-51.5869	-46.1577	-54.5999	-53.4853	-53.4853	-59.411	-63.5126	-57.5834	-62.1948	-63.5639
	886.565	-70.0213	-66.5048	-63.6051	-73.0725	-68.0945	-66.5494	-60.5398	-65.444	-58.4078	-61.2417	-57.5628	-54.7589	-51.1258	-51.0321	-49.6834	-48.3602	-52.295	-57.0648	-57.0648	-58.9023	-57.9796	-59.374	-66.0124	-61.8509
	888.07	-80.126	-72.9016	-71.3076	-73.0725	-66.4539	-68.3234	-60.5398	-65.444	-58.4078	-61.2417	-59.0383	-56.7807	-50.3779	-49.928	-49.6834	-48.3602	-52.2134	-57.0648	-57.0648	-58.9023	-56.3126	-59.374	-66.0124	-60.6216
	889.575	-68.7928	-72.9016	-67.0719	-67.8363	-66.1052	-69.7854	-61.6181	-62.9054	-60.8892	-58.6162	-56.9599	-56.4271	-52.1191	-50.8182	-50.4965	-47.7136	-56.9491	-54.2151	-54.2151	-60.1356	-59.0032	-60.172	-65.4226	-61.208
	891.08	-68.7928	-66.9062	-67.0719	-62.548	-67.1927	-63.6117	-63.5699	-65.2098	-59.4874	-57.4713	-56.9599	-56.4271	-57.8611	-50.8182	-51.3506	-48.2328	-61.2377	-51.1292	-51.1292	-59.3613	-59.0032	-61.3688	-65.3217	-61.208
	892.585	-68.3988	-73.8654	-69.2807	-63.7137	-67.121	-64.188	-64.6499	-69.5242	-59.4874	-54.7782	-54.5654	-53.7112	-56.0962	-51.2289	-50.6259	-49.4788	-54.9421	-52.5136	-52.5136	-59.1676	-61.6461	-60.2573	-62.7476	-62.0209
	894.091	-68.3988	-73.8654	-69.2807	-66.716	-71.4239	-64.2761	-64.6499	-69.5242	-58.7128	-54.8205	-52.9258	-53.7436	-52.0904	-52.585	-50.6259	-49.4788	-53.8411	-52.5136	-52.5136	-59.1676	-58.2038	-60.2573	-62.7476	-62.0209
	895.596	-60.475	-67.2678	-73.7132	-63.8399	-59.2655	-65.1479	-61.4919	-64.2177	-60.4073	-58.3096	-53.5131	-54.4931	-52.2489	-52.1803	-51.9113	-50.8034	-56.0305	-50.538	-50.538	-58.9022	-59.2416	-60.1412	-64.4339	-65.2188
	897.101	-60.475	-65.4786	-73.7132	-63.8399	-52.7163	-60.9121	-57.9498	-57.742	-60.4073	-58.3096	-53.5131	-54.4931	-52.2489	-52.1803	-52.8925	-53.3866	-57.2276	-49.8065	-49.8065	-65.0194	-59.1367	-61.1371	-65.1487	-61.1365
	898.606	-55.5238	-65.4786	-66.4235	-60.3053	-50.6833	-57.0295	-56.2356	-55.7649	-61.7608	-63.4544	-56.0074	-53.8283	-48.0874	-51.7662	-52.8925	-55.7955	-60.8773	-50.2754	-50.2754	-62.9668	-58.392	-60.729	-61.5954	-59.6475
	900.111	-54.9209	-60.0344	-66.4235	-60.3053	-52.1015	-55.6712	-56.2356	-55.7649	-63.1401	-63.4544	-58.7351	-54.9404	-48.0874	-50.9499	-51.8913	-50.9495	-59.8682	-53.6188	-53.6188	-62.9668	-58.392	-63.2341	-61.5954	-59.6475
	901.617	-54.9209	-60.4792	-62.6116	-61.8391	-56.8569	-57.7635	-56.5037	-57.6898	-62.0269	-56.8453	-59.1531	-54.9404	-49.0732	-48.1006	-52.3223	-47.5383	-60.2331	-56.0981	-56.0981	-58.2334	-60.4131	-61.0641	-62.992	-59.9941
	903.122	-58.3312	-60.4792	-62.6116	-63.1505	-67.635	-63.5786	-57.1921	-63.0402	-62.0269	-56.2927	-59.1531	-57.4217	-49.0732	-48.1006	-52.3223	-47.5383	-57.0834	-56.0981	-56.0981	-59.9406	-63.5583	-61.0641	-63.7964	-59.9941
	904.627	-66.0627	-63.3495	-65.705	-65.4722	-64.0736	-65.6929	-58.9158	-62.941	-62.2589	-61.4659	-58.3813	-58.0182	-51.7703	-46.4755	-51.3027	-48.3185	-54.2097	-54.1613	-54.1613	-61.8365	-63.9192	-59.2044	-66.5351	-60.3703
	906.132	-66.0627	-63.3495	-65.705	-65.585	-62.4338	-65.7646	-58.9158	-62.941	-60.9689	-62.012	-59.242	-58.0182	-51.0537	-46.4755	-49.4512	-51.2296	-52.8254	-51.3728	-51.3728	-61.8365	-58.9686	-57.098	-66.5351	-63.7297
	907.637	-69.8712	-68.8049	-68.2772	-69.4287	-67.1339	-62.4242	-62.9632	-60.0142	-61.715	-61.2038	-58.3391	-59.2173	-50.1195	-46.7028	-48.2116	-52.0942	-51.7593	-52.498	-52.498	-59.2259	-56.8967	-57.1599	-69.6651	-65.4385
	909.143	-69.8712	-69.2997	-68.2772	-69.4287	-68.1301	-64.9123	-64.6763	-61.4853	-61.715	-61.2038	-59.0098	-56.802	-51.5647	-49.6708	-48.2116	-52.0942	-51.5218	-52.498	-52.498	-60.9774	-56.8967	-57.1599	-67.4661	-65.4385
	910.648	-72.6944	-70.5885	-66.144	-67.1581	-67.4905	-71.9731	-63.5152	-63.983	-62.147	-60.8519	-61.8398	-57.1347	-53.4763	-56.4955	-48.8443	-58.0726	-52.2199	-56.1728	-56.1728	-63.0863	-57.8428	-58.5443	-69.3141	-65.9599
	912.153	-69.5787	-70.5885	-66.144	-66.1575	-71.0554	-68.4095	-63.5152	-63.983	-63.6054	-59.8419	-61.8398	-57.1347	-53.1109	-56.4955	-48.8443	-58.0726	-55.1069	-56.1728	-56.1728	-63.0863	-60.7426	-58.5443	-69.3141	-65.9599
	913.658	-69.5787	-72.1342	-63.7561	-69.9846	-73.2366	-68.5168	-64.1869	-63.7851	-61.0824	-61.0577	-63.8682	-55.9302	-53.2537	-54.1801	-50.4637	-56.1081	-54.6007	-60.9813	-60.9813	-62.4756	-63.8163	-56.5829	-62.9835	-64.3193
	915.163	-72.424	-72.1342	-69.4244	-67.5128	-67.7786	-70.8155	-64.7585	-60.7966	-61.0824	-62.5899	-63.7897	-55.1707	-54.7236	-51.4665	-49.465	-54.847	-59.0404	-61.6197	-61.6197	-64.9247	-61.983	-56.9744	-61.3168	-65.1911
	916.669	-69.5991	-68.4658	-69.4244	-68.2664	-68.1962	-68.909	-65.4954	-60.9432	-60.6235	-62.5482	-63.0342	-55.9356	-54.9525	-51.1777	-47.7592	-53.8263	-55.6554	-55.0725	-55.0725	-65.7619	-60.0682	-58.1142	-61.1614	-65.6214
	918.174	-69.5991	-73.3612	-74.5177	-68.2664	-66.8435	-65.1518	-65.4954	-60.9432	-60.6235	-62.5482	-63.0342	-55.9356	-53.2933	-51.1777	-47.7592	-53.8263	-50.2804	-55.0725	-55.0725	-65.7619	-60.0682	-58.1142	-61.1614	-65.6214
	919.679	-69.9633	-73.3612	-74.5177	-64.8534	-67.0885	-61.6689	-62.4668	-63.9921	-59.1461	-56.6703	-61.4601	-57.7489	-52.2727	-51.0441	-48.3639	-53.2089	-50.2189	-35.6881	-35.6881	-63.7829	-56.2445	-57.5215	-60.8407	-69.0606
	921.184	-69.9633	-65.4139	-66.1451	-64.8534	-70.4289	-62.5388	-58.6428	-66.2738	-57.4373	-56.6703	-68.6562	-57.7489	-52.2727	-49.0624	-51.8471	-55.2373	-51.2771	-24.9456	-24.9456	-60.4531	-55.7349	-61.2473	-62.5582	-69.0606
	922.689	-74.666	-71.6933	-66.1451	-66.5379	-70.1679	-65.6005	-57.9947	-66.7134	-57.4889	-58.9111	-58.6095	-59.8041	-52.6274	-50.4002	-51.8471	-56.5532	-52.9852	-20.0051	-20.0051	-59.9231	-59.7095	-66.4867	-65.9245	-65.535
	924.195	-74.666	-71.6933	-67.3907	-67.0464	-68.2116	-64.3541	-57.9947	-66.7134	-57.4889	-60.6022	-58.6095	-63.6166	-52.6274	-50.4002	-54.7877	-54.6067	-54.4954	-19.2201	-19.2201	-59.9231	-62.2916	-62.3972	-65.9245	-65.8689
	925.7	-72.9486	-68.5236	-67.3907	-70.248	-66.1336	-65.0193	-59.566	-63.7628	-59.6345	-61.9568	-55.1758	-60.054	-50.7235	-53.3534	-52.9147	-54.766	-53.1857	-22.389	-22.389	-59.7365	-61.6107	-63.5793	-64.0483	-65.2374
	927.205	-67.0568	-68.5236	-71.0907	-67.661	-65.2571	-69.5187	-62.5151	-58.623	-62.8332	-58.4104	-55.8576	-60.054	-50.7235	-53.3534	-52.9147	-54.766	-53.2091	-22.389	-22.389	-58.7948	-61.6107	-63.5793	-61.5554	-65.2374
	928.71	-72.8872	-72.0557	-65.9748	-68.5537	-68.2128	-67.0563	-65.6711	-56.4192	-64.2387	-57.3563	-58.5428	-53.3517	-53.5688	-55.1299	-49.3149	-53.5944	-54.8177	-30.3844	-30.3844	-59.5985	-57.6094	-62.4423	-62.4818	-65.0637
	930.215	-72.8872	-67.6157	-65.9748	-68.5537	-69.4741	-67.0563	-65.6711	-56.4192	-64.2387	-57.3563	-60.5697	-50.1488	-51.9695	-54.0637	-51.3627	-51.855	-54.8177	-47.0154	-47.0154	-59.5985	-57.6094	-61.3619	-62.4818	-65.0637
	931.721	-75.0692	-75.7822	-63.301	-67.0158	-67.556	-65.9999	-65.0914	-55.6512	-69.7927	-62.9414	-58.4012	-47.6901	-53.273	-50.0575	-54.739	-50.35	-56.4489	-52.0504	-52.0504	-62.5641	-58.15	-59.578	-64.8734	-62.7736
	933.226	-75.0692	-75.7822	-63.301	-66.5882	-65.3266	-65.9999	-64.7452	-57.4749	-62.6624	-66.1291	-58.4012	-47.6901	-50.1668	-50.0575	-54.739	-50.35	-56.4489	-52.0504	-52.0504	-59.9305	-60.0705	-59.578	-66.4815	-61.2347
	934.731	-72.075	-66.8813	-67.7699	-64.856	-65.4296	-68.6689	-67.3974	-64.2928	-61.8103	-64.3096	-54.2973	-46.3803	-49.9578	-48.3347	-52.5033	-52.5705	-53.7361	-53.8507	-53.8507	-59.7404	-62.3304	-57.9009	-62.0395	-61.3258
	936.236	-72.075	-66.8813	-67.7699	-67.2785	-64.6343	-68.6689	-67.3974	-64.2928	-61.8103	-61.5044	-53.5715	-48.0808	-52.8855	-50.2505	-52.5033	-52.5705	-53.7361	-53.8507	-53.8507	-59.7404	-62.3304	-57.9009	-62.0395	-61.3258
	937.741	-69.43	-70.9917	-63.1862	-72.2142	-62.6012	-66.9283	-71.5673	-66.127	-64.2991	-61.07	-54.2186	-53.7387	-52.3704	-54.8779	-51.8969	-58.3906	-51.9199	-54.5155	-54.5155	-61.5386	-65.7762	-60.5643	-64.563	-64.0713
	939.247	-74.4547	-67.997	-63.1862	-72.2142	-62.1023	-66.9283	-66.3761	-65.7914	-64.2991	-61.07	-54.2186	-53.7387	-52.8962	-54.8779	-52.9102	-57.0347	-51.9199	-52.669	-52.669	-60.082	-65.7762	-63.2371	-64.9089	-64.0713
	940.752	-74.4547	-68.3776	-65.3117	-67.7277	-63.694	-69.9247	-44.1037	-66.5978	-63.3589	-61.6966	-54.3492	-53.093	-52.7042	-55.2987	-51.8474	-55.1543	-49.0897	-55.8144	-55.8144	-63.1452	-64.7189	-64.2627	-63.3517	-62.3636
	942.257	-74.6184	-68.3776	-65.3117	-67.7277	-67.807	-69.9247	-44.1037	-66.5978	-66.0473	-61.6966	-55.2089	-53.093	-52.7042	-52.8698	-51.8474	-55.1543	-49.0897	-55.8144	-55.8144	-63.1452	-67.2042	-64.2627	-63.3517	-62.4116
	943.762	-69.8936	-67.751	-67.9639	-70.6753	-65.8389	-67.6028	-33.9556	-62.4841	-64.416	-59.0896	-58.3221	-54.4486	-47.3522	-50.1858	-49.9292	-56.4355	-51.0043	-56.0576	-56.0576	-65.1351	-61.1716	-63.6571	-64.3239	-61.8317
	945.268	-69.8936	-67.751	-67.9639	-68.3404	-64.3313	-67.6028	-33.9556	-65.3132	-64.416	-58.5884	-58.3221	-55.7838	-47.3522	-50.1858	-47.6406	-57.1429	-51.0043	-55.4579	-55.4579	-62.9024	-61.1716	-65.1591	-64.6011	-61.8317
	946.773	-68.977	-71.187	-66.736	-66.6595	-66.1396	-65.2962	-29.2436	-66.5679	-60.6944	-59.3234	-63.4223	-54.5821	-24.1432	-50.2023	-47.6406	-56.216	-54.3132	-51.1254	-51.1254	-56.398	-62.2919	-65.6113	-66.8566	-59.3136
	948.278	-68.977	-70.8711	-66.736	-68.8839	-66.3635	-65.2962	-28.6139	-66.5679	-60.0938	-58.3028	-63.4223	-54.5821	-24.1432	-50.2023	-47.4237	-56.179	-54.3132	-47.6691	-47.6691	-56.398	-62.2919	-65.938	-66.8566	-59.3136
	949.783	-76.361	-70.8711	-62.6096	-68.8209	-66.2386	-66.2003	-31.9511	-40.029	-60.1945	-55.5808	-64.2595	-54.1123	-18.9921	-52.6346	-49.2939	-53.0538	-56.1058	-46.4226	-46.4226	-57.0639	-60.2672	-63.537	-68.0568	-60.1021
	951.288	-67.6187	-71.4793	-62.6096	-68.8209	-65.8886	-66.2003	-31.9511	-40.029	-60.1945	-55.5808	-61.9753	-53.3445	-17.8281	-51.5057	-49.2939	-53.0538	-56.1058	-46.4226	-46.4226	-57.0639	-60.2981	-63.537	-68.0568	-59.0578
	952.794	-67.6187	-75.6416	-63.7085	-67.6274	-67.6743	-64.1697	-40.2373	-31.3814	-60.8113	-53.593	-58.2655	-34.3545	-20.4318	-49.256	-50.4991	-50.1012	-56.7405	-47.7107	-47.7107	-60.712	-61.3469	-65.58	-75.4007	-62.9578
	954.299	-69.9641	-75.6416	-66.6352	-64.2207	-67.9432	-64.1697	-57.4094	-27.7356	-64.8418	-54.4839	-58.2655	-34.3545	-27.3723	-49.256	-50.3396	-50.492	-56.7405	-53.2231	-53.2231	-58.2246	-61.3469	-65.7525	-66.1991	-62.9578
	955.804	-68.4767	-66.2411	-66.6352	-65.5897	-65.15	-68.2113	-62.856	-28.0903	-62.633	-57.0793	-55.7481	-24.5191	-38.9692	-45.5862	-51.3387	-51.9819	-51.2232	-58.9297	-58.9297	-60.2825	-67.8745	-55.9177	-58.8772	-63.9374
	957.309	-68.4767	-66.2411	-61.4887	-66.4796	-65.2128	-68.2113	-62.856	-28.0903	-62.633	-57.1891	-53.387	-20.0645	-49.148	-42.9979	-51.3387	-51.9819	-51.2232	-58.9297	-58.9297	-60.2825	-67.8745	-55.9177	-58.8772	-63.9374
	958.814	-65.2953	-71.1437	-61.4887	-60.881	-70.4634	-64.9315	-63.9906	-32.58	-61.0603	-56.0374	-54.7004	-19.6827	-56.1336	-42.9795	-56.2566	-47.3889	-49.227	-55.2407	-55.2407	-61.0731	-63.5745	-53.4453	-58.9531	-64.5221
	960.32	-65.2953	-66.077	-61.1278	-54.1983	-75.8759	-64.9928	-60.765	-42.7349	-64.2706	-59.0733	-54.7004	-19.6827	-55.4678	-42.9795	-56.2566	-47.3889	-49.4285	-55.2407	-55.2407	-64.9519	-58.9563	-53.4453	-59.7682	-64.5943
	961.825	-70.618	-75.4988	-61.1278	-53.5494	-74.7861	-62.3226	-61.1736	-64.0978	-64.2706	-51.6613	-62.1074	-23.3197	-51.1883	-43.7808	-58.6814	-48.4611	-52.7207	-55.2541	-55.2541	-57.5998	-60.55	-59.2149	-60.4199	-61.8144
	963.33	-70.618	-75.4988	-64.6277	-53.5494	-72.8102	-55.343	-61.1736	-64.0978	-64.2237	-51.6613	-61.3998	-23.3197	-53.327	-48.0027	-54.7404	-49.2973	-50.1821	-54.5552	-54.5552	-57.5998	-60.55	-59.7069	-60.4199	-61.8144
	964.835	-72.2537	-69.3125	-63.7044	-56.2854	-70.458	-51.6141	-61.7928	-65.9729	-63.539	-47.1789	-60.4152	-32.1355	-50.5696	-52.4087	-49.4954	-49.3919	-48.297	-54.7383	-54.7383	-53.59	-65.5802	-55.8165	-64.1606	-60.7532
	966.34	-72.6739	-69.3125	-63.7044	-60.6153	-67.5989	-51.1872	-55.6906	-64.3935	-63.539	-46.9967	-60.4152	-51.134	-50.5696	-52.4087	-49.4954	-49.3919	-46.1767	-54.7383	-54.7383	-54.5073	-65.5802	-55.8165	-71.1425	-60.7532
	967.846	-72.6739	-75.3151	-65.8391	-67.431	-68.3867	-54.3032	-52.0042	-59.4718	-65.3215	-50.2087	-58.3444	-58.4465	-45.0141	-50.4341	-47.7965	-50.0497	-43.8017	-54.6878	-54.6878	-54.9152	-59.1853	-55.4909	-66.0549	-62.7726
	969.351	-68.8607	-67.1869	-65.8391	-68.463	-63.4501	-60.4344	-52.0042	-59.4718	-56.607	-54.3501	-58.3444	-58.4465	-45.0141	-50.4341	-47.8804	-50.9045	-43.189	-55.1047	-55.1047	-54.9152	-56.1162	-59.2344	-66.0549	-65.3337
	970.856	-76.6371	-73.1248	-66.925	-68.2703	-60.7159	-64.6582	-52.1918	-62.2135	-53.0492	-59.2871	-60.5028	-59.9772	-48.225	-47.4587	-47.8804	-53.7318	-45.6994	-52.6521	-52.6521	-54.5471	-54.7966	-63.3794	-62.3982	-66.57
	972.361	-76.6371	-73.1248	-66.925	-68.2703	-62.3555	-65.8591	-54.3994	-62.7614	-53.0492	-59.2871	-59.0912	-58.3962	-48.225	-46.729	-46.7376	-55.6219	-49.6835	-51.7714	-51.7714	-56.6088	-54.7966	-63.7949	-60.2427	-66.57
	973.866	-72.16	-67.3384	-70.3598	-71.2368	-69.5417	-65.8108	-56.3059	-64.76	-53.0643	-60.7875	-56.9701	-54.674	-47.1849	-43.5926	-46.7903	-50.4367	-50.7818	-52.0683	-52.0683	-57.9243	-53.8601	-71.223	-62.0271	-68.7679
	975.372	-72.16	-67.3384	-70.3598	-71.2368	-69.0837	-63.5709	-56.3059	-64.76	-54.6051	-60.7875	-56.9701	-54.674	-43.739	-43.5926	-46.7903	-50.4367	-49.5111	-52.0683	-52.0683	-57.9243	-53.8601	-71.223	-62.0271	-68.7679
	976.877	-71.6141	-80.2601	-70.1691	-64.3691	-68.2714	-69.2474	-59.6643	-64.274	-56.7774	-60.7623	-57.9201	-51.046	-43.6013	-44.1453	-52.1469	-46.9498	-53.973	-55.7966	-55.7966	-57.4994	-55.6715	-66.2141	-63.2807	-68.9517
	978.382	-71.9728	-72.1523	-70.1691	-63.1259	-69.3789	-70.9623	-61.0277	-59.1093	-56.7774	-57.9021	-60.302	-51.4589	-46.5993	-26.6839	-53.4745	-44.6523	-56.7347	-57.9491	-57.9491	-58.894	-58.6339	-60.4014	-60.6413	-67.5677
	979.887	-71.9728	-72.1523	-67.9805	-64.1889	-68.4478	-66.6662	-62.9413	-56.0386	-60.852	-58.1952	-59.9505	-51.6373	-51.3567	-18.7851	-53.0956	-43.823	-52.0978	-61.3572	-61.3572	-60.9398	-57.8075	-64.9059	-46.376	-62.4912
	981.392	-75.7197	-67.1916	-67.9805	-63.0168	-67.4325	-63.9472	-62.9413	-56.0386	-69.8471	-57.389	-59.9505	-51.6373	-58.8214	-18.7851	-53.0956	-43.823	-50.4812	-61.3572	-61.3572	-60.9398	-57.8075	-64.9059	-46.376	-62.4912
	982.898	-68.0163	-69.6041	-52.8937	-62.6342	-65.8176	-67.6123	-66.29	-56.9367	-63.1015	-59.5296	-60.7452	-48.9834	-54.4306	-15.943	-54.803	-46.8241	-54.4881	-59.8512	-59.8512	-55.629	-62.815	-66.3059	-34.3479	-63.2463
	984.403	-68.0163	-69.6041	-52.8937	-62.6342	-67.5607	-69.1976	-66.1252	-61.3624	-63.1015	-59.5296	-56.3705	-48.9834	-55.1166	-17.1018	-54.803	-51.658	-56.0437	-55.7464	-55.7464	-40.1342	-62.815	-54.7712	-28.8783	-63.2463
	985.908	-68.7499	-68.5526	-46.2362	-68.2942	-65.9758	-69.9315	-65.5347	-62.4985	-61.5761	-57.4255	-55.0072	-49.1601	-57.2028	-17.1018	-58.478	-54.5896	-58.1511	-54.1907	-54.1907	-29.9367	-64.3488	-39.5136	-27.6356	-61.8914
	987.413	-68.7499	-68.5526	-46.2362	-68.3298	-64.775	-66.7573	-65.5347	-62.4985	-61.5761	-53.1475	-55.0072	-52.6046	-57.2028	-22.4394	-55.3898	-53.6099	-52.7783	-54.5554	-54.5554	-29.9367	-62.707	-30.2031	-27.6356	-60.515
	988.918	-76.1255	-72.9726	-44.7215	-70.2131	-66.3479	-62.1371	-65.3066	-61.2542	-61.3855	-51.5784	-51.1707	-55.1831	-57.6072	-33.4401	-40.7022	-52.9514	-44.313	-55.189	-55.189	-25.2026	-59.7734	-25.7661	-30.2826	-59.3845
	990.424	-70.8698	-66.6902	-47.0492	-65.8564	-65.6998	-65.5704	-63.6796	-64.7317	-57.0123	-53.4261	-51.1707	-55.1831	-57.6072	-33.4401	-40.7022	-52.9514	-28.8686	-55.189	-55.189	-24.6098	-59.7734	-25.7661	-37.5277	-59.3845
	991.929	-70.8698	-70.3023	-47.0492	-65.3937	-70.3842	-73.4926	-61.2288	-64.6675	-40.2306	-56.9751	-50.4025	-53.367	-52.3668	-50.5665	-25.798	-54.238	-21.4371	-57.2752	-57.2752	-28.0486	-32.3953	-25.2916	-51.9421	-62.2431
	993.434	-70.1537	-70.3023	-53.4154	-65.3937	-74.7588	-64.5829	-61.2288	-64.6675	-40.2306	-56.9751	-54.1742	-54.3078	-52.3668	-49.7989	-18.8508	-57.4219	-18.7429	-65.4953	-65.4953	-28.0486	-32.3953	-28.7213	-51.9421	-62.2431
	994.939	-72.3182	-73.8256	-53.4154	-67.5271	-76.8681	-62.0706	-59.7811	-63.723	-30.729	-58.6669	-56.4414	-55.2693	-55.3396	-50.9191	-18.8508	-55.0728	-20.0005	-63.4218	-63.4218	-36.715	-26.5977	-36.8085	-68.3298	-62.3134
	996.444	-72.3182	-73.8256	-55.7416	-67.5271	-68.6431	-59.9445	-56.322	-63.8769	-26.6821	-58.6669	-56.4414	-55.2693	-59.9971	-50.9191	-16.4933	-46.8347	-25.5084	-59.4656	-59.4656	-50.6314	-25.2281	-50.6002	-67.6392	-64.0195
	997.95	-67.0748	-66.289	-55.7416	-56.6854	-61.8281	-58.4176	-53.6977	-62.5618	-26.6749	-57.5808	-50.7096	-55.4943	-58.5287	-53.3939	-18.0409	-34.1874	-37.2703	-58.4605	-58.4605	-53.5655	-27.8486	-62.4818	-65.6172	-64.0195
	999.455	-67.0748	-56.79	-51.3556	-52.1741	-61.4261	-58.047	-53.6977	-62.5618	-26.6749	-56.9601	-49.1007	-55.4437	-55.3955	-54.1521	-18.0409	-34.1874	-54.7135	-58.4605	-58.4605	-53.5655	-27.8486	-62.4818	-65.6172	-64.9177
	1000.96	-66.9943	-56.79	-51.3556	-52.1741	-61.4261	-58.047	-54.3349	-63.0563	-30.684	-56.9601	-49.1007	-55.4437	-54.9838	-54.1521	-23.8156	-22.2278	-54.7135	-57.0881	-57.0881	-59.0334	-34.9517	-64.6146	-64.5484	-64.9177
	1002.47	-66.9943	-56.79	-51.3556	-52.1741	-61.4261	-58.047	-54.3349	-63.0563	-30.684	-56.9601	-49.1007	-55.4437	-54.9838	-54.1521	-23.8156	-22.2278	-54.7135	-57.0881	-57.0881	-59.0334	-34.9517	-64.6146	-64.5484	-64.9177
	1003.97	-66.9943	-56.79	-51.3556	-52.1741	-61.4261	-58.047	-54.3349	-63.0563	-30.684	-56.9601	-49.1007	-55.4437	-54.9838	-54.1521	-23.8156	-22.2278	-54.7135	-57.0881	-57.0881	-59.0334	-34.9517	-64.6146	-64.5484	-64.9177
	1005.48	-54.1526	-65.1983	-71.2218	-44.2112	-71.1065	-44.8696	-66.9785	-61.6904	-59.5082	-33.6886	-34.0641	-56.974	-55.6926	-44.4179	-55.3519	-39.9019	-53.9514	-54.6306	-54.6306	-58.3434	-64.6787	-65.0154	-58.1945	-63.7006
	1006.98	-54.1526	-65.1983	-71.2218	-44.2112	-71.1065	-44.8696	-66.9785	-61.6904	-59.5082	-33.6886	-34.0641	-56.974	-55.6926	-44.4179	-55.3519	-39.9019	-53.9514	-54.6306	-54.6306	-58.3434	-64.6787	-65.0154	-58.1945	-63.7006
	1008.49	-54.1526	-65.1983	-71.2218	-44.2112	-71.1065	-44.8696	-66.9785	-61.6904	-59.5082	-33.6886	-34.0641	-56.974	-55.6926	-44.4179	-55.3519	-39.9019	-53.9514	-54.6306	-54.6306	-58.3434	-64.6787	-65.0154	-58.1945	-63.7006
	1009.99	-54.1526	-65.1983	-71.2218	-44.2112	-71.1065	-44.8696	-66.9785	-61.6904	-59.5082	-33.6886	-34.0641	-56.974	-55.6926	-44.4179	-55.3519	-39.9019	-53.9514	-54.6306	-54.6306	-58.3434	-64.6787	-65.0154	-58.1945	-63.7006
	1011.5	-54.1526	-65.1983	-71.2218	-44.2112	-71.1065	-44.8696	-66.9785	-61.6904	-59.5082	-33.6886	-34.0641	-56.974	-55.6926	-44.4179	-55.3519	-39.9019	-53.9514	-54.6306	-54.6306	-58.3434	-64.6787	-65.0154	-58.1945	-63.7006
	1013	-54.1526	-65.1983	-71.2218	-44.2112	-71.1065	-44.8696	-66.9785	-61.6904	-59.5082	-33.6886	-34.0641	-56.974	-55.6926	-44.4179	-55.3519	-39.9019	-53.9514	-54.6306	-54.6306	-58.3434	-64.6787	-65.0154	-58.1945	-63.7006
	1014.51	-54.1526	-65.1983	-71.2218	-44.2112	-71.1065	-44.8696	-66.9785	-61.6904	-59.5082	-33.6886	-34.0641	-56.974	-55.6926	-44.4179	-55.3519	-39.9019	-53.9514	-54.6306	-54.6306	-58.3434	-64.6787	-65.0154	-58.1945	-63.7006
	1016.01	-69.6629	-54.3398	-69.0358	-65.8542	-57.5719	-64.4218	-67.5826	-64.4578	-62.3803	-55.6388	-37.3312	-54.4678	-48.0729	-51.2115	-43.1677	-51.4664	-47.1287	-56.2736	-56.2736	-58.2021	-57.3589	-55.9425	-68.9889	-37.8965
	1017.52	-69.6629	-54.3398	-69.0358	-65.8542	-57.5719	-64.4218	-67.5826	-64.4578	-62.3803	-55.6388	-37.3312	-54.4678	-48.0729	-51.2115	-43.1677	-51.4664	-47.1287	-56.2736	-56.2736	-58.2021	-57.3589	-55.9425	-68.9889	-37.8965
	1019.02	-69.6629	-54.3398	-69.0358	-65.8542	-57.5719	-64.4218	-67.5826	-64.4578	-62.3803	-55.6388	-37.3312	-54.4678	-48.0729	-51.2115	-43.1677	-51.4664	-47.1287	-56.2736	-56.2736	-58.2021	-57.3589	-55.9425	-68.9889	-37.8965
	1020.53	-69.6629	-54.3398	-69.0358	-65.8542	-57.5719	-64.4218	-67.5826	-64.4578	-62.3803	-55.6388	-37.3312	-54.4678	-48.0729	-51.2115	-43.1677	-51.4664	-47.1287	-56.2736	-56.2736	-58.2021	-57.3589	-55.9425	-68.9889	-37.8965
	1022.03	-69.6629	-54.3398	-69.0358	-65.8542	-57.5719	-64.4218	-67.5826	-64.4578	-62.3803	-55.6388	-37.3312	-54.4678	-48.0729	-51.2115	-43.1677	-51.4664	-47.1287	-56.2736	-56.2736	-58.2021	-57.3589	-55.9425	-68.9889	-37.8965
	1023.54	-69.6629	-54.3398	-69.0358	-65.8542	-57.5719	-64.4218	-67.5826	-64.4578	-62.3803	-55.6388	-37.3312	-54.4678	-48.0729	-51.2115	-43.1677	-51.4664	-47.1287	-56.2736	-56.2736	-58.2021	-57.3589	-55.9425	-68.9889	-37.8965
	1025.04	-70.5411	-70.5259	-64.7331	-65.0041	-50.3326	-68.6487	-64.61	-55.3312	-61.5128	-52.3788	-54.5435	-51.3357	-52.7633	-50.9044	-51.755	-45.923	-53.1999	-59.8933	-59.8933	-58.0807	-64.4622	-60.8203	-59.4502	-64.1998
	1026.55	-70.5411	-70.5259	-64.7331	-65.0041	-50.3326	-68.6487	-64.61	-55.3312	-61.5128	-52.3788	-54.5435	-51.3357	-52.7633	-50.9044	-51.755	-45.923	-53.1999	-59.8933	-59.8933	-58.0807	-64.4622	-60.8203	-59.4502	-64.1998
	1028.05	-70.5411	-70.5259	-64.7331	-65.0041	-50.3326	-68.6487	-64.61	-55.3312	-61.5128	-52.3788	-54.5435	-51.3357	-52.7633	-50.9044	-51.755	-45.923	-53.1999	-59.8933	-59.8933	-58.0807	-64.4622	-60.8203	-59.4502	-64.1998
	1029.56	-70.5411	-70.5259	-64.7331	-65.0041	-50.3326	-68.6487	-64.61	-55.3312	-61.5128	-52.3788	-54.5435	-51.3357	-52.7633	-50.9044	-51.755	-45.923	-53.1999	-59.8933	-59.8933	-58.0807	-64.4622	-60.8203	-59.4502	-64.1998
	1031.06	-70.5411	-70.5259	-64.7331	-65.0041	-50.3326	-68.6487	-64.61	-55.3312	-61.5128	-52.3788	-54.5435	-51.3357	-52.7633	-50.9044	-51.755	-45.923	-53.1999	-59.8933	-59.8933	-58.0807	-64.4622	-60.8203	-59.4502	-64.1998
	1032.57	-70.5411	-70.5259	-64.7331	-65.0041	-50.3326	-68.6487	-64.61	-55.3312	-61.5128	-52.3788	-54.5435	-51.3357	-52.7633	-50.9044	-51.755	-45.923	-53.1999	-59.8933	-59.8933	-58.0807	-64.4622	-60.8203	-59.4502	-64.1998
	1034.07	-70.5411	-70.5259	-64.7331	-65.0041	-50.3326	-68.6487	-64.61	-55.3312	-61.5128	-52.3788	-54.5435	-51.3357	-52.7633	-50.9044	-51.755	-45.923	-53.1999	-59.8933	-59.8933	-58.0807	-64.4622	-60.8203	-59.4502	-64.1998
	1035.58	-73.0588	-66.4034	-68.1532	-63.5977	-64.8045	-59.2046	-65.3151	-67.3455	-55.0646	-50.738	-49.4472	-54.8755	-51.5262	-47.5682	-51.8182	-53.1337	-54.2942	-56.8251	-56.8251	-55.6185	-57.1945	-61.2139	-58.7926	-62.5109
	1037.08	-73.0588	-66.4034	-68.1532	-63.5977	-64.8045	-59.2046	-65.3151	-67.3455	-55.0646	-50.738	-49.4472	-54.8755	-51.5262	-47.5682	-51.8182	-53.1337	-54.2942	-56.8251	-56.8251	-55.6185	-57.1945	-61.2139	-58.7926	-62.5109
	1038.59	-73.0588	-66.4034	-68.1532	-63.5977	-64.8045	-59.2046	-65.3151	-67.3455	-55.0646	-50.738	-49.4472	-54.8755	-51.5262	-47.5682	-51.8182	-53.1337	-54.2942	-56.8251	-56.8251	-55.6185	-57.1945	-61.2139	-58.7926	-62.5109
	1040.1	-73.0588	-66.4034	-68.1532	-63.5977	-64.8045	-59.2046	-65.3151	-67.3455	-55.0646	-50.738	-49.4472	-54.8755	-51.5262	-47.5682	-51.8182	-53.1337	-54.2942	-56.8251	-56.8251	-55.6185	-57.1945	-61.2139	-58.7926	-62.5109
	1041.6	-73.0588	-66.4034	-68.1532	-63.5977	-64.8045	-59.2046	-65.3151	-67.3455	-55.0646	-50.738	-49.4472	-54.8755	-51.5262	-47.5682	-51.8182	-53.1337	-54.2942	-56.8251	-56.8251	-55.6185	-57.1945	-61.2139	-58.7926	-62.5109
	1043.11	-73.0588	-66.4034	-68.1532	-63.5977	-64.8045	-59.2046	-65.3151	-67.3455	-55.0646	-50.738	-49.4472	-54.8755	-51.5262	-47.5682	-51.8182	-53.1337	-54.2942	-56.8251	-56.8251	-55.6185	-57.1945	-61.2139	-58.7926	-62.5109
	1044.61	-73.0588	-66.4034	-68.1532	-63.5977	-64.8045	-59.2046	-65.3151	-67.3455	-55.0646	-50.738	-49.4472	-54.8755	-51.5262	-47.5682	-51.8182	-53.1337	-54.2942	-56.8251	-56.8251	-55.6185	-57.1945	-61.2139	-58.7926	-62.5109
	1046.12	-74.6555	-68.1001	-68.564	-65.4616	-59.9392	-65.1066	-62.3718	-63.7271	-61.8129	-60.882	-58.422	-49.7397	-51.4639	-49.6351	-54.0087	-49.7226	-56.4275	-52.5127	-52.5127	-64.1083	-64.3516	-63.6154	-65.7979	-60.9295
	1047.62	-74.6555	-68.1001	-68.564	-65.4616	-59.9392	-65.1066	-62.3718	-63.7271	-61.8129	-60.882	-58.422	-49.7397	-51.4639	-49.6351	-54.0087	-49.7226	-56.4275	-52.5127	-52.5127	-64.1083	-64.3516	-63.6154	-65.7979	-60.9295
	1049.13	-74.6555	-68.1001	-68.564	-65.4616	-59.9392	-65.1066	-62.3718	-63.7271	-61.8129	-60.882	-58.422	-49.7397	-51.4639	-49.6351	-54.0087	-49.7226	-56.4275	-52.5127	-52.5127	-64.1083	-64.3516	-63.6154	-65.7979	-60.9295
	1050.63	-74.6555	-68.1001	-68.564	-65.4616	-59.9392	-65.1066	-62.3718	-63.7271	-61.8129	-60.882	-58.422	-49.7397	-51.4639	-49.6351	-54.0087	-49.7226	-56.4275	-52.5127	-52.5127	-64.1083	-64.3516	-63.6154	-65.7979	-60.9295
	1052.14	-74.6555	-68.1001	-68.564	-65.4616	-59.9392	-65.1066	-62.3718	-63.7271	-61.8129	-60.882	-58.422	-49.7397	-51.4639	-49.6351	-54.0087	-49.7226	-56.4275	-52.5127	-52.5127	-64.1083	-64.3516	-63.6154	-65.7979	-60.9295
	1053.64	-74.6555	-68.1001	-68.564	-65.4616	-59.9392	-65.1066	-62.3718	-63.7271	-61.8129	-60.882	-58.422	-49.7397	-51.4639	-49.6351	-54.0087	-49.7226	-56.4275	-52.5127	-52.5127	-64.1083	-64.3516	-63.6154	-65.7979	-60.9295
	1055.15	-73.3981	-71.1656	-67.9222	-63.9901	-69.1959	-68.0847	-64.6786	-62.0626	-61.7784	-57.7945	-59.1878	-50.2898	-56.1406	-52.5769	-54.28	-47.374	-53.3191	-54.5789	-54.5789	-63.4868	-61.1548	-64.613	-64.4691	-59.0445
	1056.65	-73.3981	-71.1656	-67.9222	-63.9901	-69.1959	-68.0847	-64.6786	-62.0626	-61.7784	-57.7945	-59.1878	-50.2898	-56.1406	-52.5769	-54.28	-47.374	-53.3191	-54.5789	-54.5789	-63.4868	-61.1548	-64.613	-64.4691	-59.0445
	1058.16	-73.3981	-71.1656	-67.9222	-63.9901	-69.1959	-68.0847	-64.6786	-62.0626	-61.7784	-57.7945	-59.1878	-50.2898	-56.1406	-52.5769	-54.28	-47.374	-53.3191	-54.5789	-54.5789	-63.4868	-61.1548	-64.613	-64.4691	-59.0445
	1059.66	-73.3981	-71.1656	-67.9222	-63.9901	-69.1959	-68.0847	-64.6786	-62.0626	-61.7784	-57.7945	-59.1878	-50.2898	-56.1406	-52.5769	-54.28	-47.374	-53.3191	-54.5789	-54.5789	-63.4868	-61.1548	-64.613	-64.4691	-59.0445
	1061.17	-73.3981	-71.1656	-67.9222	-63.9901	-69.1959	-68.0847	-64.6786	-62.0626	-61.7784	-57.7945	-59.1878	-50.2898	-56.1406	-52.5769	-54.28	-47.374	-53.3191	-54.5789	-54.5789	-63.4868	-61.1548	-64.613	-64.4691	-59.0445
	1062.67	-73.3981	-71.1656	-67.9222	-63.9901	-69.1959	-68.0847	-64.6786	-62.0626	-61.7784	-57.7945	-59.1878	-50.2898	-56.1406	-52.5769	-54.28	-47.374	-53.3191	-54.5789	-54.5789	-63.4868	-61.1548	-64.613	-64.4691	-59.0445
	1064.18	-73.3981	-71.1656	-67.9222	-63.9901	-69.1959	-68.0847	-64.6786	-62.0626	-61.7784	-57.7945	-59.1878	-50.2898	-56.1406	-52.5769	-54.28	-47.374	-53.3191	-54.5789	-54.5789	-63.4868	-61.1548	-64.613	-64.4691	-59.0445
	1065.68	-76.8513	-67.8777	-71.363	-68.535	-65.8994	-66.6407	-65.9515	-66.8851	-62.2073	-62.0029	-59.1425	-57.0152	-53.1874	-50.8633	-52.0119	-52.5727	-56.6578	-59.0352	-59.0352	-63.3356	-59.3386	-57.6671	-64.7679	-61.7306
	1067.19	-76.8513	-67.8777	-71.363	-68.535	-65.8994	-66.6407	-65.9515	-66.8851	-62.2073	-62.0029	-59.1425	-57.0152	-53.1874	-50.8633	-52.0119	-52.5727	-56.6578	-59.0352	-59.0352	-63.3356	-59.3386	-57.6671	-64.7679	-61.7306
	1068.69	-76.8513	-67.8777	-71.363	-68.535	-65.8994	-66.6407	-65.9515	-66.8851	-62.2073	-62.0029	-59.1425	-57.0152	-53.1874	-50.8633	-52.0119	-52.5727	-56.6578	-59.0352	-59.0352	-63.3356	-59.3386	-57.6671	-64.7679	-61.7306
	1070.2	-76.8513	-67.8777	-71.363	-68.535	-65.8994	-66.6407	-65.9515	-66.8851	-62.2073	-62.0029	-59.1425	-57.0152	-53.1874	-50.8633	-52.0119	-52.5727	-56.6578	-59.0352	-59.0352	-63.3356	-59.3386	-57.6671	-64.7679	-61.7306
	1071.7	-76.8513	-67.8777	-71.363	-68.535	-65.8994	-66.6407	-65.9515	-66.8851	-62.2073	-62.0029	-59.1425	-57.0152	-53.1874	-50.8633	-52.0119	-52.5727	-56.6578	-59.0352	-59.0352	-63.3356	-59.3386	-57.6671	-64.7679	-61.7306
	1073.21	-76.8513	-67.8777	-71.363	-68.535	-65.8994	-66.6407	-65.9515	-66.8851	-62.2073	-62.0029	-59.1425	-57.0152	-53.1874	-50.8633	-52.0119	-52.5727	-56.6578	-59.0352	-59.0352	-63.3356	-59.3386	-57.6671	-64.7679	-61.7306
	1074.71	-76.8513	-67.8777	-71.363	-68.535	-65.8994	-66.6407	-65.9515	-66.8851	-62.2073	-62.0029	-59.1425	-57.0152	-53.1874	-50.8633	-52.0119	-52.5727	-56.6578	-59.0352	-59.0352	-63.3356	-59.3386	-57.6671	-64.7679	-61.7306
	1076.22	-74.971	-73.3645	-66.3182	-69.7085	-69.963	-65.3466	-68.4613	-61.219	-62.5808	-63.0509	-63.2128	-57.4874	-51.0683	-51.1691	-48.3777	-52.8956	-58.2162	-56.5318	-56.5318	-59.4936	-58.9489	-58.0039	-62.8002	-62.0425
	1077.73	-74.971	-73.3645	-66.3182	-69.7085	-69.963	-65.3466	-68.4613	-61.219	-62.5808	-63.0509	-63.2128	-57.4874	-51.0683	-51.1691	-48.3777	-52.8956	-58.2162	-56.5318	-56.5318	-59.4936	-58.9489	-58.0039	-62.8002	-62.0425
	1079.23	-74.971	-73.3645	-66.3182	-69.7085	-69.963	-65.3466	-68.4613	-61.219	-62.5808	-63.0509	-63.2128	-57.4874	-51.0683	-51.1691	-48.3777	-52.8956	-58.2162	-56.5318	-56.5318	-59.4936	-58.9489	-58.0039	-62.8002	-62.0425
	1080.74	-74.971	-73.3645	-66.3182	-69.7085	-69.963	-65.3466	-68.4613	-61.219	-62.5808	-63.0509	-63.2128	-57.4874	-51.0683	-51.1691	-48.3777	-52.8956	-58.2162	-56.5318	-56.5318	-59.4936	-58.9489	-58.0039	-62.8002	-62.0425
	1082.24	-74.971	-73.3645	-66.3182	-69.7085	-69.963	-65.3466	-68.4613	-61.219	-62.5808	-63.0509	-63.2128	-57.4874	-51.0683	-51.1691	-48.3777	-52.8956	-58.2162	-56.5318	-56.5318	-59.4936	-58.9489	-58.0039	-62.8002	-62.0425
	1083.75	-74.971	-73.3645	-66.3182	-69.7085	-69.963	-65.3466	-68.4613	-61.219	-62.5808	-63.0509	-63.2128	-57.4874	-51.0683	-51.1691	-48.3777	-52.8956	-58.2162	-56.5318	-56.5318	-59.4936	-58.9489	-58.0039	-62.8002	-62.0425
	1085.25	-71.0003	-73.012	-70.6647	-65.7977	-61.4561	-63.7798	-62.1172	-61.4585	-62.4119	-57.5755	-53.8141	-57.0703	-54.0225	-54.0329	-48.8609	-50.8722	-58.854	-58.561	-58.561	-58.5359	-68.0402	-60.7221	-59.8263	-63.3835
	1086.76	-71.0003	-73.012	-70.6647	-65.7977	-61.4561	-63.7798	-62.1172	-61.4585	-62.4119	-57.5755	-53.8141	-57.0703	-54.0225	-54.0329	-48.8609	-50.8722	-58.854	-58.561	-58.561	-58.5359	-68.0402	-60.7221	-59.8263	-63.3835
	1088.26	-71.0003	-73.012	-70.6647	-65.7977	-61.4561	-63.7798	-62.1172	-61.4585	-62.4119	-57.5755	-53.8141	-57.0703	-54.0225	-54.0329	-48.8609	-50.8722	-58.854	-58.561	-58.561	-58.5359	-68.0402	-60.7221	-59.8263	-63.3835
	1089.77	-71.0003	-73.012	-70.6647	-65.7977	-61.4561	-63.7798	-62.1172	-61.4585	-62.4119	-57.5755	-53.8141	-57.0703	-54.0225	-54.0329	-48.8609	-50.8722	-58.854	-58.561	-58.561	-58.5359	-68.0402	-60.7221	-59.8263	-63.3835
	1091.27	-71.0003	-73.012	-70.6647	-65.7977	-61.4561	-63.7798	-62.1172	-61.4585	-62.4119	-57.5755	-53.8141	-57.0703	-54.0225	-54.0329	-48.8609	-50.8722	-58.854	-58.561	-58.561	-58.5359	-68.0402	-60.7221	-59.8263	-63.3835
	1092.78	-71.0003	-73.012	-70.6647	-65.7977	-61.4561	-63.7798	-62.1172	-61.4585	-62.4119	-57.5755	-53.8141	-57.0703	-54.0225	-54.0329	-48.8609	-50.8722	-58.854	-58.561	-58.561	-58.5359	-68.0402	-60.7221	-59.8263	-63.3835
	1094.28	-71.0003	-73.012	-70.6647	-65.7977	-61.4561	-63.7798	-62.1172	-61.4585	-62.4119	-57.5755	-53.8141	-57.0703	-54.0225	-54.0329	-48.8609	-50.8722	-58.854	-58.561	-58.561	-58.5359	-68.0402	-60.7221	-59.8263	-63.3835
	1095.79	-51.0468	-65.1391	-59.3564	-67.5825	-63.5644	-61.9957	-64.6271	-59.4931	-62.705	-60.0533	-54.5394	-59.5796	-48.3937	-55.923	-46.0535	-52.9501	-52.9848	-55.0775	-55.0775	-64.2005	-63.657	-63.3049	-65.3127	-61.8643
	1097.29	-51.0468	-65.1391	-59.3564	-67.5825	-63.5644	-61.9957	-64.6271	-59.4931	-62.705	-60.0533	-54.5394	-59.5796	-48.3937	-55.923	-46.0535	-52.9501	-52.9848	-55.0775	-55.0775	-64.2005	-63.657	-63.3049	-65.3127	-61.8643
	1098.8	-51.0468	-65.1391	-59.3564	-67.5825	-63.5644	-61.9957	-64.6271	-59.4931	-62.705	-60.0533	-54.5394	-59.5796	-48.3937	-55.923	-46.0535	-52.9501	-52.9848	-55.0775	-55.0775	-64.2005	-63.657	-63.3049	-65.3127	-61.8643
	1100.3	-51.0468	-65.1391	-59.3564	-67.5825	-63.5644	-61.9957	-64.6271	-59.4931	-62.705	-60.0533	-54.5394	-59.5796	-48.3937	-55.923	-46.0535	-52.9501	-52.9848	-55.0775	-55.0775	-64.2005	-63.657	-63.3049	-65.3127	-61.8643
	1101.81	-51.0468	-65.1391	-59.3564	-67.5825	-63.5644	-61.9957	-64.6271	-59.4931	-62.705	-60.0533	-54.5394	-59.5796	-48.3937	-55.923	-46.0535	-52.9501	-52.9848	-55.0775	-55.0775	-64.2005	-63.657	-63.3049	-65.3127	-61.8643
	1103.31	-51.0468	-65.1391	-59.3564	-67.5825	-63.5644	-61.9957	-64.6271	-59.4931	-62.705	-60.0533	-54.5394	-59.5796	-48.3937	-55.923	-46.0535	-52.9501	-52.9848	-55.0775	-55.0775	-64.2005	-63.657	-63.3049	-65.3127	-61.8643
	1104.82	-51.0468	-65.1391	-59.3564	-67.5825	-63.5644	-61.9957	-64.6271	-59.4931	-62.705	-60.0533	-54.5394	-59.5796	-48.3937	-55.923	-46.0535	-52.9501	-52.9848	-55.0775	-55.0775	-64.2005	-63.657	-63.3049	-65.3127	-61.8643
	1106.32	-71.918	-75.2832	-65.7177	-67.2342	-68.9349	-66.5605	-64.0164	-63.8232	-60.8994	-59.5923	-62.4419	-54.9014	-37.7942	-49.8583	-51.1377	-48.4798	-57.0825	-61.6378	-61.6378	-62.866	-68.6332	-63.192	-69.9978	-61.5609
	1107.83	-71.918	-75.2832	-65.7177	-67.2342	-68.9349	-66.5605	-64.0164	-63.8232	-60.8994	-59.5923	-62.4419	-54.9014	-37.7942	-49.8583	-51.1377	-48.4798	-57.0825	-61.6378	-61.6378	-62.866	-68.6332	-63.192	-69.9978	-61.5609
	1109.33	-71.918	-75.2832	-65.7177	-67.2342	-68.9349	-66.5605	-64.0164	-63.8232	-60.8994	-59.5923	-62.4419	-54.9014	-37.7942	-49.8583	-51.1377	-48.4798	-57.0825	-61.6378	-61.6378	-62.866	-68.6332	-63.192	-69.9978	-61.5609
	1110.84	-71.918	-75.2832	-65.7177	-67.2342	-68.9349	-66.5605	-64.0164	-63.8232	-60.8994	-59.5923	-62.4419	-54.9014	-37.7942	-49.8583	-51.1377	-48.4798	-57.0825	-61.6378	-61.6378	-62.866	-68.6332	-63.192	-69.9978	-61.5609
	1112.35	-71.918	-75.2832	-65.7177	-67.2342	-68.9349	-66.5605	-64.0164	-63.8232	-60.8994	-59.5923	-62.4419	-54.9014	-37.7942	-49.8583	-51.1377	-48.4798	-57.0825	-61.6378	-61.6378	-62.866	-68.6332	-63.192	-69.9978	-61.5609
	1113.85	-71.918	-75.2832	-65.7177	-67.2342	-68.9349	-66.5605	-64.0164	-63.8232	-60.8994	-59.5923	-62.4419	-54.9014	-37.7942	-49.8583	-51.1377	-48.4798	-57.0825	-61.6378	-61.6378	-62.866	-68.6332	-63.192	-69.9978	-61.5609
	1115.36	-69.3634	-78.0563	-69.2232	-69.3174	-67.957	-66.1911	-63.6699	-62.8155	-61.5478	-58.0994	-66.1788	-60.1975	-50.022	-49.4905	-50.9151	-52.3125	-53.3936	-54.0106	-54.0106	-66.3738	-60.0695	-58.6157	-63.9697	-63.7428
	1116.86	-69.3634	-78.0563	-69.2232	-69.3174	-67.957	-66.1911	-63.6699	-62.8155	-61.5478	-58.0994	-66.1788	-60.1975	-50.022	-49.4905	-50.9151	-52.3125	-53.3936	-54.0106	-54.0106	-66.3738	-60.0695	-58.6157	-63.9697	-63.7428
	1118.37	-69.3634	-78.0563	-69.2232	-69.3174	-67.957	-66.1911	-63.6699	-62.8155	-61.5478	-58.0994	-66.1788	-60.1975	-50.022	-49.4905	-50.9151	-52.3125	-53.3936	-54.0106	-54.0106	-66.3738	-60.0695	-58.6157	-63.9697	-63.7428
	1119.87	-69.3634	-78.0563	-69.2232	-69.3174	-67.957	-66.1911	-63.6699	-62.8155	-61.5478	-58.0994	-66.1788	-60.1975	-50.022	-49.4905	-50.9151	-52.3125	-53.3936	-54.0106	-54.0106	-66.3738	-60.0695	-58.6157	-63.9697	-63.7428
	1121.38	-69.3634	-78.0563	-69.2232	-69.3174	-67.957	-66.1911	-63.6699	-62.8155	-61.5478	-58.0994	-66.1788	-60.1975	-50.022	-49.4905	-50.9151	-52.3125	-53.3936	-54.0106	-54.0106	-66.3738	-60.0695	-58.6157	-63.9697	-63.7428
	1122.88	-69.3634	-78.0563	-69.2232	-69.3174	-67.957	-66.1911	-63.6699	-62.8155	-61.5478	-58.0994	-66.1788	-60.1975	-50.022	-49.4905	-50.9151	-52.3125	-53.3936	-54.0106	-54.0106	-66.3738	-60.0695	-58.6157	-63.9697	-63.7428
	1124.39	-69.3634	-78.0563	-69.2232	-69.3174	-67.957	-66.1911	-63.6699	-62.8155	-61.5478	-58.0994	-66.1788	-60.1975	-50.022	-49.4905	-50.9151	-52.3125	-53.3936	-54.0106	-54.0106	-66.3738	-60.0695	-58.6157	-63.9697	-63.7428
	1125.89	-71.6942	-69.9686	-70.4456	-70.1542	-65.0645	-62.5668	-63.5794	-61.9885	-64.9511	-58.8858	-57.1403	-60.9971	-51.8768	-53.4606	-48.2076	-52.7271	-51.7574	-58.2071	-58.2071	-60.9334	-62.063	-60.9187	-63.149	-61.8955
	1127.4	-71.6942	-69.9686	-70.4456	-70.1542	-65.0645	-62.5668	-63.5794	-61.9885	-64.9511	-58.8858	-57.1403	-60.9971	-51.8768	-53.4606	-48.2076	-52.7271	-51.7574	-58.2071	-58.2071	-60.9334	-62.063	-60.9187	-63.149	-61.8955
	1128.9	-71.6942	-69.9686	-70.4456	-70.1542	-65.0645	-62.5668	-63.5794	-61.9885	-64.9511	-58.8858	-57.1403	-60.9971	-51.8768	-53.4606	-48.2076	-52.7271	-51.7574	-58.2071	-58.2071	-60.9334	-62.063	-60.9187	-63.149	-61.8955
	1130.41	-71.6942	-69.9686	-70.4456	-70.1542	-65.0645	-62.5668	-63.5794	-61.9885	-64.9511	-58.8858	-57.1403	-60.9971	-51.8768	-53.4606	-48.2076	-52.7271	-51.7574	-58.2071	-58.2071	-60.9334	-62.063	-60.9187	-63.149	-61.8955
	1131.91	-71.6942	-69.9686	-70.4456	-70.1542	-65.0645	-62.5668	-63.5794	-61.9885	-64.9511	-58.8858	-57.1403	-60.9971	-51.8768	-53.4606	-48.2076	-52.7271	-51.7574	-58.2071	-58.2071	-60.9334	-62.063	-60.9187	-63.149	-61.8955
	1133.42	-71.6942	-69.9686	-70.4456	-70.1542	-65.0645	-62.5668	-63.5794	-61.9885	-64.9511	-58.8858	-57.1403	-60.9971	-51.8768	-53.4606	-48.2076	-52.7271	-51.7574	-58.2071	-58.2071	-60.9334	-62.063	-60.9187	-63.149	-61.8955
	1134.92	-71.6942	-69.9686	-70.4456	-70.1542	-65.0645	-62.5668	-63.5794	-61.9885	-64.9511	-58.8858	-57.1403	-60.9971	-51.8768	-53.4606	-48.2076	-52.7271	-51.7574	-58.2071	-58.2071	-60.9334	-62.063	-60.9187	-63.149	-61.8955
	1136.43	-69.5835	-75.9444	-69.7858	-65.9741	-70.2247	-65.7925	-60.3781	-68.7191	-71.5343	-56.3334	-54.4639	-53.5299	-52.3037	-57.5783	-52.0382	-48.8102	-56.9656	-56.6765	-56.6765	-57.9794	-58.3004	-56.1436	-64.6043	-61.7141
	1137.93	-69.5835	-75.9444	-69.7858	-65.9741	-70.2247	-65.7925	-60.3781	-68.7191	-71.5343	-56.3334	-54.4639	-53.5299	-52.3037	-57.5783	-52.0382	-48.8102	-56.9656	-56.6765	-56.6765	-57.9794	-58.3004	-56.1436	-64.6043	-61.7141
	1139.44	-69.5835	-75.9444	-69.7858	-65.9741	-70.2247	-65.7925	-60.3781	-68.7191	-71.5343	-56.3334	-54.4639	-53.5299	-52.3037	-57.5783	-52.0382	-48.8102	-56.9656	-56.6765	-56.6765	-57.9794	-58.3004	-56.1436	-64.6043	-61.7141
	1140.94	-69.5835	-75.9444	-69.7858	-65.9741	-70.2247	-65.7925	-60.3781	-68.7191	-71.5343	-56.3334	-54.4639	-53.5299	-52.3037	-57.5783	-52.0382	-48.8102	-56.9656	-56.6765	-56.6765	-57.9794	-58.3004	-56.1436	-64.6043	-61.7141
	1142.45	-69.5835	-75.9444	-69.7858	-65.9741	-70.2247	-65.7925	-60.3781	-68.7191	-71.5343	-56.3334	-54.4639	-53.5299	-52.3037	-57.5783	-52.0382	-48.8102	-56.9656	-56.6765	-56.6765	-57.9794	-58.3004	-56.1436	-64.6043	-61.7141
	1143.95	-69.5835	-75.9444	-69.7858	-65.9741	-70.2247	-65.7925	-60.3781	-68.7191	-71.5343	-56.3334	-54.4639	-53.5299	-52.3037	-57.5783	-52.0382	-48.8102	-56.9656	-56.6765	-56.6765	-57.9794	-58.3004	-56.1436	-64.6043	-61.7141
	1145.46	-75.2731	-72.2601	-64.9316	-68.4879	-65.5802	-61.3496	-59.331	-65.1484	-64.3129	-55.9908	-58.0066	-52.463	-53.217	-53.7943	-51.5239	-50.0413	-54.1902	-54.3503	-54.3503	-59.6401	-69.0083	-60.6197	-64.3728	-61.9129
	1146.96	-75.2731	-72.2601	-64.9316	-68.4879	-65.5802	-61.3496	-59.331	-65.1484	-64.3129	-55.9908	-58.0066	-52.463	-53.217	-53.7943	-51.5239	-50.0413	-54.1902	-54.3503	-54.3503	-59.6401	-69.0083	-60.6197	-64.3728	-61.9129
	1148.47	-75.2731	-72.2601	-64.9316	-68.4879	-65.5802	-61.3496	-59.331	-65.1484	-64.3129	-55.9908	-58.0066	-52.463	-53.217	-53.7943	-51.5239	-50.0413	-54.1902	-54.3503	-54.3503	-59.6401	-69.0083	-60.6197	-64.3728	-61.9129
	1149.98	-75.2731	-72.2601	-64.9316	-68.4879	-65.5802	-61.3496	-59.331	-65.1484	-64.3129	-55.9908	-58.0066	-52.463	-53.217	-53.7943	-51.5239	-50.0413	-54.1902	-54.3503	-54.3503	-59.6401	-69.0083	-60.6197	-64.3728	-61.9129
	1151.48	-75.2731	-72.2601	-64.9316	-68.4879	-65.5802	-61.3496	-59.331	-65.1484	-64.3129	-55.9908	-58.0066	-52.463	-53.217	-53.7943	-51.5239	-50.0413	-54.1902	-54.3503	-54.3503	-59.6401	-69.0083	-60.6197	-64.3728	-61.9129
	1152.99	-75.2731	-72.2601	-64.9316	-68.4879	-65.5802	-61.3496	-59.331	-65.1484	-64.3129	-55.9908	-58.0066	-52.463	-53.217	-53.7943	-51.5239	-50.0413	-54.1902	-54.3503	-54.3503	-59.6401	-69.0083	-60.6197	-64.3728	-61.9129
	1154.49	-75.2731	-72.2601	-64.9316	-68.4879	-65.5802	-61.3496	-59.331	-65.1484	-64.3129	-55.9908	-58.0066	-52.463	-53.217	-53.7943	-51.5239	-50.0413	-54.1902	-54.3503	-54.3503	-59.6401	-69.0083	-60.6197	-64.3728	-61.9129
	1156	-76.1042	-71.5835	-67.4932	-65.3986	-68.1993	-64.8169	-67.0828	-64.0472	-59.0923	-57.0697	-56.0138	-57.4816	-51.0932	-51.2337	-48.9555	-50.4344	-53.5759	-54.362	-54.362	-64.1168	-62.1954	-64.192	-65.9336	-64.3949
	1157.5	-76.1042	-71.5835	-67.4932	-65.3986	-68.1993	-64.8169	-67.0828	-64.0472	-59.0923	-57.0697	-56.0138	-57.4816	-51.0932	-51.2337	-48.9555	-50.4344	-53.5759	-54.362	-54.362	-64.1168	-62.1954	-64.192	-65.9336	-64.3949
	1159.01	-76.1042	-71.5835	-67.4932	-65.3986	-68.1993	-64.8169	-67.0828	-64.0472	-59.0923	-57.0697	-56.0138	-57.4816	-51.0932	-51.2337	-48.9555	-50.4344	-53.5759	-54.362	-54.362	-64.1168	-62.1954	-64.192	-65.9336	-64.3949
	1160.51	-76.1042	-71.5835	-67.4932	-65.3986	-68.1993	-64.8169	-67.0828	-64.0472	-59.0923	-57.0697	-56.0138	-57.4816	-51.0932	-51.2337	-48.9555	-50.4344	-53.5759	-54.362	-54.362	-64.1168	-62.1954	-64.192	-65.9336	-64.3949
	1162.02	-76.1042	-71.5835	-67.4932	-65.3986	-68.1993	-64.8169	-67.0828	-64.0472	-59.0923	-57.0697	-56.0138	-57.4816	-51.0932	-51.2337	-48.9555	-50.4344	-53.5759	-54.362	-54.362	-64.1168	-62.1954	-64.192	-65.9336	-64.3949
	1163.52	-76.1042	-71.5835	-67.4932	-65.3986	-68.1993	-64.8169	-67.0828	-64.0472	-59.0923	-57.0697	-56.0138	-57.4816	-51.0932	-51.2337	-48.9555	-50.4344	-53.5759	-54.362	-54.362	-64.1168	-62.1954	-64.192	-65.9336	-64.3949
	1165.03	-76.9458	-75.2712	-70.0249	-65.3806	-65.9753	-64.0614	-62.9019	-63.2928	-58.2105	-57.5883	-54.2639	-57.8712	-48.498	-53.8063	-57.2209	-53.8644	-57.299	-55.265	-55.265	-60.0107	-57.0857	-59.8034	-61.1217	-64.8905
	1166.53	-76.9458	-75.2712	-70.0249	-65.3806	-65.9753	-64.0614	-62.9019	-63.2928	-58.2105	-57.5883	-54.2639	-57.8712	-48.498	-53.8063	-57.2209	-53.8644	-57.299	-55.265	-55.265	-60.0107	-57.0857	-59.8034	-61.1217	-64.8905
	1168.04	-76.9458	-75.2712	-70.0249	-65.3806	-65.9753	-64.0614	-62.9019	-63.2928	-58.2105	-57.5883	-54.2639	-57.8712	-48.498	-53.8063	-57.2209	-53.8644	-57.299	-55.265	-55.265	-60.0107	-57.0857	-59.8034	-61.1217	-64.8905
	1169.54	-76.9458	-75.2712	-70.0249	-65.3806	-65.9753	-64.0614	-62.9019	-63.2928	-58.2105	-57.5883	-54.2639	-57.8712	-48.498	-53.8063	-57.2209	-53.8644	-57.299	-55.265	-55.265	-60.0107	-57.0857	-59.8034	-61.1217	-64.8905
	1171.05	-76.9458	-75.2712	-70.0249	-65.3806	-65.9753	-64.0614	-62.9019	-63.2928	-58.2105	-57.5883	-54.2639	-57.8712	-48.498	-53.8063	-57.2209	-53.8644	-57.299	-55.265	-55.265	-60.0107	-57.0857	-59.8034	-61.1217	-64.8905
	1172.55	-76.9458	-75.2712	-70.0249	-65.3806	-65.9753	-64.0614	-62.9019	-63.2928	-58.2105	-57.5883	-54.2639	-57.8712	-48.498	-53.8063	-57.2209	-53.8644	-57.299	-55.265	-55.265	-60.0107	-57.0857	-59.8034	-61.1217	-64.8905
	1174.06	-76.9458	-75.2712	-70.0249	-65.3806	-65.9753	-64.0614	-62.9019	-63.2928	-58.2105	-57.5883	-54.2639	-57.8712	-48.498	-53.8063	-57.2209	-53.8644	-57.299	-55.265	-55.265	-60.0107	-57.0857	-59.8034	-61.1217	-64.8905
	1175.56	-75.9579	-77.0694	-67.9727	-67.749	-68.4731	-68.2999	-64.6924	-63.7556	-58.5413	-61.436	-58.5171	-55.6205	-52.5355	-54.0951	-52.9197	-48.7794	-53.4534	-53.1118	-53.1118	-56.609	-63.1663	-58.6773	-64.0183	-65.0985
	1177.07	-75.9579	-77.0694	-67.9727	-67.749	-68.4731	-68.2999	-64.6924	-63.7556	-58.5413	-61.436	-58.5171	-55.6205	-52.5355	-54.0951	-52.9197	-48.7794	-53.4534	-53.1118	-53.1118	-56.609	-63.1663	-58.6773	-64.0183	-65.0985
	1178.57	-75.9579	-77.0694	-67.9727	-67.749	-68.4731	-68.2999	-64.6924	-63.7556	-58.5413	-61.436	-58.5171	-55.6205	-52.5355	-54.0951	-52.9197	-48.7794	-53.4534	-53.1118	-53.1118	-56.609	-63.1663	-58.6773	-64.0183	-65.0985
	1180.08	-75.9579	-77.0694	-67.9727	-67.749	-68.4731	-68.2999	-64.6924	-63.7556	-58.5413	-61.436	-58.5171	-55.6205	-52.5355	-54.0951	-52.9197	-48.7794	-53.4534	-53.1118	-53.1118	-56.609	-63.1663	-58.6773	-64.0183	-65.0985
	1181.58	-75.9579	-77.0694	-67.9727	-67.749	-68.4731	-68.2999	-64.6924	-63.7556	-58.5413	-61.436	-58.5171	-55.6205	-52.5355	-54.0951	-52.9197	-48.7794	-53.4534	-53.1118	-53.1118	-56.609	-63.1663	-58.6773	-64.0183	-65.0985
	1183.09	-75.9579	-77.0694	-67.9727	-67.749	-68.4731	-68.2999	-64.6924	-63.7556	-58.5413	-61.436	-58.5171	-55.6205	-52.5355	-54.0951	-52.9197	-48.7794	-53.4534	-53.1118	-53.1118	-56.609	-63.1663	-58.6773	-64.0183	-65.0985
	1184.59	-75.9579	-77.0694	-67.9727	-67.749	-68.4731	-68.2999	-64.6924	-63.7556	-58.5413	-61.436	-58.5171	-55.6205	-52.5355	-54.0951	-52.9197	-48.7794	-53.4534	-53.1118	-53.1118	-56.609	-63.1663	-58.6773	-64.0183	-65.0985
	1186.1	-78.4372	-69.7759	-71.7541	-71.6976	-64.965	-63.6806	-61.5121	-61.7481	-62.8942	-60.8303	-55.176	-57.586	-48.5221	-52.2187	-50.7753	-49.9761	-59.3892	-60.0495	-60.0495	-60.1437	-60.6425	-60.977	-64.0388	-67.4939
	1187.61	-78.4372	-69.7759	-71.7541	-71.6976	-64.965	-63.6806	-61.5121	-61.7481	-62.8942	-60.8303	-55.176	-57.586	-48.5221	-52.2187	-50.7753	-49.9761	-59.3892	-60.0495	-60.0495	-60.1437	-60.6425	-60.977	-64.0388	-67.4939
	1189.11	-78.4372	-69.7759	-71.7541	-71.6976	-64.965	-63.6806	-61.5121	-61.7481	-62.8942	-60.8303	-55.176	-57.586	-48.5221	-52.2187	-50.7753	-49.9761	-59.3892	-60.0495	-60.0495	-60.1437	-60.6425	-60.977	-64.0388	-67.4939
	1190.62	-78.4372	-69.7759	-71.7541	-71.6976	-64.965	-63.6806	-61.5121	-61.7481	-62.8942	-60.8303	-55.176	-57.586	-48.5221	-52.2187	-50.7753	-49.9761	-59.3892	-60.0495	-60.0495	-60.1437	-60.6425	-60.977	-64.0388	-67.4939
	1192.12	-78.4372	-69.7759	-71.7541	-71.6976	-64.965	-63.6806	-61.5121	-61.7481	-62.8942	-60.8303	-55.176	-57.586	-48.5221	-52.2187	-50.7753	-49.9761	-59.3892	-60.0495	-60.0495	-60.1437	-60.6425	-60.977	-64.0388	-67.4939
	1193.63	-78.4372	-69.7759	-71.7541	-71.6976	-64.965	-63.6806	-61.5121	-61.7481	-62.8942	-60.8303	-55.176	-57.586	-48.5221	-52.2187	-50.7753	-49.9761	-59.3892	-60.0495	-60.0495	-60.1437	-60.6425	-60.977	-64.0388	-67.4939
	1195.13	-63.228	-62.3457	-58.5816	-60.329	-65.5846	-66.9236	-59.6305	-62.7234	-67.3474	-63.3786	-59.1645	-50.4708	-59.2562	-51.4825	-61.8289	-50.0299	-53.6349	-53.5561	-53.5561	-58.6711	-60.1545	-57.8823	-59.1895	-62.7668
	1196.64	-63.228	-62.3457	-58.5816	-60.329	-65.5846	-66.9236	-59.6305	-62.7234	-67.3474	-63.3786	-59.1645	-50.4708	-59.2562	-51.4825	-61.8289	-50.0299	-53.6349	-53.5561	-53.5561	-58.6711	-60.1545	-57.8823	-59.1895	-62.7668
	1198.14	-63.228	-62.3457	-58.5816	-60.329	-65.5846	-66.9236	-59.6305	-62.7234	-67.3474	-63.3786	-59.1645	-50.4708	-59.2562	-51.4825	-61.8289	-50.0299	-53.6349	-53.5561	-53.5561	-58.6711	-60.1545	-57.8823	-59.1895	-62.7668
	1199.65	-63.228	-62.3457	-58.5816	-60.329	-65.5846	-66.9236	-59.6305	-62.7234	-67.3474	-63.3786	-59.1645	-50.4708	-59.2562	-51.4825	-61.8289	-50.0299	-53.6349	-53.5561	-53.5561	-58.6711	-60.1545	-57.8823	-59.1895	-62.7668
	1201.15	-63.228	-62.3457	-58.5816	-60.329	-65.5846	-66.9236	-59.6305	-62.7234	-67.3474	-63.3786	-59.1645	-50.4708	-59.2562	-51.4825	-61.8289	-50.0299	-53.6349	-53.5561	-53.5561	-58.6711	-60.1545	-57.8823	-59.1895	-62.7668
	1202.66	-63.228	-62.3457	-58.5816	-60.329	-65.5846	-66.9236	-59.6305	-62.7234	-67.3474	-63.3786	-59.1645	-50.4708	-59.2562	-51.4825	-61.8289	-50.0299	-53.6349	-53.5561	-53.5561	-58.6711	-60.1545	-57.8823	-59.1895	-62.7668
	1204.16	-63.228	-62.3457	-58.5816	-60.329	-65.5846	-66.9236	-59.6305	-62.7234	-67.3474	-63.3786	-59.1645	-50.4708	-59.2562	-51.4825	-61.8289	-50.0299	-53.6349	-53.5561	-53.5561	-58.6711	-60.1545	-57.8823	-59.1895	-62.7668
	1205.67	-71.2454	-73.2447	-70.0538	-64.9671	-61.9732	-65.1051	-63.0741	-66.3902	-64.2631	-61.6234	-60.3707	-54.9705	-52.2489	-48.6026	-53.5653	-54.0105	-53.2186	-53.7999	-53.7999	-56.8645	-62.8914	-59.9203	-62.4797	-59.2132
	1207.17	-71.2454	-73.2447	-70.0538	-64.9671	-61.9732	-65.1051	-63.0741	-66.3902	-64.2631	-61.6234	-60.3707	-54.9705	-52.2489	-48.6026	-53.5653	-54.0105	-53.2186	-53.7999	-53.7999	-56.8645	-62.8914	-59.9203	-62.4797	-59.2132
	1208.68	-71.2454	-73.2447	-70.0538	-64.9671	-61.9732	-65.1051	-63.0741	-66.3902	-64.2631	-61.6234	-60.3707	-54.9705	-52.2489	-48.6026	-53.5653	-54.0105	-53.2186	-53.7999	-53.7999	-56.8645	-62.8914	-59.9203	-62.4797	-59.2132
	1210.18	-71.2454	-73.2447	-70.0538	-64.9671	-61.9732	-65.1051	-63.0741	-66.3902	-64.2631	-61.6234	-60.3707	-54.9705	-52.2489	-48.6026	-53.5653	-54.0105	-53.2186	-53.7999	-53.7999	-56.8645	-62.8914	-59.9203	-62.4797	-59.2132
	1211.69	-71.2454	-73.2447	-70.0538	-64.9671	-61.9732	-65.1051	-63.0741	-66.3902	-64.2631	-61.6234	-60.3707	-54.9705	-52.2489	-48.6026	-53.5653	-54.0105	-53.2186	-53.7999	-53.7999	-56.8645	-62.8914	-59.9203	-62.4797	-59.2132
	1213.19	-71.2454	-73.2447	-70.0538	-64.9671	-61.9732	-65.1051	-63.0741	-66.3902	-64.2631	-61.6234	-60.3707	-54.9705	-52.2489	-48.6026	-53.5653	-54.0105	-53.2186	-53.7999	-53.7999	-56.8645	-62.8914	-59.9203	-62.4797	-59.2132
	1214.7	-71.2454	-73.2447	-70.0538	-64.9671	-61.9732	-65.1051	-63.0741	-66.3902	-64.2631	-61.6234	-60.3707	-54.9705	-52.2489	-48.6026	-53.5653	-54.0105	-53.2186	-53.7999	-53.7999	-56.8645	-62.8914	-59.9203	-62.4797	-59.2132
	1216.2	-71.4129	-75.8829	-70.3743	-66.4023	-65.0424	-66.1329	-62.2189	-66.1653	-61.5315	-59.1503	-59.5005	-53.2176	-49.3568	-54.2267	-57.6354	-48.5417	-55.1737	-56.175	-56.175	-62.2833	-62.9736	-54.7151	-62.277	-62.6882
	1217.71	-71.4129	-75.8829	-70.3743	-66.4023	-65.0424	-66.1329	-62.2189	-66.1653	-61.5315	-59.1503	-59.5005	-53.2176	-49.3568	-54.2267	-57.6354	-48.5417	-55.1737	-56.175	-56.175	-62.2833	-62.9736	-54.7151	-62.277	-62.6882
	1219.21	-71.4129	-75.8829	-70.3743	-66.4023	-65.0424	-66.1329	-62.2189	-66.1653	-61.5315	-59.1503	-59.5005	-53.2176	-49.3568	-54.2267	-57.6354	-48.5417	-55.1737	-56.175	-56.175	-62.2833	-62.9736	-54.7151	-62.277	-62.6882
	1220.72	-71.4129	-75.8829	-70.3743	-66.4023	-65.0424	-66.1329	-62.2189	-66.1653	-61.5315	-59.1503	-59.5005	-53.2176	-49.3568	-54.2267	-57.6354	-48.5417	-55.1737	-56.175	-56.175	-62.2833	-62.9736	-54.7151	-62.277	-62.6882
	1222.22	-71.4129	-75.8829	-70.3743	-66.4023	-65.0424	-66.1329	-62.2189	-66.1653	-61.5315	-59.1503	-59.5005	-53.2176	-49.3568	-54.2267	-57.6354	-48.5417	-55.1737	-56.175	-56.175	-62.2833	-62.9736	-54.7151	-62.277	-62.6882
	1223.73	-71.4129	-75.8829	-70.3743	-66.4023	-65.0424	-66.1329	-62.2189	-66.1653	-61.5315	-59.1503	-59.5005	-53.2176	-49.3568	-54.2267	-57.6354	-48.5417	-55.1737	-56.175	-56.175	-62.2833	-62.9736	-54.7151	-62.277	-62.6882
	1225.24	-72.1785	-70.7614	-71.8043	-70.7032	-60.9359	-64.8593	-66.715	-64.2818	-63.3874	-65.4405	-60.878	-57.6298	-50.2077	-60.2112	-52.2847	-55.568	-55.2135	-54.7679	-54.7679	-59.9567	-63.7767	-60.136	-66.0251	-64.5252
	1226.74	-72.1785	-70.7614	-71.8043	-70.7032	-60.9359	-64.8593	-66.715	-64.2818	-63.3874	-65.4405	-60.878	-57.6298	-50.2077	-60.2112	-52.2847	-55.568	-55.2135	-54.7679	-54.7679	-59.9567	-63.7767	-60.136	-66.0251	-64.5252
	1228.25	-72.1785	-70.7614	-71.8043	-70.7032	-60.9359	-64.8593	-66.715	-64.2818	-63.3874	-65.4405	-60.878	-57.6298	-50.2077	-60.2112	-52.2847	-55.568	-55.2135	-54.7679	-54.7679	-59.9567	-63.7767	-60.136	-66.0251	-64.5252
	1229.75	-72.1785	-70.7614	-71.8043	-70.7032	-60.9359	-64.8593	-66.715	-64.2818	-63.3874	-65.4405	-60.878	-57.6298	-50.2077	-60.2112	-52.2847	-55.568	-55.2135	-54.7679	-54.7679	-59.9567	-63.7767	-60.136	-66.0251	-64.5252
	1231.26	-72.1785	-70.7614	-71.8043	-70.7032	-60.9359	-64.8593	-66.715	-64.2818	-63.3874	-65.4405	-60.878	-57.6298	-50.2077	-60.2112	-52.2847	-55.568	-55.2135	-54.7679	-54.7679	-59.9567	-63.7767	-60.136	-66.0251	-64.5252
	1232.76	-72.1785	-70.7614	-71.8043	-70.7032	-60.9359	-64.8593	-66.715	-64.2818	-63.3874	-65.4405	-60.878	-57.6298	-50.2077	-60.2112	-52.2847	-55.568	-55.2135	-54.7679	-54.7679	-59.9567	-63.7767	-60.136	-66.0251	-64.5252
	1234.27	-72.1785	-70.7614	-71.8043	-70.7032	-60.9359	-64.8593	-66.715	-64.2818	-63.3874	-65.4405	-60.878	-57.6298	-50.2077	-60.2112	-52.2847	-55.568	-55.2135	-54.7679	-54.7679	-59.9567	-63.7767	-60.136	-66.0251	-64.5252
	1235.77	-74.8128	-69.2063	-66.6805	-67.4584	-73.4138	-72.8933	-66.2672	-69.0389	-64.1971	-64.6188	-58.3216	-55.043	-50.8609	-49.5711	-52.9011	-51.3838	-53.5037	-52.5806	-52.5806	-60.5543	-60.1128	-61.2446	-64.2786	-61.7573
	1237.28	-74.8128	-69.2063	-66.6805	-67.4584	-73.4138	-72.8933	-66.2672	-69.0389	-64.1971	-64.6188	-58.3216	-55.043	-50.8609	-49.5711	-52.9011	-51.3838	-53.5037	-52.5806	-52.5806	-60.5543	-60.1128	-61.2446	-64.2786	-61.7573
	1238.78	-74.8128	-69.2063	-66.6805	-67.4584	-73.4138	-72.8933	-66.2672	-69.0389	-64.1971	-64.6188	-58.3216	-55.043	-50.8609	-49.5711	-52.9011	-51.3838	-53.5037	-52.5806	-52.5806	-60.5543	-60.1128	-61.2446	-64.2786	-61.7573
	1240.29	-74.8128	-69.2063	-66.6805	-67.4584	-73.4138	-72.8933	-66.2672	-69.0389	-64.1971	-64.6188	-58.3216	-55.043	-50.8609	-49.5711	-52.9011	-51.3838	-53.5037	-52.5806	-52.5806	-60.5543	-60.1128	-61.2446	-64.2786	-61.7573
	1241.79	-74.8128	-69.2063	-66.6805	-67.4584	-73.4138	-72.8933	-66.2672	-69.0389	-64.1971	-64.6188	-58.3216	-55.043	-50.8609	-49.5711	-52.9011	-51.3838	-53.5037	-52.5806	-52.5806	-60.5543	-60.1128	-61.2446	-64.2786	-61.7573
	1243.3	-74.8128	-69.2063	-66.6805	-67.4584	-73.4138	-72.8933	-66.2672	-69.0389	-64.1971	-64.6188	-58.3216	-55.043	-50.8609	-49.5711	-52.9011	-51.3838	-53.5037	-52.5806	-52.5806	-60.5543	-60.1128	-61.2446	-64.2786	-61.7573
	1244.8	-74.8128	-69.2063	-66.6805	-67.4584	-73.4138	-72.8933	-66.2672	-69.0389	-64.1971	-64.6188	-58.3216	-55.043	-50.8609	-49.5711	-52.9011	-51.3838	-53.5037	-52.5806	-52.5806	-60.5543	-60.1128	-61.2446	-64.2786	-61.7573
	1246.31	-71.4218	-68.784	-68.0254	-67.359	-65.3125	-66.7631	-62.1303	-63.4271	-60.6806	-59.486	-59.3891	-53.455	-55.323	-54.5467	-55.0816	-57.8207	-54.2606	-54.5512	-54.5512	-65.1282	-64.2609	-61.668	-64.5262	-61.9728
	1247.81	-71.4218	-68.784	-68.0254	-67.359	-65.3125	-66.7631	-62.1303	-63.4271	-60.6806	-59.486	-59.3891	-53.455	-55.323	-54.5467	-55.0816	-57.8207	-54.2606	-54.5512	-54.5512	-65.1282	-64.2609	-61.668	-64.5262	-61.9728
	1249.32	-71.4218	-68.784	-68.0254	-67.359	-65.3125	-66.7631	-62.1303	-63.4271	-60.6806	-59.486	-59.3891	-53.455	-55.323	-54.5467	-55.0816	-57.8207	-54.2606	-54.5512	-54.5512	-65.1282	-64.2609	-61.668	-64.5262	-61.9728
	1250.82	-71.4218	-68.784	-68.0254	-67.359	-65.3125	-66.7631	-62.1303	-63.4271	-60.6806	-59.486	-59.3891	-53.455	-55.323	-54.5467	-55.0816	-57.8207	-54.2606	-54.5512	-54.5512	-65.1282	-64.2609	-61.668	-64.5262	-61.9728
	1252.33	-71.4218	-68.784	-68.0254	-67.359	-65.3125	-66.7631	-62.1303	-63.4271	-60.6806	-59.486	-59.3891	-53.455	-55.323	-54.5467	-55.0816	-57.8207	-54.2606	-54.5512	-54.5512	-65.1282	-64.2609	-61.668	-64.5262	-61.9728
	1253.83	-71.4218	-68.784	-68.0254	-67.359	-65.3125	-66.7631	-62.1303	-63.4271	-60.6806	-59.486	-59.3891	-53.455	-55.323	-54.5467	-55.0816	-57.8207	-54.2606	-54.5512	-54.5512	-65.1282	-64.2609	-61.668	-64.5262	-61.9728
	1255.34	-70.2377	-72.4576	-65.1787	-68.4814	-63.8506	-72.9317	-61.4869	-59.6156	-64.4739	-66.6269	-58.525	-55.4095	-55.5021	-49.9767	-54.4793	-52.5045	-58.0527	-55.3623	-55.3623	-60.1818	-63.3239	-60.7236	-65.0998	-61.8492
	1256.84	-70.2377	-72.4576	-65.1787	-68.4814	-63.8506	-72.9317	-61.4869	-59.6156	-64.4739	-66.6269	-58.525	-55.4095	-55.5021	-49.9767	-54.4793	-52.5045	-58.0527	-55.3623	-55.3623	-60.1818	-63.3239	-60.7236	-65.0998	-61.8492
	1258.35	-70.2377	-72.4576	-65.1787	-68.4814	-63.8506	-72.9317	-61.4869	-59.6156	-64.4739	-66.6269	-58.525	-55.4095	-55.5021	-49.9767	-54.4793	-52.5045	-58.0527	-55.3623	-55.3623	-60.1818	-63.3239	-60.7236	-65.0998	-61.8492
	1259.85	-70.2377	-72.4576	-65.1787	-68.4814	-63.8506	-72.9317	-61.4869	-59.6156	-64.4739	-66.6269	-58.525	-55.4095	-55.5021	-49.9767	-54.4793	-52.5045	-58.0527	-55.3623	-55.3623	-60.1818	-63.3239	-60.7236	-65.0998	-61.8492
	1261.36	-70.2377	-72.4576	-65.1787	-68.4814	-63.8506	-72.9317	-61.4869	-59.6156	-64.4739	-66.6269	-58.525	-55.4095	-55.5021	-49.9767	-54.4793	-52.5045	-58.0527	-55.3623	-55.3623	-60.1818	-63.3239	-60.7236	-65.0998	-61.8492
	1262.87	-70.2377	-72.4576	-65.1787	-68.4814	-63.8506	-72.9317	-61.4869	-59.6156	-64.4739	-66.6269	-58.525	-55.4095	-55.5021	-49.9767	-54.4793	-52.5045	-58.0527	-55.3623	-55.3623	-60.1818	-63.3239	-60.7236	-65.0998	-61.8492
	1264.37	-70.2377	-72.4576	-65.1787	-68.4814	-63.8506	-72.9317	-61.4869	-59.6156	-64.4739	-66.6269	-58.525	-55.4095	-55.5021	-49.9767	-54.4793	-52.5045	-58.0527	-55.3623	-55.3623	-60.1818	-63.3239	-60.7236	-65.0998	-61.8492
	1265.88	-71.1836	-70.2725	-70.2643	-64.8594	-62.4253	-72.5102	-65.778	-66.3731	-62.9993	-62.0736	-59.4473	-56.8769	-52.1271	-58.4752	-51.4191	-53.1425	-51.4976	-56.9531	-56.9531	-60.348	-61.7766	-67.0549	-69.218	-64.7669
	1267.38	-71.1836	-70.2725	-70.2643	-64.8594	-62.4253	-72.5102	-65.778	-66.3731	-62.9993	-62.0736	-59.4473	-56.8769	-52.1271	-58.4752	-51.4191	-53.1425	-51.4976	-56.9531	-56.9531	-60.348	-61.7766	-67.0549	-69.218	-64.7669
	1268.89	-71.1836	-70.2725	-70.2643	-64.8594	-62.4253	-72.5102	-65.778	-66.3731	-62.9993	-62.0736	-59.4473	-56.8769	-52.1271	-58.4752	-51.4191	-53.1425	-51.4976	-56.9531	-56.9531	-60.348	-61.7766	-67.0549	-69.218	-64.7669
	1270.39	-71.1836	-70.2725	-70.2643	-64.8594	-62.4253	-72.5102	-65.778	-66.3731	-62.9993	-62.0736	-59.4473	-56.8769	-52.1271	-58.4752	-51.4191	-53.1425	-51.4976	-56.9531	-56.9531	-60.348	-61.7766	-67.0549	-69.218	-64.7669
	1271.9	-71.1836	-70.2725	-70.2643	-64.8594	-62.4253	-72.5102	-65.778	-66.3731	-62.9993	-62.0736	-59.4473	-56.8769	-52.1271	-58.4752	-51.4191	-53.1425	-51.4976	-56.9531	-56.9531	-60.348	-61.7766	-67.0549	-69.218	-64.7669
	1273.4	-71.1836	-70.2725	-70.2643	-64.8594	-62.4253	-72.5102	-65.778	-66.3731	-62.9993	-62.0736	-59.4473	-56.8769	-52.1271	-58.4752	-51.4191	-53.1425	-51.4976	-56.9531	-56.9531	-60.348	-61.7766	-67.0549	-69.218	-64.7669
	1274.91	-71.1836	-70.2725	-70.2643	-64.8594	-62.4253	-72.5102	-65.778	-66.3731	-62.9993	-62.0736	-59.4473	-56.8769	-52.1271	-58.4752	-51.4191	-53.1425	-51.4976	-56.9531	-56.9531	-60.348	-61.7766	-67.0549	-69.218	-64.7669
	1276.41	-75.4596	-73.9688	-66.1103	-68.6294	-73.2005	-65.4908	-65.1228	-60.6523	-65.9408	-60.7121	-53.6466	-55.7668	-55.3931	-54.6133	-59.2094	-48.9166	-51.5245	-54.348	-54.348	-64.6442	-61.2344	-62.3724	-72.5818	-69.049
	1277.92	-75.4596	-73.9688	-66.1103	-68.6294	-73.2005	-65.4908	-65.1228	-60.6523	-65.9408	-60.7121	-53.6466	-55.7668	-55.3931	-54.6133	-59.2094	-48.9166	-51.5245	-54.348	-54.348	-64.6442	-61.2344	-62.3724	-72.5818	-69.049
	1279.42	-75.4596	-73.9688	-66.1103	-68.6294	-73.2005	-65.4908	-65.1228	-60.6523	-65.9408	-60.7121	-53.6466	-55.7668	-55.3931	-54.6133	-59.2094	-48.9166	-51.5245	-54.348	-54.348	-64.6442	-61.2344	-62.3724	-72.5818	-69.049
	1280.93	-75.4596	-73.9688	-66.1103	-68.6294	-73.2005	-65.4908	-65.1228	-60.6523	-65.9408	-60.7121	-53.6466	-55.7668	-55.3931	-54.6133	-59.2094	-48.9166	-51.5245	-54.348	-54.348	-64.6442	-61.2344	-62.3724	-72.5818	-69.049
	1282.43	-75.4596	-73.9688	-66.1103	-68.6294	-73.2005	-65.4908	-65.1228	-60.6523	-65.9408	-60.7121	-53.6466	-55.7668	-55.3931	-54.6133	-59.2094	-48.9166	-51.5245	-54.348	-54.348	-64.6442	-61.2344	-62.3724	-72.5818	-69.049
	1283.94	-75.4596	-73.9688	-66.1103	-68.6294	-73.2005	-65.4908	-65.1228	-60.6523	-65.9408	-60.7121	-53.6466	-55.7668	-55.3931	-54.6133	-59.2094	-48.9166	-51.5245	-54.348	-54.348	-64.6442	-61.2344	-62.3724	-72.5818	-69.049
	1285.44	-75.5655	-68.4673	-68.2507	-68.4263	-64.9765	-65.6521	-53.0653	-60.7313	-61.6518	-56.8743	-59.6387	-57.2659	-54.9978	-53.9809	-51.4913	-55.5705	-58.398	-54.1703	-54.1703	-59.0398	-67.6301	-62.4572	-67.831	-63.3368
	1286.95	-75.5655	-68.4673	-68.2507	-68.4263	-64.9765	-65.6521	-53.0653	-60.7313	-61.6518	-56.8743	-59.6387	-57.2659	-54.9978	-53.9809	-51.4913	-55.5705	-58.398	-54.1703	-54.1703	-59.0398	-67.6301	-62.4572	-67.831	-63.3368
	1288.45	-75.5655	-68.4673	-68.2507	-68.4263	-64.9765	-65.6521	-53.0653	-60.7313	-61.6518	-56.8743	-59.6387	-57.2659	-54.9978	-53.9809	-51.4913	-55.5705	-58.398	-54.1703	-54.1703	-59.0398	-67.6301	-62.4572	-67.831	-63.3368
	1289.96	-75.5655	-68.4673	-68.2507	-68.4263	-64.9765	-65.6521	-53.0653	-60.7313	-61.6518	-56.8743	-59.6387	-57.2659	-54.9978	-53.9809	-51.4913	-55.5705	-58.398	-54.1703	-54.1703	-59.0398	-67.6301	-62.4572	-67.831	-63.3368
	1291.46	-75.5655	-68.4673	-68.2507	-68.4263	-64.9765	-65.6521	-53.0653	-60.7313	-61.6518	-56.8743	-59.6387	-57.2659	-54.9978	-53.9809	-51.4913	-55.5705	-58.398	-54.1703	-54.1703	-59.0398	-67.6301	-62.4572	-67.831	-63.3368
	1292.97	-75.5655	-68.4673	-68.2507	-68.4263	-64.9765	-65.6521	-53.0653	-60.7313	-61.6518	-56.8743	-59.6387	-57.2659	-54.9978	-53.9809	-51.4913	-55.5705	-58.398	-54.1703	-54.1703	-59.0398	-67.6301	-62.4572	-67.831	-63.3368
	1294.47	-75.5655	-68.4673	-68.2507	-68.4263	-64.9765	-65.6521	-53.0653	-60.7313	-61.6518	-56.8743	-59.6387	-57.2659	-54.9978	-53.9809	-51.4913	-55.5705	-58.398	-54.1703	-54.1703	-59.0398	-67.6301	-62.4572	-67.831	-63.3368
	1295.98	-67.2706	-66.5961	-64.8366	-67.196	-64.2987	-61.0906	-64.7404	-62.6337	-66.0548	-61.7588	-54.6416	-57.7748	-54.8066	-53.7684	-51.4272	-52.6566	-56.0377	-60.95	-60.95	-57.579	-60.3677	-59.1058	-68.6781	-64.8187
	1297.49	-67.2706	-66.5961	-64.8366	-67.196	-64.2987	-61.0906	-64.7404	-62.6337	-66.0548	-61.7588	-54.6416	-57.7748	-54.8066	-53.7684	-51.4272	-52.6566	-56.0377	-60.95	-60.95	-57.579	-60.3677	-59.1058	-68.6781	-64.8187
	1298.99	-67.2706	-66.5961	-64.8366	-67.196	-64.2987	-61.0906	-64.7404	-62.6337	-66.0548	-61.7588	-54.6416	-57.7748	-54.8066	-53.7684	-51.4272	-52.6566	-56.0377	-60.95	-60.95	-57.579	-60.3677	-59.1058	-68.6781	-64.8187
	1300.5	-67.2706	-66.5961	-64.8366	-67.196	-64.2987	-61.0906	-64.7404	-62.6337	-66.0548	-61.7588	-54.6416	-57.7748	-54.8066	-53.7684	-51.4272	-52.6566	-56.0377	-60.95	-60.95	-57.579	-60.3677	-59.1058	-68.6781	-64.8187
	1302	-67.2706	-66.5961	-64.8366	-67.196	-64.2987	-61.0906	-64.7404	-62.6337	-66.0548	-61.7588	-54.6416	-57.7748	-54.8066	-53.7684	-51.4272	-52.6566	-56.0377	-60.95	-60.95	-57.579	-60.3677	-59.1058	-68.6781	-64.8187
	1303.51	-67.2706	-66.5961	-64.8366	-67.196	-64.2987	-61.0906	-64.7404	-62.6337	-66.0548	-61.7588	-54.6416	-57.7748	-54.8066	-53.7684	-51.4272	-52.6566	-56.0377	-60.95	-60.95	-57.579	-60.3677	-59.1058	-68.6781	-64.8187
	1305.01	-74.019	-69.592	-68.2073	-64.9877	-66.419	-69.1114	-59.5025	-58.2647	-61.1595	-54.3747	-64.1698	-61.0507	-48.5276	-53.0407	-52.5025	-46.3663	-51.0628	-57.5294	-57.5294	-61.4736	-62.7437	-65.7016	-61.0108	-63.695
	1306.52	-74.019	-69.592	-68.2073	-64.9877	-66.419	-69.1114	-59.5025	-58.2647	-61.1595	-54.3747	-64.1698	-61.0507	-48.5276	-53.0407	-52.5025	-46.3663	-51.0628	-57.5294	-57.5294	-61.4736	-62.7437	-65.7016	-61.0108	-63.695
	1308.02	-74.019	-69.592	-68.2073	-64.9877	-66.419	-69.1114	-59.5025	-58.2647	-61.1595	-54.3747	-64.1698	-61.0507	-48.5276	-53.0407	-52.5025	-46.3663	-51.0628	-57.5294	-57.5294	-61.4736	-62.7437	-65.7016	-61.0108	-63.695
	1309.53	-74.019	-69.592	-68.2073	-64.9877	-66.419	-69.1114	-59.5025	-58.2647	-61.1595	-54.3747	-64.1698	-61.0507	-48.5276	-53.0407	-52.5025	-46.3663	-51.0628	-57.5294	-57.5294	-61.4736	-62.7437	-65.7016	-61.0108	-63.695
	1311.03	-74.019	-69.592	-68.2073	-64.9877	-66.419	-69.1114	-59.5025	-58.2647	-61.1595	-54.3747	-64.1698	-61.0507	-48.5276	-53.0407	-52.5025	-46.3663	-51.0628	-57.5294	-57.5294	-61.4736	-62.7437	-65.7016	-61.0108	-63.695
	1312.54	-74.019	-69.592	-68.2073	-64.9877	-66.419	-69.1114	-59.5025	-58.2647	-61.1595	-54.3747	-64.1698	-61.0507	-48.5276	-53.0407	-52.5025	-46.3663	-51.0628	-57.5294	-57.5294	-61.4736	-62.7437	-65.7016	-61.0108	-63.695
	1314.04	-74.019	-69.592	-68.2073	-64.9877	-66.419	-69.1114	-59.5025	-58.2647	-61.1595	-54.3747	-64.1698	-61.0507	-48.5276	-53.0407	-52.5025	-46.3663	-51.0628	-57.5294	-57.5294	-61.4736	-62.7437	-65.7016	-61.0108	-63.695
	1315.55	-73.5231	-70.0328	-67.6815	-70.9655	-63.5342	-65.4707	-60.885	-61.7065	-64.7197	-58.659	-54.7094	-45.3162	-57.4993	-40.4391	-51.8432	-52.7209	-55.0573	-55.7017	-55.7017	-60.27	-60.6833	-58.6484	-64.1689	-60.9262
	1317.05	-73.5231	-70.0328	-67.6815	-70.9655	-63.5342	-65.4707	-60.885	-61.7065	-64.7197	-58.659	-54.7094	-45.3162	-57.4993	-40.4391	-51.8432	-52.7209	-55.0573	-55.7017	-55.7017	-60.27	-60.6833	-58.6484	-64.1689	-60.9262
	1318.56	-73.5231	-70.0328	-67.6815	-70.9655	-63.5342	-65.4707	-60.885	-61.7065	-64.7197	-58.659	-54.7094	-45.3162	-57.4993	-40.4391	-51.8432	-52.7209	-55.0573	-55.7017	-55.7017	-60.27	-60.6833	-58.6484	-64.1689	-60.9262
	1320.06	-73.5231	-70.0328	-67.6815	-70.9655	-63.5342	-65.4707	-60.885	-61.7065	-64.7197	-58.659	-54.7094	-45.3162	-57.4993	-40.4391	-51.8432	-52.7209	-55.0573	-55.7017	-55.7017	-60.27	-60.6833	-58.6484	-64.1689	-60.9262
	1321.57	-73.5231	-70.0328	-67.6815	-70.9655	-63.5342	-65.4707	-60.885	-61.7065	-64.7197	-58.659	-54.7094	-45.3162	-57.4993	-40.4391	-51.8432	-52.7209	-55.0573	-55.7017	-55.7017	-60.27	-60.6833	-58.6484	-64.1689	-60.9262
	1323.07	-73.5231	-70.0328	-67.6815	-70.9655	-63.5342	-65.4707	-60.885	-61.7065	-64.7197	-58.659	-54.7094	-45.3162	-57.4993	-40.4391	-51.8432	-52.7209	-55.0573	-55.7017	-55.7017	-60.27	-60.6833	-58.6484	-64.1689	-60.9262
	1324.58	-73.5231	-70.0328	-67.6815	-70.9655	-63.5342	-65.4707	-60.885	-61.7065	-64.7197	-58.659	-54.7094	-45.3162	-57.4993	-40.4391	-51.8432	-52.7209	-55.0573	-55.7017	-55.7017	-60.27	-60.6833	-58.6484	-64.1689	-60.9262
	1326.08	-77.2125	-67.5315	-66.4363	-68.4843	-66.2281	-62.4075	-59.9976	-60.4537	-63.8846	-59.2833	-55.4393	-56.9215	-54.5903	-52.2695	-53.5558	-52.311	-52.9311	-53.698	-53.698	-58.3978	-60.0274	-62.3962	-63.2648	-60.787
	1327.59	-77.2125	-67.5315	-66.4363	-68.4843	-66.2281	-62.4075	-59.9976	-60.4537	-63.8846	-59.2833	-55.4393	-56.9215	-54.5903	-52.2695	-53.5558	-52.311	-52.9311	-53.698	-53.698	-58.3978	-60.0274	-62.3962	-63.2648	-60.787
	1329.09	-77.2125	-67.5315	-66.4363	-68.4843	-66.2281	-62.4075	-59.9976	-60.4537	-63.8846	-59.2833	-55.4393	-56.9215	-54.5903	-52.2695	-53.5558	-52.311	-52.9311	-53.698	-53.698	-58.3978	-60.0274	-62.3962	-63.2648	-60.787
	1330.6	-77.2125	-67.5315	-66.4363	-68.4843	-66.2281	-62.4075	-59.9976	-60.4537	-63.8846	-59.2833	-55.4393	-56.9215	-54.5903	-52.2695	-53.5558	-52.311	-52.9311	-53.698	-53.698	-58.3978	-60.0274	-62.3962	-63.2648	-60.787
	1332.1	-77.2125	-67.5315	-66.4363	-68.4843	-66.2281	-62.4075	-59.9976	-60.4537	-63.8846	-59.2833	-55.4393	-56.9215	-54.5903	-52.2695	-53.5558	-52.311	-52.9311	-53.698	-53.698	-58.3978	-60.0274	-62.3962	-63.2648	-60.787
	1333.61	-77.2125	-67.5315	-66.4363	-68.4843	-66.2281	-62.4075	-59.9976	-60.4537	-63.8846	-59.2833	-55.4393	-56.9215	-54.5903	-52.2695	-53.5558	-52.311	-52.9311	-53.698	-53.698	-58.3978	-60.0274	-62.3962	-63.2648	-60.787
	1335.12	-76.5566	-74.6771	-67.3663	-70.8897	-68.6512	-67.1494	-61.0944	-64.1339	-66.9868	-60.7451	-57.9172	-53.5402	-49.8995	-49.8109	-48.905	-47.5249	-55.1856	-60.0793	-60.0793	-58.4761	-61.1666	-60.5698	-59.5536	-62.3807
	1336.62	-76.5566	-74.6771	-67.3663	-70.8897	-68.6512	-67.1494	-61.0944	-64.1339	-66.9868	-60.7451	-57.9172	-53.5402	-49.8995	-49.8109	-48.905	-47.5249	-55.1856	-60.0793	-60.0793	-58.4761	-61.1666	-60.5698	-59.5536	-62.3807
	1338.13	-76.5566	-74.6771	-67.3663	-70.8897	-68.6512	-67.1494	-61.0944	-64.1339	-66.9868	-60.7451	-57.9172	-53.5402	-49.8995	-49.8109	-48.905	-47.5249	-55.1856	-60.0793	-60.0793	-58.4761	-61.1666	-60.5698	-59.5536	-62.3807
	1339.63	-76.5566	-74.6771	-67.3663	-70.8897	-68.6512	-67.1494	-61.0944	-64.1339	-66.9868	-60.7451	-57.9172	-53.5402	-49.8995	-49.8109	-48.905	-47.5249	-55.1856	-60.0793	-60.0793	-58.4761	-61.1666	-60.5698	-59.5536	-62.3807
	1341.14	-76.5566	-74.6771	-67.3663	-70.8897	-68.6512	-67.1494	-61.0944	-64.1339	-66.9868	-60.7451	-57.9172	-53.5402	-49.8995	-49.8109	-48.905	-47.5249	-55.1856	-60.0793	-60.0793	-58.4761	-61.1666	-60.5698	-59.5536	-62.3807
	1342.64	-76.5566	-74.6771	-67.3663	-70.8897	-68.6512	-67.1494	-61.0944	-64.1339	-66.9868	-60.7451	-57.9172	-53.5402	-49.8995	-49.8109	-48.905	-47.5249	-55.1856	-60.0793	-60.0793	-58.4761	-61.1666	-60.5698	-59.5536	-62.3807
	1344.15	-76.5566	-74.6771	-67.3663	-70.8897	-68.6512	-67.1494	-61.0944	-64.1339	-66.9868	-60.7451	-57.9172	-53.5402	-49.8995	-49.8109	-48.905	-47.5249	-55.1856	-60.0793	-60.0793	-58.4761	-61.1666	-60.5698	-59.5536	-62.3807
	1345.65	-73.5427	-73.7182	-66.6535	-68.8935	-69.0053	-64.7349	-60.9874	-62.9801	-60.261	-59.0965	-54.9554	-51.188	-44.3439	-51.8347	-49.143	-52.8316	-50.9687	-54.1073	-54.1073	-59.8337	-55.1571	-61.7914	-66.2141	-65.0187
	1347.16	-73.5427	-73.7182	-66.6535	-68.8935	-69.0053	-64.7349	-60.9874	-62.9801	-60.261	-59.0965	-54.9554	-51.188	-44.3439	-51.8347	-49.143	-52.8316	-50.9687	-54.1073	-54.1073	-59.8337	-55.1571	-61.7914	-66.2141	-65.0187
	1348.66	-73.5427	-73.7182	-66.6535	-68.8935	-69.0053	-64.7349	-60.9874	-62.9801	-60.261	-59.0965	-54.9554	-51.188	-44.3439	-51.8347	-49.143	-52.8316	-50.9687	-54.1073	-54.1073	-59.8337	-55.1571	-61.7914	-66.2141	-65.0187
	1350.17	-73.5427	-73.7182	-66.6535	-68.8935	-69.0053	-64.7349	-60.9874	-62.9801	-60.261	-59.0965	-54.9554	-51.188	-44.3439	-51.8347	-49.143	-52.8316	-50.9687	-54.1073	-54.1073	-59.8337	-55.1571	-61.7914	-66.2141	-65.0187
	1351.67	-73.5427	-73.7182	-66.6535	-68.8935	-69.0053	-64.7349	-60.9874	-62.9801	-60.261	-59.0965	-54.9554	-51.188	-44.3439	-51.8347	-49.143	-52.8316	-50.9687	-54.1073	-54.1073	-59.8337	-55.1571	-61.7914	-66.2141	-65.0187
	1353.18	-73.5427	-73.7182	-66.6535	-68.8935	-69.0053	-64.7349	-60.9874	-62.9801	-60.261	-59.0965	-54.9554	-51.188	-44.3439	-51.8347	-49.143	-52.8316	-50.9687	-54.1073	-54.1073	-59.8337	-55.1571	-61.7914	-66.2141	-65.0187
	1354.68	-73.5427	-73.7182	-66.6535	-68.8935	-69.0053	-64.7349	-60.9874	-62.9801	-60.261	-59.0965	-54.9554	-51.188	-44.3439	-51.8347	-49.143	-52.8316	-50.9687	-54.1073	-54.1073	-59.8337	-55.1571	-61.7914	-66.2141	-65.0187
	1356.19	-75.3393	-70.7702	-68.9699	-73.0473	-64.3153	-69.0672	-54.3833	-68.7647	-61.2937	-63.8607	-53.7599	-54.7347	-47.1219	-52.479	-50.9189	-52.9693	-54.5298	-59.5198	-59.5198	-61.5821	-57.6709	-57.2258	-66.9775	-63.3227
	1357.69	-75.3393	-70.7702	-68.9699	-73.0473	-64.3153	-69.0672	-54.3833	-68.7647	-61.2937	-63.8607	-53.7599	-54.7347	-47.1219	-52.479	-50.9189	-52.9693	-54.5298	-59.5198	-59.5198	-61.5821	-57.6709	-57.2258	-66.9775	-63.3227
	1359.2	-75.3393	-70.7702	-68.9699	-73.0473	-64.3153	-69.0672	-54.3833	-68.7647	-61.2937	-63.8607	-53.7599	-54.7347	-47.1219	-52.479	-50.9189	-52.9693	-54.5298	-59.5198	-59.5198	-61.5821	-57.6709	-57.2258	-66.9775	-63.3227
	1360.7	-75.3393	-70.7702	-68.9699	-73.0473	-64.3153	-69.0672	-54.3833	-68.7647	-61.2937	-63.8607	-53.7599	-54.7347	-47.1219	-52.479	-50.9189	-52.9693	-54.5298	-59.5198	-59.5198	-61.5821	-57.6709	-57.2258	-66.9775	-63.3227
	1362.21	-75.3393	-70.7702	-68.9699	-73.0473	-64.3153	-69.0672	-54.3833	-68.7647	-61.2937	-63.8607	-53.7599	-54.7347	-47.1219	-52.479	-50.9189	-52.9693	-54.5298	-59.5198	-59.5198	-61.5821	-57.6709	-57.2258	-66.9775	-63.3227
	1363.71	-75.3393	-70.7702	-68.9699	-73.0473	-64.3153	-69.0672	-54.3833	-68.7647	-61.2937	-63.8607	-53.7599	-54.7347	-47.1219	-52.479	-50.9189	-52.9693	-54.5298	-59.5198	-59.5198	-61.5821	-57.6709	-57.2258	-66.9775	-63.3227
	1365.22	-73.498	-72.7662	-64.5707	-68.1682	-66.6327	-63.4133	-68.2676	-61.3021	-54.2879	-63.9908	-60.6366	-60.7307	-49.8499	-52.9425	-46.5111	-54.3727	-51.7127	-53.126	-53.126	-71.1169	-53.8088	-62.0498	-60.5761	-63.9237
	1366.72	-73.498	-72.7662	-64.5707	-68.1682	-66.6327	-63.4133	-68.2676	-61.3021	-54.2879	-63.9908	-60.6366	-60.7307	-49.8499	-52.9425	-46.5111	-54.3727	-51.7127	-53.126	-53.126	-71.1169	-53.8088	-62.0498	-60.5761	-63.9237
	1368.23	-73.498	-72.7662	-64.5707	-68.1682	-66.6327	-63.4133	-68.2676	-61.3021	-54.2879	-63.9908	-60.6366	-60.7307	-49.8499	-52.9425	-46.5111	-54.3727	-51.7127	-53.126	-53.126	-71.1169	-53.8088	-62.0498	-60.5761	-63.9237
	1369.73	-73.498	-72.7662	-64.5707	-68.1682	-66.6327	-63.4133	-68.2676	-61.3021	-54.2879	-63.9908	-60.6366	-60.7307	-49.8499	-52.9425	-46.5111	-54.3727	-51.7127	-53.126	-53.126	-71.1169	-53.8088	-62.0498	-60.5761	-63.9237
	1371.24	-73.498	-72.7662	-64.5707	-68.1682	-66.6327	-63.4133	-68.2676	-61.3021	-54.2879	-63.9908	-60.6366	-60.7307	-49.8499	-52.9425	-46.5111	-54.3727	-51.7127	-53.126	-53.126	-71.1169	-53.8088	-62.0498	-60.5761	-63.9237
	1372.75	-73.498	-72.7662	-64.5707	-68.1682	-66.6327	-63.4133	-68.2676	-61.3021	-54.2879	-63.9908	-60.6366	-60.7307	-49.8499	-52.9425	-46.5111	-54.3727	-51.7127	-53.126	-53.126	-71.1169	-53.8088	-62.0498	-60.5761	-63.9237
	1374.25	-73.498	-72.7662	-64.5707	-68.1682	-66.6327	-63.4133	-68.2676	-61.3021	-54.2879	-63.9908	-60.6366	-60.7307	-49.8499	-52.9425	-46.5111	-54.3727	-51.7127	-53.126	-53.126	-71.1169	-53.8088	-62.0498	-60.5761	-63.9237
	1375.76	-73.8444	-73.8425	-69.4082	-65.6669	-66.8366	-63.5707	-72.5656	-59.8178	-64.5223	-62.1282	-54.8218	-52.437	-49.2109	-54.9953	-52.6363	-50.9658	-55.8418	-59.509	-59.509	-63.0436	-58.848	-66.0566	-66.6482	-68.6825
	1377.26	-73.8444	-73.8425	-69.4082	-65.6669	-66.8366	-63.5707	-72.5656	-59.8178	-64.5223	-62.1282	-54.8218	-52.437	-49.2109	-54.9953	-52.6363	-50.9658	-55.8418	-59.509	-59.509	-63.0436	-58.848	-66.0566	-66.6482	-68.6825
	1378.77	-73.8444	-73.8425	-69.4082	-65.6669	-66.8366	-63.5707	-72.5656	-59.8178	-64.5223	-62.1282	-54.8218	-52.437	-49.2109	-54.9953	-52.6363	-50.9658	-55.8418	-59.509	-59.509	-63.0436	-58.848	-66.0566	-66.6482	-68.6825
	1380.27	-73.8444	-73.8425	-69.4082	-65.6669	-66.8366	-63.5707	-72.5656	-59.8178	-64.5223	-62.1282	-54.8218	-52.437	-49.2109	-54.9953	-52.6363	-50.9658	-55.8418	-59.509	-59.509	-63.0436	-58.848	-66.0566	-66.6482	-68.6825
	1381.78	-73.8444	-73.8425	-69.4082	-65.6669	-66.8366	-63.5707	-72.5656	-59.8178	-64.5223	-62.1282	-54.8218	-52.437	-49.2109	-54.9953	-52.6363	-50.9658	-55.8418	-59.509	-59.509	-63.0436	-58.848	-66.0566	-66.6482	-68.6825
	1383.28	-73.8444	-73.8425	-69.4082	-65.6669	-66.8366	-63.5707	-72.5656	-59.8178	-64.5223	-62.1282	-54.8218	-52.437	-49.2109	-54.9953	-52.6363	-50.9658	-55.8418	-59.509	-59.509	-63.0436	-58.848	-66.0566	-66.6482	-68.6825
	1384.79	-73.8444	-73.8425	-69.4082	-65.6669	-66.8366	-63.5707	-72.5656	-59.8178	-64.5223	-62.1282	-54.8218	-52.437	-49.2109	-54.9953	-52.6363	-50.9658	-55.8418	-59.509	-59.509	-63.0436	-58.848	-66.0566	-66.6482	-68.6825
	1386.29	-74.866	-72.1871	-71.1849	-70.5771	-64.9833	-67.8811	-59.1195	-64.5014	-61.5642	-54.925	-57.5913	-51.4138	-49.4338	-54.2213	-50.1408	-50.4851	-54.4848	-54.6381	-54.6381	-59.5168	-64.2459	-57.7559	-61.2476	-61.3436
	1387.8	-74.866	-72.1871	-71.1849	-70.5771	-64.9833	-67.8811	-59.1195	-64.5014	-61.5642	-54.925	-57.5913	-51.4138	-49.4338	-54.2213	-50.1408	-50.4851	-54.4848	-54.6381	-54.6381	-59.5168	-64.2459	-57.7559	-61.2476	-61.3436
	1389.3	-74.866	-72.1871	-71.1849	-70.5771	-64.9833	-67.8811	-59.1195	-64.5014	-61.5642	-54.925	-57.5913	-51.4138	-49.4338	-54.2213	-50.1408	-50.4851	-54.4848	-54.6381	-54.6381	-59.5168	-64.2459	-57.7559	-61.2476	-61.3436
	1390.81	-74.866	-72.1871	-71.1849	-70.5771	-64.9833	-67.8811	-59.1195	-64.5014	-61.5642	-54.925	-57.5913	-51.4138	-49.4338	-54.2213	-50.1408	-50.4851	-54.4848	-54.6381	-54.6381	-59.5168	-64.2459	-57.7559	-61.2476	-61.3436
	1392.31	-74.866	-72.1871	-71.1849	-70.5771	-64.9833	-67.8811	-59.1195	-64.5014	-61.5642	-54.925	-57.5913	-51.4138	-49.4338	-54.2213	-50.1408	-50.4851	-54.4848	-54.6381	-54.6381	-59.5168	-64.2459	-57.7559	-61.2476	-61.3436
	1393.82	-74.866	-72.1871	-71.1849	-70.5771	-64.9833	-67.8811	-59.1195	-64.5014	-61.5642	-54.925	-57.5913	-51.4138	-49.4338	-54.2213	-50.1408	-50.4851	-54.4848	-54.6381	-54.6381	-59.5168	-64.2459	-57.7559	-61.2476	-61.3436
	1395.32	-61.2867	-59.9925	-60.3522	-65.5897	-65.0099	-65.7527	-63.5875	-61.6787	-63.9579	-59.4063	-60.1906	-59.3743	-59.3638	-56.9286	-47.0169	-50.1785	-52.7845	-52.0865	-52.0865	-57.3953	-58.4226	-58.8941	-59.1837	-64.2973
	1396.83	-61.2867	-59.9925	-60.3522	-65.5897	-65.0099	-65.7527	-63.5875	-61.6787	-63.9579	-59.4063	-60.1906	-59.3743	-59.3638	-56.9286	-47.0169	-50.1785	-52.7845	-52.0865	-52.0865	-57.3953	-58.4226	-58.8941	-59.1837	-64.2973
	1398.33	-61.2867	-59.9925	-60.3522	-65.5897	-65.0099	-65.7527	-63.5875	-61.6787	-63.9579	-59.4063	-60.1906	-59.3743	-59.3638	-56.9286	-47.0169	-50.1785	-52.7845	-52.0865	-52.0865	-57.3953	-58.4226	-58.8941	-59.1837	-64.2973
	1399.84	-61.2867	-59.9925	-60.3522	-65.5897	-65.0099	-65.7527	-63.5875	-61.6787	-63.9579	-59.4063	-60.1906	-59.3743	-59.3638	-56.9286	-47.0169	-50.1785	-52.7845	-52.0865	-52.0865	-57.3953	-58.4226	-58.8941	-59.1837	-64.2973
	1401.34	-61.2867	-59.9925	-60.3522	-65.5897	-65.0099	-65.7527	-63.5875	-61.6787	-63.9579	-59.4063	-60.1906	-59.3743	-59.3638	-56.9286	-47.0169	-50.1785	-52.7845	-52.0865	-52.0865	-57.3953	-58.4226	-58.8941	-59.1837	-64.2973
	1402.85	-61.2867	-59.9925	-60.3522	-65.5897	-65.0099	-65.7527	-63.5875	-61.6787	-63.9579	-59.4063	-60.1906	-59.3743	-59.3638	-56.9286	-47.0169	-50.1785	-52.7845	-52.0865	-52.0865	-57.3953	-58.4226	-58.8941	-59.1837	-64.2973
	1404.35	-61.2867	-59.9925	-60.3522	-65.5897	-65.0099	-65.7527	-63.5875	-61.6787	-63.9579	-59.4063	-60.1906	-59.3743	-59.3638	-56.9286	-47.0169	-50.1785	-52.7845	-52.0865	-52.0865	-57.3953	-58.4226	-58.8941	-59.1837	-64.2973
	1405.86	-75.9358	-71.8247	-73.221	-64.9377	-75.9016	-66.1748	-59.2655	-70.1762	-61.3762	-57.8748	-56.7117	-56.6341	-55.7799	-53.3288	-57.8463	-46.6273	-55.4174	-53.0249	-53.0249	-60.9194	-61.6586	-59.8511	-64.779	-64.4033
	1407.36	-75.9358	-71.8247	-73.221	-64.9377	-75.9016	-66.1748	-59.2655	-70.1762	-61.3762	-57.8748	-56.7117	-56.6341	-55.7799	-53.3288	-57.8463	-46.6273	-55.4174	-53.0249	-53.0249	-60.9194	-61.6586	-59.8511	-64.779	-64.4033
	1408.87	-75.9358	-71.8247	-73.221	-64.9377	-75.9016	-66.1748	-59.2655	-70.1762	-61.3762	-57.8748	-56.7117	-56.6341	-55.7799	-53.3288	-57.8463	-46.6273	-55.4174	-53.0249	-53.0249	-60.9194	-61.6586	-59.8511	-64.779	-64.4033
	1410.38	-75.9358	-71.8247	-73.221	-64.9377	-75.9016	-66.1748	-59.2655	-70.1762	-61.3762	-57.8748	-56.7117	-56.6341	-55.7799	-53.3288	-57.8463	-46.6273	-55.4174	-53.0249	-53.0249	-60.9194	-61.6586	-59.8511	-64.779	-64.4033
	1411.88	-75.9358	-71.8247	-73.221	-64.9377	-75.9016	-66.1748	-59.2655	-70.1762	-61.3762	-57.8748	-56.7117	-56.6341	-55.7799	-53.3288	-57.8463	-46.6273	-55.4174	-53.0249	-53.0249	-60.9194	-61.6586	-59.8511	-64.779	-64.4033
	1413.39	-75.9358	-71.8247	-73.221	-64.9377	-75.9016	-66.1748	-59.2655	-70.1762	-61.3762	-57.8748	-56.7117	-56.6341	-55.7799	-53.3288	-57.8463	-46.6273	-55.4174	-53.0249	-53.0249	-60.9194	-61.6586	-59.8511	-64.779	-64.4033
	1414.89	-75.9358	-71.8247	-73.221	-64.9377	-75.9016	-66.1748	-59.2655	-70.1762	-61.3762	-57.8748	-56.7117	-56.6341	-55.7799	-53.3288	-57.8463	-46.6273	-55.4174	-53.0249	-53.0249	-60.9194	-61.6586	-59.8511	-64.779	-64.4033
	1416.4	-74.9069	-73.9389	-67.5867	-69.8673	-65.8623	-66.8175	-72.0658	-62.4732	-63.5962	-60.9662	-54.5831	-54.7809	-53.7262	-51.1279	-52.632	-53.3516	-60.8243	-59.6248	-59.6248	-57.971	-67.0834	-61.836	-72.2958	-68.0539
	1417.9	-74.9069	-73.9389	-67.5867	-69.8673	-65.8623	-66.8175	-72.0658	-62.4732	-63.5962	-60.9662	-54.5831	-54.7809	-53.7262	-51.1279	-52.632	-53.3516	-60.8243	-59.6248	-59.6248	-57.971	-67.0834	-61.836	-72.2958	-68.0539
	1419.41	-74.9069	-73.9389	-67.5867	-69.8673	-65.8623	-66.8175	-72.0658	-62.4732	-63.5962	-60.9662	-54.5831	-54.7809	-53.7262	-51.1279	-52.632	-53.3516	-60.8243	-59.6248	-59.6248	-57.971	-67.0834	-61.836	-72.2958	-68.0539
	1420.91	-74.9069	-73.9389	-67.5867	-69.8673	-65.8623	-66.8175	-72.0658	-62.4732	-63.5962	-60.9662	-54.5831	-54.7809	-53.7262	-51.1279	-52.632	-53.3516	-60.8243	-59.6248	-59.6248	-57.971	-67.0834	-61.836	-72.2958	-68.0539
	1422.42	-74.9069	-73.9389	-67.5867	-69.8673	-65.8623	-66.8175	-72.0658	-62.4732	-63.5962	-60.9662	-54.5831	-54.7809	-53.7262	-51.1279	-52.632	-53.3516	-60.8243	-59.6248	-59.6248	-57.971	-67.0834	-61.836	-72.2958	-68.0539
	1423.92	-74.9069	-73.9389	-67.5867	-69.8673	-65.8623	-66.8175	-72.0658	-62.4732	-63.5962	-60.9662	-54.5831	-54.7809	-53.7262	-51.1279	-52.632	-53.3516	-60.8243	-59.6248	-59.6248	-57.971	-67.0834	-61.836	-72.2958	-68.0539
	1425.43	-73.4176	-71.0044	-73.0028	-65.7859	-65.2684	-67.5413	-60.7163	-63.671	-56.8503	-58.5804	-61.5386	-55.0125	-54.9025	-50.504	-53.9542	-50.506	-53.8444	-64.7947	-64.7947	-57.5848	-63.6576	-59.3312	-71.4607	-65.596
	1426.93	-73.4176	-71.0044	-73.0028	-65.7859	-65.2684	-67.5413	-60.7163	-63.671	-56.8503	-58.5804	-61.5386	-55.0125	-54.9025	-50.504	-53.9542	-50.506	-53.8444	-64.7947	-64.7947	-57.5848	-63.6576	-59.3312	-71.4607	-65.596
	1428.44	-73.4176	-71.0044	-73.0028	-65.7859	-65.2684	-67.5413	-60.7163	-63.671	-56.8503	-58.5804	-61.5386	-55.0125	-54.9025	-50.504	-53.9542	-50.506	-53.8444	-64.7947	-64.7947	-57.5848	-63.6576	-59.3312	-71.4607	-65.596
	1429.94	-73.4176	-71.0044	-73.0028	-65.7859	-65.2684	-67.5413	-60.7163	-63.671	-56.8503	-58.5804	-61.5386	-55.0125	-54.9025	-50.504	-53.9542	-50.506	-53.8444	-64.7947	-64.7947	-57.5848	-63.6576	-59.3312	-71.4607	-65.596
	1431.45	-73.4176	-71.0044	-73.0028	-65.7859	-65.2684	-67.5413	-60.7163	-63.671	-56.8503	-58.5804	-61.5386	-55.0125	-54.9025	-50.504	-53.9542	-50.506	-53.8444	-64.7947	-64.7947	-57.5848	-63.6576	-59.3312	-71.4607	-65.596
	1432.95	-73.4176	-71.0044	-73.0028	-65.7859	-65.2684	-67.5413	-60.7163	-63.671	-56.8503	-58.5804	-61.5386	-55.0125	-54.9025	-50.504	-53.9542	-50.506	-53.8444	-64.7947	-64.7947	-57.5848	-63.6576	-59.3312	-71.4607	-65.596
	1434.46	-73.4176	-71.0044	-73.0028	-65.7859	-65.2684	-67.5413	-60.7163	-63.671	-56.8503	-58.5804	-61.5386	-55.0125	-54.9025	-50.504	-53.9542	-50.506	-53.8444	-64.7947	-64.7947	-57.5848	-63.6576	-59.3312	-71.4607	-65.596
	1435.96	-72.7737	-70.8207	-67.9345	-70.7975	-67.5647	-70.5214	-66.3426	-59.3321	-63.9148	-55.4845	-52.5334	-55.1623	-51.8827	-48.883	-55.9382	-53.5175	-51.2626	-56.9743	-56.9743	-69.3493	-58.0184	-55.9608	-65.2949	-66.8174
	1437.47	-72.7737	-70.8207	-67.9345	-70.7975	-67.5647	-70.5214	-66.3426	-59.3321	-63.9148	-55.4845	-52.5334	-55.1623	-51.8827	-48.883	-55.9382	-53.5175	-51.2626	-56.9743	-56.9743	-69.3493	-58.0184	-55.9608	-65.2949	-66.8174
	1438.97	-72.7737	-70.8207	-67.9345	-70.7975	-67.5647	-70.5214	-66.3426	-59.3321	-63.9148	-55.4845	-52.5334	-55.1623	-51.8827	-48.883	-55.9382	-53.5175	-51.2626	-56.9743	-56.9743	-69.3493	-58.0184	-55.9608	-65.2949	-66.8174
	1440.48	-72.7737	-70.8207	-67.9345	-70.7975	-67.5647	-70.5214	-66.3426	-59.3321	-63.9148	-55.4845	-52.5334	-55.1623	-51.8827	-48.883	-55.9382	-53.5175	-51.2626	-56.9743	-56.9743	-69.3493	-58.0184	-55.9608	-65.2949	-66.8174
	1441.98	-72.7737	-70.8207	-67.9345	-70.7975	-67.5647	-70.5214	-66.3426	-59.3321	-63.9148	-55.4845	-52.5334	-55.1623	-51.8827	-48.883	-55.9382	-53.5175	-51.2626	-56.9743	-56.9743	-69.3493	-58.0184	-55.9608	-65.2949	-66.8174
	1443.49	-72.7737	-70.8207	-67.9345	-70.7975	-67.5647	-70.5214	-66.3426	-59.3321	-63.9148	-55.4845	-52.5334	-55.1623	-51.8827	-48.883	-55.9382	-53.5175	-51.2626	-56.9743	-56.9743	-69.3493	-58.0184	-55.9608	-65.2949	-66.8174
	1444.99	-72.7737	-70.8207	-67.9345	-70.7975	-67.5647	-70.5214	-66.3426	-59.3321	-63.9148	-55.4845	-52.5334	-55.1623	-51.8827	-48.883	-55.9382	-53.5175	-51.2626	-56.9743	-56.9743	-69.3493	-58.0184	-55.9608	-65.2949	-66.8174
	1446.5	-74.5916	-71.1938	-77.1405	-72.7968	-65.8973	-64.1429	-64.0034	-61.9642	-60.7883	-56.9131	-59.9408	-61.3866	-54.2266	-55.4087	-48.9536	-53.4247	-48.7778	-60.5105	-60.5105	-60.1511	-57.5676	-66.4802	-64.8027	-63.7219
	1448.01	-74.5916	-71.1938	-77.1405	-72.7968	-65.8973	-64.1429	-64.0034	-61.9642	-60.7883	-56.9131	-59.9408	-61.3866	-54.2266	-55.4087	-48.9536	-53.4247	-48.7778	-60.5105	-60.5105	-60.1511	-57.5676	-66.4802	-64.8027	-63.7219
	1449.51	-74.5916	-71.1938	-77.1405	-72.7968	-65.8973	-64.1429	-64.0034	-61.9642	-60.7883	-56.9131	-59.9408	-61.3866	-54.2266	-55.4087	-48.9536	-53.4247	-48.7778	-60.5105	-60.5105	-60.1511	-57.5676	-66.4802	-64.8027	-63.7219
	1451.02	-74.5916	-71.1938	-77.1405	-72.7968	-65.8973	-64.1429	-64.0034	-61.9642	-60.7883	-56.9131	-59.9408	-61.3866	-54.2266	-55.4087	-48.9536	-53.4247	-48.7778	-60.5105	-60.5105	-60.1511	-57.5676	-66.4802	-64.8027	-63.7219
	1452.52	-74.5916	-71.1938	-77.1405	-72.7968	-65.8973	-64.1429	-64.0034	-61.9642	-60.7883	-56.9131	-59.9408	-61.3866	-54.2266	-55.4087	-48.9536	-53.4247	-48.7778	-60.5105	-60.5105	-60.1511	-57.5676	-66.4802	-64.8027	-63.7219
	1454.03	-74.5916	-71.1938	-77.1405	-72.7968	-65.8973	-64.1429	-64.0034	-61.9642	-60.7883	-56.9131	-59.9408	-61.3866	-54.2266	-55.4087	-48.9536	-53.4247	-48.7778	-60.5105	-60.5105	-60.1511	-57.5676	-66.4802	-64.8027	-63.7219
	1455.53	-73.3452	-70.9369	-67.5582	-68.8283	-63.5055	-65.0542	-64.7318	-64.6189	-62.568	-56.8813	-60.9801	-50.8918	-52.2096	-48.1799	-51.8355	-51.3666	-54.443	-54.6955	-54.6955	-54.3045	-59.3299	-60.0175	-62.3935	-65.4269
	1457.04	-73.3452	-70.9369	-67.5582	-68.8283	-63.5055	-65.0542	-64.7318	-64.6189	-62.568	-56.8813	-60.9801	-50.8918	-52.2096	-48.1799	-51.8355	-51.3666	-54.443	-54.6955	-54.6955	-54.3045	-59.3299	-60.0175	-62.3935	-65.4269
	1458.54	-73.3452	-70.9369	-67.5582	-68.8283	-63.5055	-65.0542	-64.7318	-64.6189	-62.568	-56.8813	-60.9801	-50.8918	-52.2096	-48.1799	-51.8355	-51.3666	-54.443	-54.6955	-54.6955	-54.3045	-59.3299	-60.0175	-62.3935	-65.4269
	1460.05	-73.3452	-70.9369	-67.5582	-68.8283	-63.5055	-65.0542	-64.7318	-64.6189	-62.568	-56.8813	-60.9801	-50.8918	-52.2096	-48.1799	-51.8355	-51.3666	-54.443	-54.6955	-54.6955	-54.3045	-59.3299	-60.0175	-62.3935	-65.4269
	1461.55	-73.3452	-70.9369	-67.5582	-68.8283	-63.5055	-65.0542	-64.7318	-64.6189	-62.568	-56.8813	-60.9801	-50.8918	-52.2096	-48.1799	-51.8355	-51.3666	-54.443	-54.6955	-54.6955	-54.3045	-59.3299	-60.0175	-62.3935	-65.4269
	1463.06	-73.3452	-70.9369	-67.5582	-68.8283	-63.5055	-65.0542	-64.7318	-64.6189	-62.568	-56.8813	-60.9801	-50.8918	-52.2096	-48.1799	-51.8355	-51.3666	-54.443	-54.6955	-54.6955	-54.3045	-59.3299	-60.0175	-62.3935	-65.4269
	1464.56	-73.3452	-70.9369	-67.5582	-68.8283	-63.5055	-65.0542	-64.7318	-64.6189	-62.568	-56.8813	-60.9801	-50.8918	-52.2096	-48.1799	-51.8355	-51.3666	-54.443	-54.6955	-54.6955	-54.3045	-59.3299	-60.0175	-62.3935	-65.4269
	1466.07	-77.5363	-75.5896	-64.2787	-69.0792	-72.4683	-66.0116	-64.4086	-62.0179	-62.3612	-62.5352	-48.188	-60.7902	-54.0544	-50.3723	-52.2415	-50.2239	-55.3505	-52.2623	-52.2623	-60.0483	-58.6441	-60.2184	-65.7825	-62.2737
	1467.57	-77.5363	-75.5896	-64.2787	-69.0792	-72.4683	-66.0116	-64.4086	-62.0179	-62.3612	-62.5352	-48.188	-60.7902	-54.0544	-50.3723	-52.2415	-50.2239	-55.3505	-52.2623	-52.2623	-60.0483	-58.6441	-60.2184	-65.7825	-62.2737
	1469.08	-77.5363	-75.5896	-64.2787	-69.0792	-72.4683	-66.0116	-64.4086	-62.0179	-62.3612	-62.5352	-48.188	-60.7902	-54.0544	-50.3723	-52.2415	-50.2239	-55.3505	-52.2623	-52.2623	-60.0483	-58.6441	-60.2184	-65.7825	-62.2737
	1470.58	-77.5363	-75.5896	-64.2787	-69.0792	-72.4683	-66.0116	-64.4086	-62.0179	-62.3612	-62.5352	-48.188	-60.7902	-54.0544	-50.3723	-52.2415	-50.2239	-55.3505	-52.2623	-52.2623	-60.0483	-58.6441	-60.2184	-65.7825	-62.2737
	1472.09	-77.5363	-75.5896	-64.2787	-69.0792	-72.4683	-66.0116	-64.4086	-62.0179	-62.3612	-62.5352	-48.188	-60.7902	-54.0544	-50.3723	-52.2415	-50.2239	-55.3505	-52.2623	-52.2623	-60.0483	-58.6441	-60.2184	-65.7825	-62.2737
	1473.59	-77.5363	-75.5896	-64.2787	-69.0792	-72.4683	-66.0116	-64.4086	-62.0179	-62.3612	-62.5352	-48.188	-60.7902	-54.0544	-50.3723	-52.2415	-50.2239	-55.3505	-52.2623	-52.2623	-60.0483	-58.6441	-60.2184	-65.7825	-62.2737
	1475.1	-76.624	-73.6731	-69.01	-65.9973	-66.3742	-59.5624	-64.0907	-64.0603	-67.7304	-59.8738	-53.925	-56.2159	-55.7049	-53.2244	-50.0728	-51.0946	-48.5091	-61.373	-61.373	-68.0258	-57.3671	-62.7163	-69.8103	-64.126
	1476.6	-76.624	-73.6731	-69.01	-65.9973	-66.3742	-59.5624	-64.0907	-64.0603	-67.7304	-59.8738	-53.925	-56.2159	-55.7049	-53.2244	-50.0728	-51.0946	-48.5091	-61.373	-61.373	-68.0258	-57.3671	-62.7163	-69.8103	-64.126
	1478.11	-76.624	-73.6731	-69.01	-65.9973	-66.3742	-59.5624	-64.0907	-64.0603	-67.7304	-59.8738	-53.925	-56.2159	-55.7049	-53.2244	-50.0728	-51.0946	-48.5091	-61.373	-61.373	-68.0258	-57.3671	-62.7163	-69.8103	-64.126
	1479.61	-76.624	-73.6731	-69.01	-65.9973	-66.3742	-59.5624	-64.0907	-64.0603	-67.7304	-59.8738	-53.925	-56.2159	-55.7049	-53.2244	-50.0728	-51.0946	-48.5091	-61.373	-61.373	-68.0258	-57.3671	-62.7163	-69.8103	-64.126
	1481.12	-76.624	-73.6731	-69.01	-65.9973	-66.3742	-59.5624	-64.0907	-64.0603	-67.7304	-59.8738	-53.925	-56.2159	-55.7049	-53.2244	-50.0728	-51.0946	-48.5091	-61.373	-61.373	-68.0258	-57.3671	-62.7163	-69.8103	-64.126
	1482.62	-76.624	-73.6731	-69.01	-65.9973	-66.3742	-59.5624	-64.0907	-64.0603	-67.7304	-59.8738	-53.925	-56.2159	-55.7049	-53.2244	-50.0728	-51.0946	-48.5091	-61.373	-61.373	-68.0258	-57.3671	-62.7163	-69.8103	-64.126
	1484.13	-76.624	-73.6731	-69.01	-65.9973	-66.3742	-59.5624	-64.0907	-64.0603	-67.7304	-59.8738	-53.925	-56.2159	-55.7049	-53.2244	-50.0728	-51.0946	-48.5091	-61.373	-61.373	-68.0258	-57.3671	-62.7163	-69.8103	-64.126
	1485.64	-74.6957	-68.3299	-68.6721	-65.955	-72.365	-64.3267	-63.5875	-60.4963	-56.9779	-59.0343	-56.8954	-58.2547	-52.3323	-52.3991	-57.1269	-53.2798	-58.0224	-62.8175	-62.8175	-57.7559	-62.474	-63.1377	-58.742	-69.5496
	1487.14	-74.6957	-68.3299	-68.6721	-65.955	-72.365	-64.3267	-63.5875	-60.4963	-56.9779	-59.0343	-56.8954	-58.2547	-52.3323	-52.3991	-57.1269	-53.2798	-58.0224	-62.8175	-62.8175	-57.7559	-62.474	-63.1377	-58.742	-69.5496
	1488.65	-74.6957	-68.3299	-68.6721	-65.955	-72.365	-64.3267	-63.5875	-60.4963	-56.9779	-59.0343	-56.8954	-58.2547	-52.3323	-52.3991	-57.1269	-53.2798	-58.0224	-62.8175	-62.8175	-57.7559	-62.474	-63.1377	-58.742	-69.5496
	1490.15	-74.6957	-68.3299	-68.6721	-65.955	-72.365	-64.3267	-63.5875	-60.4963	-56.9779	-59.0343	-56.8954	-58.2547	-52.3323	-52.3991	-57.1269	-53.2798	-58.0224	-62.8175	-62.8175	-57.7559	-62.474	-63.1377	-58.742	-69.5496
	1491.66	-74.6957	-68.3299	-68.6721	-65.955	-72.365	-64.3267	-63.5875	-60.4963	-56.9779	-59.0343	-56.8954	-58.2547	-52.3323	-52.3991	-57.1269	-53.2798	-58.0224	-62.8175	-62.8175	-57.7559	-62.474	-63.1377	-58.742	-69.5496
	1493.16	-74.6957	-68.3299	-68.6721	-65.955	-72.365	-64.3267	-63.5875	-60.4963	-56.9779	-59.0343	-56.8954	-58.2547	-52.3323	-52.3991	-57.1269	-53.2798	-58.0224	-62.8175	-62.8175	-57.7559	-62.474	-63.1377	-58.742	-69.5496
	1494.67	-74.6957	-68.3299	-68.6721	-65.955	-72.365	-64.3267	-63.5875	-60.4963	-56.9779	-59.0343	-56.8954	-58.2547	-52.3323	-52.3991	-57.1269	-53.2798	-58.0224	-62.8175	-62.8175	-57.7559	-62.474	-63.1377	-58.742	-69.5496
	1496.17	-67.4615	-69.1333	-65.3835	-67.108	-56.5519	-63.5438	-59.212	-61.5844	-64.286	-61.029	-58.0139	-54.9358	-53.842	-47.1431	-49.3073	-52.0861	-55.3327	-61.2362	-61.2362	-62.8557	-60.3987	-68.1086	-68.3203	-64.8289
	1497.68	-67.4615	-69.1333	-65.3835	-67.108	-56.5519	-63.5438	-59.212	-61.5844	-64.286	-61.029	-58.0139	-54.9358	-53.842	-47.1431	-49.3073	-52.0861	-55.3327	-61.2362	-61.2362	-62.8557	-60.3987	-68.1086	-68.3203	-64.8289
	1499.18	-67.4615	-69.1333	-65.3835	-67.108	-56.5519	-63.5438	-59.212	-61.5844	-64.286	-61.029	-58.0139	-54.9358	-53.842	-47.1431	-49.3073	-52.0861	-55.3327	-61.2362	-61.2362	-62.8557	-60.3987	-68.1086	-68.3203	-64.8289
	1500.69	-67.4615	-69.1333	-65.3835	-67.108	-56.5519	-63.5438	-59.212	-61.5844	-64.286	-61.029	-58.0139	-54.9358	-53.842	-47.1431	-49.3073	-52.0861	-55.3327	-61.2362	-61.2362	-62.8557	-60.3987	-68.1086	-68.3203	-64.8289
	1502.19	-67.4615	-69.1333	-65.3835	-67.108	-56.5519	-63.5438	-59.212	-61.5844	-64.286	-61.029	-58.0139	-54.9358	-53.842	-47.1431	-49.3073	-52.0861	-55.3327	-61.2362	-61.2362	-62.8557	-60.3987	-68.1086	-68.3203	-64.8289
	1503.7	-67.4615	-69.1333	-65.3835	-67.108	-56.5519	-63.5438	-59.212	-61.5844	-64.286	-61.029	-58.0139	-54.9358	-53.842	-47.1431	-49.3073	-52.0861	-55.3327	-61.2362	-61.2362	-62.8557	-60.3987	-68.1086	-68.3203	-64.8289
	1505.2	-74.0892	-75.64	-68.2281	-65.5479	-64.817	-67.4741	-66.51	-62.9207	-61.5531	-63.6876	-58.7946	-55.3542	-50.299	-48.393	-54.4641	-51.743	-60.6678	-59.7412	-59.7412	-67.5158	-63.6351	-61.1174	-64.3845	-67.3877
	1506.71	-74.0892	-75.64	-68.2281	-65.5479	-64.817	-67.4741	-66.51	-62.9207	-61.5531	-63.6876	-58.7946	-55.3542	-50.299	-48.393	-54.4641	-51.743	-60.6678	-59.7412	-59.7412	-67.5158	-63.6351	-61.1174	-64.3845	-67.3877
	1508.21	-74.0892	-75.64	-68.2281	-65.5479	-64.817	-67.4741	-66.51	-62.9207	-61.5531	-63.6876	-58.7946	-55.3542	-50.299	-48.393	-54.4641	-51.743	-60.6678	-59.7412	-59.7412	-67.5158	-63.6351	-61.1174	-64.3845	-67.3877
	1509.72	-74.0892	-75.64	-68.2281	-65.5479	-64.817	-67.4741	-66.51	-62.9207	-61.5531	-63.6876	-58.7946	-55.3542	-50.299	-48.393	-54.4641	-51.743	-60.6678	-59.7412	-59.7412	-67.5158	-63.6351	-61.1174	-64.3845	-67.3877
	1511.22	-74.0892	-75.64	-68.2281	-65.5479	-64.817	-67.4741	-66.51	-62.9207	-61.5531	-63.6876	-58.7946	-55.3542	-50.299	-48.393	-54.4641	-51.743	-60.6678	-59.7412	-59.7412	-67.5158	-63.6351	-61.1174	-64.3845	-67.3877
	1512.73	-74.0892	-75.64	-68.2281	-65.5479	-64.817	-67.4741	-66.51	-62.9207	-61.5531	-63.6876	-58.7946	-55.3542	-50.299	-48.393	-54.4641	-51.743	-60.6678	-59.7412	-59.7412	-67.5158	-63.6351	-61.1174	-64.3845	-67.3877
	1514.23	-74.0892	-75.64	-68.2281	-65.5479	-64.817	-67.4741	-66.51	-62.9207	-61.5531	-63.6876	-58.7946	-55.3542	-50.299	-48.393	-54.4641	-51.743	-60.6678	-59.7412	-59.7412	-67.5158	-63.6351	-61.1174	-64.3845	-67.3877
	1515.74	-78.9563	-67.6613	-70.9823	-71.9313	-63.2507	-63.8172	-63.1251	-63.5438	-65.2207	-62.0122	-58.7581	-58.5553	-52.8553	-50.533	-54.6833	-53.6168	-55.065	-55.5528	-55.5528	-65.7891	-59.489	-75.5817	-67.9438	-64.0003
	1517.24	-78.9563	-67.6613	-70.9823	-71.9313	-63.2507	-63.8172	-63.1251	-63.5438	-65.2207	-62.0122	-58.7581	-58.5553	-52.8553	-50.533	-54.6833	-53.6168	-55.065	-55.5528	-55.5528	-65.7891	-59.489	-75.5817	-67.9438	-64.0003
	1518.75	-78.9563	-67.6613	-70.9823	-71.9313	-63.2507	-63.8172	-63.1251	-63.5438	-65.2207	-62.0122	-58.7581	-58.5553	-52.8553	-50.533	-54.6833	-53.6168	-55.065	-55.5528	-55.5528	-65.7891	-59.489	-75.5817	-67.9438	-64.0003
	1520.26	-78.9563	-67.6613	-70.9823	-71.9313	-63.2507	-63.8172	-63.1251	-63.5438	-65.2207	-62.0122	-58.7581	-58.5553	-52.8553	-50.533	-54.6833	-53.6168	-55.065	-55.5528	-55.5528	-65.7891	-59.489	-75.5817	-67.9438	-64.0003
	1521.76	-78.9563	-67.6613	-70.9823	-71.9313	-63.2507	-63.8172	-63.1251	-63.5438	-65.2207	-62.0122	-58.7581	-58.5553	-52.8553	-50.533	-54.6833	-53.6168	-55.065	-55.5528	-55.5528	-65.7891	-59.489	-75.5817	-67.9438	-64.0003
	1523.27	-78.9563	-67.6613	-70.9823	-71.9313	-63.2507	-63.8172	-63.1251	-63.5438	-65.2207	-62.0122	-58.7581	-58.5553	-52.8553	-50.533	-54.6833	-53.6168	-55.065	-55.5528	-55.5528	-65.7891	-59.489	-75.5817	-67.9438	-64.0003
	1524.77	-78.9563	-67.6613	-70.9823	-71.9313	-63.2507	-63.8172	-63.1251	-63.5438	-65.2207	-62.0122	-58.7581	-58.5553	-52.8553	-50.533	-54.6833	-53.6168	-55.065	-55.5528	-55.5528	-65.7891	-59.489	-75.5817	-67.9438	-64.0003
	1526.28	-74.9875	-75.707	-67.3549	-67.247	-65.4935	-69.8354	-61.7623	-62.3516	-62.3955	-59.2032	-61.2668	-60.8073	-53.4113	-48.385	-54.3375	-50.7921	-52.4742	-53.2198	-53.2198	-61.6804	-61.3236	-61.5004	-63.6239	-63.6866
	1527.78	-74.9875	-75.707	-67.3549	-67.247	-65.4935	-69.8354	-61.7623	-62.3516	-62.3955	-59.2032	-61.2668	-60.8073	-53.4113	-48.385	-54.3375	-50.7921	-52.4742	-53.2198	-53.2198	-61.6804	-61.3236	-61.5004	-63.6239	-63.6866
	1529.29	-74.9875	-75.707	-67.3549	-67.247	-65.4935	-69.8354	-61.7623	-62.3516	-62.3955	-59.2032	-61.2668	-60.8073	-53.4113	-48.385	-54.3375	-50.7921	-52.4742	-53.2198	-53.2198	-61.6804	-61.3236	-61.5004	-63.6239	-63.6866
	1530.79	-74.9875	-75.707	-67.3549	-67.247	-65.4935	-69.8354	-61.7623	-62.3516	-62.3955	-59.2032	-61.2668	-60.8073	-53.4113	-48.385	-54.3375	-50.7921	-52.4742	-53.2198	-53.2198	-61.6804	-61.3236	-61.5004	-63.6239	-63.6866
	1532.3	-74.9875	-75.707	-67.3549	-67.247	-65.4935	-69.8354	-61.7623	-62.3516	-62.3955	-59.2032	-61.2668	-60.8073	-53.4113	-48.385	-54.3375	-50.7921	-52.4742	-53.2198	-53.2198	-61.6804	-61.3236	-61.5004	-63.6239	-63.6866
	1533.8	-74.9875	-75.707	-67.3549	-67.247	-65.4935	-69.8354	-61.7623	-62.3516	-62.3955	-59.2032	-61.2668	-60.8073	-53.4113	-48.385	-54.3375	-50.7921	-52.4742	-53.2198	-53.2198	-61.6804	-61.3236	-61.5004	-63.6239	-63.6866
	1535.31	-72.8535	-75.3298	-65.6856	-68.332	-69.901	-69.3209	-60.8825	-61.6336	-65.4163	-62.108	-59.4063	-52.9249	-56.7567	-62.9331	-51.971	-56.5098	-56.2881	-61.6509	-61.6509	-61.2159	-59.8892	-59.3443	-62.8556	-70.5312
	1536.81	-72.8535	-75.3298	-65.6856	-68.332	-69.901	-69.3209	-60.8825	-61.6336	-65.4163	-62.108	-59.4063	-52.9249	-56.7567	-62.9331	-51.971	-56.5098	-56.2881	-61.6509	-61.6509	-61.2159	-59.8892	-59.3443	-62.8556	-70.5312
	1538.32	-72.8535	-75.3298	-65.6856	-68.332	-69.901	-69.3209	-60.8825	-61.6336	-65.4163	-62.108	-59.4063	-52.9249	-56.7567	-62.9331	-51.971	-56.5098	-56.2881	-61.6509	-61.6509	-61.2159	-59.8892	-59.3443	-62.8556	-70.5312
	1539.82	-72.8535	-75.3298	-65.6856	-68.332	-69.901	-69.3209	-60.8825	-61.6336	-65.4163	-62.108	-59.4063	-52.9249	-56.7567	-62.9331	-51.971	-56.5098	-56.2881	-61.6509	-61.6509	-61.2159	-59.8892	-59.3443	-62.8556	-70.5312
	1541.33	-72.8535	-75.3298	-65.6856	-68.332	-69.901	-69.3209	-60.8825	-61.6336	-65.4163	-62.108	-59.4063	-52.9249	-56.7567	-62.9331	-51.971	-56.5098	-56.2881	-61.6509	-61.6509	-61.2159	-59.8892	-59.3443	-62.8556	-70.5312
	1542.83	-72.8535	-75.3298	-65.6856	-68.332	-69.901	-69.3209	-60.8825	-61.6336	-65.4163	-62.108	-59.4063	-52.9249	-56.7567	-62.9331	-51.971	-56.5098	-56.2881	-61.6509	-61.6509	-61.2159	-59.8892	-59.3443	-62.8556	-70.5312
	1544.34	-72.8535	-75.3298	-65.6856	-68.332	-69.901	-69.3209	-60.8825	-61.6336	-65.4163	-62.108	-59.4063	-52.9249	-56.7567	-62.9331	-51.971	-56.5098	-56.2881	-61.6509	-61.6509	-61.2159	-59.8892	-59.3443	-62.8556	-70.5312
	1545.84	-73.5214	-76.4471	-66.7365	-67.11	-67.8571	-70.5312	-61.7805	-63.0652	-62.1129	-63.0067	-57.8155	-57.8915	-50.2075	-52.8587	-51.7751	-48.9006	-57.3598	-56.9617	-56.9617	-65.4735	-63.2478	-67.7262	-67.343	-61.0584
	1547.35	-73.5214	-76.4471	-66.7365	-67.11	-67.8571	-70.5312	-61.7805	-63.0652	-62.1129	-63.0067	-57.8155	-57.8915	-50.2075	-52.8587	-51.7751	-48.9006	-57.3598	-56.9617	-56.9617	-65.4735	-63.2478	-67.7262	-67.343	-61.0584
	1548.85	-73.5214	-76.4471	-66.7365	-67.11	-67.8571	-70.5312	-61.7805	-63.0652	-62.1129	-63.0067	-57.8155	-57.8915	-50.2075	-52.8587	-51.7751	-48.9006	-57.3598	-56.9617	-56.9617	-65.4735	-63.2478	-67.7262	-67.343	-61.0584
	1550.36	-73.5214	-76.4471	-66.7365	-67.11	-67.8571	-70.5312	-61.7805	-63.0652	-62.1129	-63.0067	-57.8155	-57.8915	-50.2075	-52.8587	-51.7751	-48.9006	-57.3598	-56.9617	-56.9617	-65.4735	-63.2478	-67.7262	-67.343	-61.0584
	1551.86	-73.5214	-76.4471	-66.7365	-67.11	-67.8571	-70.5312	-61.7805	-63.0652	-62.1129	-63.0067	-57.8155	-57.8915	-50.2075	-52.8587	-51.7751	-48.9006	-57.3598	-56.9617	-56.9617	-65.4735	-63.2478	-67.7262	-67.343	-61.0584
	1553.37	-73.5214	-76.4471	-66.7365	-67.11	-67.8571	-70.5312	-61.7805	-63.0652	-62.1129	-63.0067	-57.8155	-57.8915	-50.2075	-52.8587	-51.7751	-48.9006	-57.3598	-56.9617	-56.9617	-65.4735	-63.2478	-67.7262	-67.343	-61.0584
	1554.87	-73.5214	-76.4471	-66.7365	-67.11	-67.8571	-70.5312	-61.7805	-63.0652	-62.1129	-63.0067	-57.8155	-57.8915	-50.2075	-52.8587	-51.7751	-48.9006	-57.3598	-56.9617	-56.9617	-65.4735	-63.2478	-67.7262	-67.343	-61.0584
	1556.38	-72.6854	-77.0897	-70.6389	-66.8379	-67.303	-63.4459	-65.9322	-73.9188	-64.143	-63.8539	-61.8291	-56.0628	-51.7871	-52.7934	-53.358	-49.6529	-48.865	-55.6203	-55.6203	-62.6777	-56.4107	-59.5223	-59.0383	-65.9505
	1557.89	-72.6854	-77.0897	-70.6389	-66.8379	-67.303	-63.4459	-65.9322	-73.9188	-64.143	-63.8539	-61.8291	-56.0628	-51.7871	-52.7934	-53.358	-49.6529	-48.865	-55.6203	-55.6203	-62.6777	-56.4107	-59.5223	-59.0383	-65.9505
	1559.39	-72.6854	-77.0897	-70.6389	-66.8379	-67.303	-63.4459	-65.9322	-73.9188	-64.143	-63.8539	-61.8291	-56.0628	-51.7871	-52.7934	-53.358	-49.6529	-48.865	-55.6203	-55.6203	-62.6777	-56.4107	-59.5223	-59.0383	-65.9505
	1560.9	-72.6854	-77.0897	-70.6389	-66.8379	-67.303	-63.4459	-65.9322	-73.9188	-64.143	-63.8539	-61.8291	-56.0628	-51.7871	-52.7934	-53.358	-49.6529	-48.865	-55.6203	-55.6203	-62.6777	-56.4107	-59.5223	-59.0383	-65.9505
	1562.4	-72.6854	-77.0897	-70.6389	-66.8379	-67.303	-63.4459	-65.9322	-73.9188	-64.143	-63.8539	-61.8291	-56.0628	-51.7871	-52.7934	-53.358	-49.6529	-48.865	-55.6203	-55.6203	-62.6777	-56.4107	-59.5223	-59.0383	-65.9505
	1563.91	-72.6854	-77.0897	-70.6389	-66.8379	-67.303	-63.4459	-65.9322	-73.9188	-64.143	-63.8539	-61.8291	-56.0628	-51.7871	-52.7934	-53.358	-49.6529	-48.865	-55.6203	-55.6203	-62.6777	-56.4107	-59.5223	-59.0383	-65.9505
	1565.41	-82.0637	-71.9764	-68.7413	-66.4333	-61.8041	-67.4742	-55.5383	-57.687	-65.8957	-55.1968	-59.3825	-52.043	-48.211	-50.5641	-50.6755	-49.6502	-54.412	-55.0841	-55.0841	-57.1769	-56.9532	-60.8891	-64.9877	-63.2237
	1566.92	-82.0637	-71.9764	-68.7413	-66.4333	-61.8041	-67.4742	-55.5383	-57.687	-65.8957	-55.1968	-59.3825	-52.043	-48.211	-50.5641	-50.6755	-49.6502	-54.412	-55.0841	-55.0841	-57.1769	-56.9532	-60.8891	-64.9877	-63.2237
	1568.42	-82.0637	-71.9764	-68.7413	-66.4333	-61.8041	-67.4742	-55.5383	-57.687	-65.8957	-55.1968	-59.3825	-52.043	-48.211	-50.5641	-50.6755	-49.6502	-54.412	-55.0841	-55.0841	-57.1769	-56.9532	-60.8891	-64.9877	-63.2237
	1569.93	-82.0637	-71.9764	-68.7413	-66.4333	-61.8041	-67.4742	-55.5383	-57.687	-65.8957	-55.1968	-59.3825	-52.043	-48.211	-50.5641	-50.6755	-49.6502	-54.412	-55.0841	-55.0841	-57.1769	-56.9532	-60.8891	-64.9877	-63.2237
	1571.43	-82.0637	-71.9764	-68.7413	-66.4333	-61.8041	-67.4742	-55.5383	-57.687	-65.8957	-55.1968	-59.3825	-52.043	-48.211	-50.5641	-50.6755	-49.6502	-54.412	-55.0841	-55.0841	-57.1769	-56.9532	-60.8891	-64.9877	-63.2237
	1572.94	-82.0637	-71.9764	-68.7413	-66.4333	-61.8041	-67.4742	-55.5383	-57.687	-65.8957	-55.1968	-59.3825	-52.043	-48.211	-50.5641	-50.6755	-49.6502	-54.412	-55.0841	-55.0841	-57.1769	-56.9532	-60.8891	-64.9877	-63.2237
	1574.44	-82.0637	-71.9764	-68.7413	-66.4333	-61.8041	-67.4742	-55.5383	-57.687	-65.8957	-55.1968	-59.3825	-52.043	-48.211	-50.5641	-50.6755	-49.6502	-54.412	-55.0841	-55.0841	-57.1769	-56.9532	-60.8891	-64.9877	-63.2237
	1575.95	-73.3636	-70.4424	-64.4563	-63.1443	-68.7673	-66.7602	-65.8638	-65.4979	-65.3498	-56.4918	-59.7504	-56.1811	-54.528	-55.3312	-52.4215	-51.2282	-53.3041	-54.7836	-54.7836	-59.4007	-66.4113	-61.7652	-65.3649	-61.7585
	1577.45	-73.3636	-70.4424	-64.4563	-63.1443	-68.7673	-66.7602	-65.8638	-65.4979	-65.3498	-56.4918	-59.7504	-56.1811	-54.528	-55.3312	-52.4215	-51.2282	-53.3041	-54.7836	-54.7836	-59.4007	-66.4113	-61.7652	-65.3649	-61.7585
	1578.96	-73.3636	-70.4424	-64.4563	-63.1443	-68.7673	-66.7602	-65.8638	-65.4979	-65.3498	-56.4918	-59.7504	-56.1811	-54.528	-55.3312	-52.4215	-51.2282	-53.3041	-54.7836	-54.7836	-59.4007	-66.4113	-61.7652	-65.3649	-61.7585
	1580.46	-73.3636	-70.4424	-64.4563	-63.1443	-68.7673	-66.7602	-65.8638	-65.4979	-65.3498	-56.4918	-59.7504	-56.1811	-54.528	-55.3312	-52.4215	-51.2282	-53.3041	-54.7836	-54.7836	-59.4007	-66.4113	-61.7652	-65.3649	-61.7585
	1581.97	-73.3636	-70.4424	-64.4563	-63.1443	-68.7673	-66.7602	-65.8638	-65.4979	-65.3498	-56.4918	-59.7504	-56.1811	-54.528	-55.3312	-52.4215	-51.2282	-53.3041	-54.7836	-54.7836	-59.4007	-66.4113	-61.7652	-65.3649	-61.7585
	1583.47	-73.3636	-70.4424	-64.4563	-63.1443	-68.7673	-66.7602	-65.8638	-65.4979	-65.3498	-56.4918	-59.7504	-56.1811	-54.528	-55.3312	-52.4215	-51.2282	-53.3041	-54.7836	-54.7836	-59.4007	-66.4113	-61.7652	-65.3649	-61.7585
	1584.98	-73.3636	-70.4424	-64.4563	-63.1443	-68.7673	-66.7602	-65.8638	-65.4979	-65.3498	-56.4918	-59.7504	-56.1811	-54.528	-55.3312	-52.4215	-51.2282	-53.3041	-54.7836	-54.7836	-59.4007	-66.4113	-61.7652	-65.3649	-61.7585
	1586.48	-74.4255	-77.916	-70.2763	-70.3453	-66.1225	-64.5028	-59.564	-70.8497	-59.4516	-65.2379	-63.0053	-54.3002	-51.5599	-50.5481	-58.9201	-49.341	-47.8367	-51.9916	-51.9916	-61.4526	-60.5824	-56.8939	-62.5466	-64.3162
	1587.99	-74.4255	-77.916	-70.2763	-70.3453	-66.1225	-64.5028	-59.564	-70.8497	-59.4516	-65.2379	-63.0053	-54.3002	-51.5599	-50.5481	-58.9201	-49.341	-47.8367	-51.9916	-51.9916	-61.4526	-60.5824	-56.8939	-62.5466	-64.3162
	1589.49	-74.4255	-77.916	-70.2763	-70.3453	-66.1225	-64.5028	-59.564	-70.8497	-59.4516	-65.2379	-63.0053	-54.3002	-51.5599	-50.5481	-58.9201	-49.341	-47.8367	-51.9916	-51.9916	-61.4526	-60.5824	-56.8939	-62.5466	-64.3162
	1591	-74.4255	-77.916	-70.2763	-70.3453	-66.1225	-64.5028	-59.564	-70.8497	-59.4516	-65.2379	-63.0053	-54.3002	-51.5599	-50.5481	-58.9201	-49.341	-47.8367	-51.9916	-51.9916	-61.4526	-60.5824	-56.8939	-62.5466	-64.3162
	1592.5	-74.4255	-77.916	-70.2763	-70.3453	-66.1225	-64.5028	-59.564	-70.8497	-59.4516	-65.2379	-63.0053	-54.3002	-51.5599	-50.5481	-58.9201	-49.341	-47.8367	-51.9916	-51.9916	-61.4526	-60.5824	-56.8939	-62.5466	-64.3162
	1594.01	-74.4255	-77.916	-70.2763	-70.3453	-66.1225	-64.5028	-59.564	-70.8497	-59.4516	-65.2379	-63.0053	-54.3002	-51.5599	-50.5481	-58.9201	-49.341	-47.8367	-51.9916	-51.9916	-61.4526	-60.5824	-56.8939	-62.5466	-64.3162
	1595.52	-56.268	-65.0348	-65.355	-61.9088	-63.4745	-65.844	-58.6423	-62.0876	-59.6567	-60.6105	-56.2923	-53.4086	-54.7025	-56.5502	-56.0112	-52.9363	-56.6463	-59.0668	-59.0668	-56.9458	-62.2399	-58.6444	-59.0774	-58.7824
	1597.02	-56.268	-65.0348	-65.355	-61.9088	-63.4745	-65.844	-58.6423	-62.0876	-59.6567	-60.6105	-56.2923	-53.4086	-54.7025	-56.5502	-56.0112	-52.9363	-56.6463	-59.0668	-59.0668	-56.9458	-62.2399	-58.6444	-59.0774	-58.7824
	1598.53	-56.268	-65.0348	-65.355	-61.9088	-63.4745	-65.844	-58.6423	-62.0876	-59.6567	-60.6105	-56.2923	-53.4086	-54.7025	-56.5502	-56.0112	-52.9363	-56.6463	-59.0668	-59.0668	-56.9458	-62.2399	-58.6444	-59.0774	-58.7824
	1600.03	-56.268	-65.0348	-65.355	-61.9088	-63.4745	-65.844	-58.6423	-62.0876	-59.6567	-60.6105	-56.2923	-53.4086	-54.7025	-56.5502	-56.0112	-52.9363	-56.6463	-59.0668	-59.0668	-56.9458	-62.2399	-58.6444	-59.0774	-58.7824
	1601.54	-56.268	-65.0348	-65.355	-61.9088	-63.4745	-65.844	-58.6423	-62.0876	-59.6567	-60.6105	-56.2923	-53.4086	-54.7025	-56.5502	-56.0112	-52.9363	-56.6463	-59.0668	-59.0668	-56.9458	-62.2399	-58.6444	-59.0774	-58.7824
	1603.04	-56.268	-65.0348	-65.355	-61.9088	-63.4745	-65.844	-58.6423	-62.0876	-59.6567	-60.6105	-56.2923	-53.4086	-54.7025	-56.5502	-56.0112	-52.9363	-56.6463	-59.0668	-59.0668	-56.9458	-62.2399	-58.6444	-59.0774	-58.7824
	1604.55	-56.268	-65.0348	-65.355	-61.9088	-63.4745	-65.844	-58.6423	-62.0876	-59.6567	-60.6105	-56.2923	-53.4086	-54.7025	-56.5502	-56.0112	-52.9363	-56.6463	-59.0668	-59.0668	-56.9458	-62.2399	-58.6444	-59.0774	-58.7824
	1606.05	-75.2947	-68.2849	-69.7355	-65.9501	-63.6903	-64.164	-62.2372	-61.0076	-60.5089	-60.3902	-57.6216	-56.4965	-57.4567	-54.7536	-47.5882	-47.4955	-52.3168	-54.7401	-54.7401	-57.7681	-57.4126	-55.7843	-64.3027	-66.5917
	1607.56	-75.2947	-68.2849	-69.7355	-65.9501	-63.6903	-64.164	-62.2372	-61.0076	-60.5089	-60.3902	-57.6216	-56.4965	-57.4567	-54.7536	-47.5882	-47.4955	-52.3168	-54.7401	-54.7401	-57.7681	-57.4126	-55.7843	-64.3027	-66.5917
	1609.06	-75.2947	-68.2849	-69.7355	-65.9501	-63.6903	-64.164	-62.2372	-61.0076	-60.5089	-60.3902	-57.6216	-56.4965	-57.4567	-54.7536	-47.5882	-47.4955	-52.3168	-54.7401	-54.7401	-57.7681	-57.4126	-55.7843	-64.3027	-66.5917
	1610.57	-75.2947	-68.2849	-69.7355	-65.9501	-63.6903	-64.164	-62.2372	-61.0076	-60.5089	-60.3902	-57.6216	-56.4965	-57.4567	-54.7536	-47.5882	-47.4955	-52.3168	-54.7401	-54.7401	-57.7681	-57.4126	-55.7843	-64.3027	-66.5917
	1612.07	-75.2947	-68.2849	-69.7355	-65.9501	-63.6903	-64.164	-62.2372	-61.0076	-60.5089	-60.3902	-57.6216	-56.4965	-57.4567	-54.7536	-47.5882	-47.4955	-52.3168	-54.7401	-54.7401	-57.7681	-57.4126	-55.7843	-64.3027	-66.5917
	1613.58	-75.2947	-68.2849	-69.7355	-65.9501	-63.6903	-64.164	-62.2372	-61.0076	-60.5089	-60.3902	-57.6216	-56.4965	-57.4567	-54.7536	-47.5882	-47.4955	-52.3168	-54.7401	-54.7401	-57.7681	-57.4126	-55.7843	-64.3027	-66.5917
	1615.08	-75.2097	-72.1095	-67.4044	-66.4945	-71.8441	-66.5528	-59.6726	-64.0126	-66.3004	-57.684	-57.6991	-56.7227	-51.322	-54.3278	-51.8997	-51.7802	-52.8816	-52.4896	-52.4896	-60.1087	-61.9141	-57.6044	-66.0177	-61.8653
	1616.59	-75.2097	-72.1095	-67.4044	-66.4945	-71.8441	-66.5528	-59.6726	-64.0126	-66.3004	-57.684	-57.6991	-56.7227	-51.322	-54.3278	-51.8997	-51.7802	-52.8816	-52.4896	-52.4896	-60.1087	-61.9141	-57.6044	-66.0177	-61.8653
	1618.09	-75.2097	-72.1095	-67.4044	-66.4945	-71.8441	-66.5528	-59.6726	-64.0126	-66.3004	-57.684	-57.6991	-56.7227	-51.322	-54.3278	-51.8997	-51.7802	-52.8816	-52.4896	-52.4896	-60.1087	-61.9141	-57.6044	-66.0177	-61.8653
	1619.6	-75.2097	-72.1095	-67.4044	-66.4945	-71.8441	-66.5528	-59.6726	-64.0126	-66.3004	-57.684	-57.6991	-56.7227	-51.322	-54.3278	-51.8997	-51.7802	-52.8816	-52.4896	-52.4896	-60.1087	-61.9141	-57.6044	-66.0177	-61.8653
	1621.1	-75.2097	-72.1095	-67.4044	-66.4945	-71.8441	-66.5528	-59.6726	-64.0126	-66.3004	-57.684	-57.6991	-56.7227	-51.322	-54.3278	-51.8997	-51.7802	-52.8816	-52.4896	-52.4896	-60.1087	-61.9141	-57.6044	-66.0177	-61.8653
	1622.61	-75.2097	-72.1095	-67.4044	-66.4945	-71.8441	-66.5528	-59.6726	-64.0126	-66.3004	-57.684	-57.6991	-56.7227	-51.322	-54.3278	-51.8997	-51.7802	-52.8816	-52.4896	-52.4896	-60.1087	-61.9141	-57.6044	-66.0177	-61.8653
	1624.11	-75.2097	-72.1095	-67.4044	-66.4945	-71.8441	-66.5528	-59.6726	-64.0126	-66.3004	-57.684	-57.6991	-56.7227	-51.322	-54.3278	-51.8997	-51.7802	-52.8816	-52.4896	-52.4896	-60.1087	-61.9141	-57.6044	-66.0177	-61.8653
	1625.62	-74.2403	-75.9971	-67.8079	-63.9963	-72.7417	-68.2265	-65.2276	-65.1425	-61.007	-62.6672	-55.273	-58.1726	-55.0557	-50.37	-52.2418	-49.8249	-60.0898	-58.1345	-58.1345	-63.3089	-60.9922	-59.8567	-62.9226	-65.5703
	1627.12	-74.2403	-75.9971	-67.8079	-63.9963	-72.7417	-68.2265	-65.2276	-65.1425	-61.007	-62.6672	-55.273	-58.1726	-55.0557	-50.37	-52.2418	-49.8249	-60.0898	-58.1345	-58.1345	-63.3089	-60.9922	-59.8567	-62.9226	-65.5703
	1628.63	-74.2403	-75.9971	-67.8079	-63.9963	-72.7417	-68.2265	-65.2276	-65.1425	-61.007	-62.6672	-55.273	-58.1726	-55.0557	-50.37	-52.2418	-49.8249	-60.0898	-58.1345	-58.1345	-63.3089	-60.9922	-59.8567	-62.9226	-65.5703
	1630.13	-74.2403	-75.9971	-67.8079	-63.9963	-72.7417	-68.2265	-65.2276	-65.1425	-61.007	-62.6672	-55.273	-58.1726	-55.0557	-50.37	-52.2418	-49.8249	-60.0898	-58.1345	-58.1345	-63.3089	-60.9922	-59.8567	-62.9226	-65.5703
	1631.64	-74.2403	-75.9971	-67.8079	-63.9963	-72.7417	-68.2265	-65.2276	-65.1425	-61.007	-62.6672	-55.273	-58.1726	-55.0557	-50.37	-52.2418	-49.8249	-60.0898	-58.1345	-58.1345	-63.3089	-60.9922	-59.8567	-62.9226	-65.5703
	1633.15	-74.2403	-75.9971	-67.8079	-63.9963	-72.7417	-68.2265	-65.2276	-65.1425	-61.007	-62.6672	-55.273	-58.1726	-55.0557	-50.37	-52.2418	-49.8249	-60.0898	-58.1345	-58.1345	-63.3089	-60.9922	-59.8567	-62.9226	-65.5703
	1634.65	-74.2403	-75.9971	-67.8079	-63.9963	-72.7417	-68.2265	-65.2276	-65.1425	-61.007	-62.6672	-55.273	-58.1726	-55.0557	-50.37	-52.2418	-49.8249	-60.0898	-58.1345	-58.1345	-63.3089	-60.9922	-59.8567	-62.9226	-65.5703
	1636.16	-74.0934	-83.0743	-68.5516	-59.0007	-69.4645	-64.6533	-65.5733	-61.111	-61.9759	-57.3749	-58.9547	-53.5767	-58.6221	-50.6488	-51.3709	-54.6441	-56.0244	-54.2691	-54.2691	-56.7489	-66.4431	-60.9423	-57.4412	-69.3188
	1637.66	-74.0934	-83.0743	-68.5516	-59.0007	-69.4645	-64.6533	-65.5733	-61.111	-61.9759	-57.3749	-58.9547	-53.5767	-58.6221	-50.6488	-51.3709	-54.6441	-56.0244	-54.2691	-54.2691	-56.7489	-66.4431	-60.9423	-57.4412	-69.3188
	1639.17	-74.0934	-83.0743	-68.5516	-59.0007	-69.4645	-64.6533	-65.5733	-61.111	-61.9759	-57.3749	-58.9547	-53.5767	-58.6221	-50.6488	-51.3709	-54.6441	-56.0244	-54.2691	-54.2691	-56.7489	-66.4431	-60.9423	-57.4412	-69.3188
	1640.67	-74.0934	-83.0743	-68.5516	-59.0007	-69.4645	-64.6533	-65.5733	-61.111	-61.9759	-57.3749	-58.9547	-53.5767	-58.6221	-50.6488	-51.3709	-54.6441	-56.0244	-54.2691	-54.2691	-56.7489	-66.4431	-60.9423	-57.4412	-69.3188
	1642.18	-74.0934	-83.0743	-68.5516	-59.0007	-69.4645	-64.6533	-65.5733	-61.111	-61.9759	-57.3749	-58.9547	-53.5767	-58.6221	-50.6488	-51.3709	-54.6441	-56.0244	-54.2691	-54.2691	-56.7489	-66.4431	-60.9423	-57.4412	-69.3188
	1643.68	-74.0934	-83.0743	-68.5516	-59.0007	-69.4645	-64.6533	-65.5733	-61.111	-61.9759	-57.3749	-58.9547	-53.5767	-58.6221	-50.6488	-51.3709	-54.6441	-56.0244	-54.2691	-54.2691	-56.7489	-66.4431	-60.9423	-57.4412	-69.3188
	1645.19	-79.1068	-70.6124	-70.4647	-70.2147	-66.778	-69.1952	-58.8724	-63.274	-59.29	-56.0517	-60.2665	-56.5461	-48.3467	-51.7096	-52.1088	-54.4572	-56.6451	-52.6273	-52.6273	-65.4503	-61.5747	-66.5143	-67.7128	-66.4663
	1646.69	-79.1068	-70.6124	-70.4647	-70.2147	-66.778	-69.1952	-58.8724	-63.274	-59.29	-56.0517	-60.2665	-56.5461	-48.3467	-51.7096	-52.1088	-54.4572	-56.6451	-52.6273	-52.6273	-65.4503	-61.5747	-66.5143	-67.7128	-66.4663
	1648.2	-79.1068	-70.6124	-70.4647	-70.2147	-66.778	-69.1952	-58.8724	-63.274	-59.29	-56.0517	-60.2665	-56.5461	-48.3467	-51.7096	-52.1088	-54.4572	-56.6451	-52.6273	-52.6273	-65.4503	-61.5747	-66.5143	-67.7128	-66.4663
	1649.7	-79.1068	-70.6124	-70.4647	-70.2147	-66.778	-69.1952	-58.8724	-63.274	-59.29	-56.0517	-60.2665	-56.5461	-48.3467	-51.7096	-52.1088	-54.4572	-56.6451	-52.6273	-52.6273	-65.4503	-61.5747	-66.5143	-67.7128	-66.4663
	1651.21	-79.1068	-70.6124	-70.4647	-70.2147	-66.778	-69.1952	-58.8724	-63.274	-59.29	-56.0517	-60.2665	-56.5461	-48.3467	-51.7096	-52.1088	-54.4572	-56.6451	-52.6273	-52.6273	-65.4503	-61.5747	-66.5143	-67.7128	-66.4663
	1652.71	-79.1068	-70.6124	-70.4647	-70.2147	-66.778	-69.1952	-58.8724	-63.274	-59.29	-56.0517	-60.2665	-56.5461	-48.3467	-51.7096	-52.1088	-54.4572	-56.6451	-52.6273	-52.6273	-65.4503	-61.5747	-66.5143	-67.7128	-66.4663
	1654.22	-79.1068	-70.6124	-70.4647	-70.2147	-66.778	-69.1952	-58.8724	-63.274	-59.29	-56.0517	-60.2665	-56.5461	-48.3467	-51.7096	-52.1088	-54.4572	-56.6451	-52.6273	-52.6273	-65.4503	-61.5747	-66.5143	-67.7128	-66.4663
	1655.72	-74.0303	-72.2296	-73.0168	-66.2803	-64.437	-65.0179	-59.5593	-63.1633	-56.071	-54.8687	-58.2158	-53.8295	-54.5734	-53.5851	-54.6496	-49.9217	-59.3443	-59.1684	-59.1684	-58.0865	-63.1521	-67.053	-66.7768	-67.1894
	1657.23	-74.0303	-72.2296	-73.0168	-66.2803	-64.437	-65.0179	-59.5593	-63.1633	-56.071	-54.8687	-58.2158	-53.8295	-54.5734	-53.5851	-54.6496	-49.9217	-59.3443	-59.1684	-59.1684	-58.0865	-63.1521	-67.053	-66.7768	-67.1894
	1658.73	-74.0303	-72.2296	-73.0168	-66.2803	-64.437	-65.0179	-59.5593	-63.1633	-56.071	-54.8687	-58.2158	-53.8295	-54.5734	-53.5851	-54.6496	-49.9217	-59.3443	-59.1684	-59.1684	-58.0865	-63.1521	-67.053	-66.7768	-67.1894
	1660.24	-74.0303	-72.2296	-73.0168	-66.2803	-64.437	-65.0179	-59.5593	-63.1633	-56.071	-54.8687	-58.2158	-53.8295	-54.5734	-53.5851	-54.6496	-49.9217	-59.3443	-59.1684	-59.1684	-58.0865	-63.1521	-67.053	-66.7768	-67.1894
	1661.74	-74.0303	-72.2296	-73.0168	-66.2803	-64.437	-65.0179	-59.5593	-63.1633	-56.071	-54.8687	-58.2158	-53.8295	-54.5734	-53.5851	-54.6496	-49.9217	-59.3443	-59.1684	-59.1684	-58.0865	-63.1521	-67.053	-66.7768	-67.1894
	1663.25	-74.0303	-72.2296	-73.0168	-66.2803	-64.437	-65.0179	-59.5593	-63.1633	-56.071	-54.8687	-58.2158	-53.8295	-54.5734	-53.5851	-54.6496	-49.9217	-59.3443	-59.1684	-59.1684	-58.0865	-63.1521	-67.053	-66.7768	-67.1894
	1664.75	-74.0303	-72.2296	-73.0168	-66.2803	-64.437	-65.0179	-59.5593	-63.1633	-56.071	-54.8687	-58.2158	-53.8295	-54.5734	-53.5851	-54.6496	-49.9217	-59.3443	-59.1684	-59.1684	-58.0865	-63.1521	-67.053	-66.7768	-67.1894
	1666.26	-76.8614	-74.6583	-68.322	-66.3283	-66.0001	-60.2503	-63.4359	-62.7906	-64.0476	-45.3184	-59.3659	-56.8861	-48.5768	-48.1791	-55.7891	-52.6329	-52.6155	-54.8838	-54.8838	-60.6714	-60.0603	-59.8507	-62.5656	-60.1895
	1667.76	-76.8614	-74.6583	-68.322	-66.3283	-66.0001	-60.2503	-63.4359	-62.7906	-64.0476	-45.3184	-59.3659	-56.8861	-48.5768	-48.1791	-55.7891	-52.6329	-52.6155	-54.8838	-54.8838	-60.6714	-60.0603	-59.8507	-62.5656	-60.1895
	1669.27	-76.8614	-74.6583	-68.322	-66.3283	-66.0001	-60.2503	-63.4359	-62.7906	-64.0476	-45.3184	-59.3659	-56.8861	-48.5768	-48.1791	-55.7891	-52.6329	-52.6155	-54.8838	-54.8838	-60.6714	-60.0603	-59.8507	-62.5656	-60.1895
	1670.78	-76.8614	-74.6583	-68.322	-66.3283	-66.0001	-60.2503	-63.4359	-62.7906	-64.0476	-45.3184	-59.3659	-56.8861	-48.5768	-48.1791	-55.7891	-52.6329	-52.6155	-54.8838	-54.8838	-60.6714	-60.0603	-59.8507	-62.5656	-60.1895
	1672.28	-76.8614	-74.6583	-68.322	-66.3283	-66.0001	-60.2503	-63.4359	-62.7906	-64.0476	-45.3184	-59.3659	-56.8861	-48.5768	-48.1791	-55.7891	-52.6329	-52.6155	-54.8838	-54.8838	-60.6714	-60.0603	-59.8507	-62.5656	-60.1895
	1673.79	-76.8614	-74.6583	-68.322	-66.3283	-66.0001	-60.2503	-63.4359	-62.7906	-64.0476	-45.3184	-59.3659	-56.8861	-48.5768	-48.1791	-55.7891	-52.6329	-52.6155	-54.8838	-54.8838	-60.6714	-60.0603	-59.8507	-62.5656	-60.1895
	1675.29	-78.3339	-69.9464	-69.5215	-67.5126	-64.1088	-71.0815	-59.8602	-60.9329	-61.1802	-61.6827	-58.3517	-57.8438	-55.5624	-49.7398	-52.7689	-51.5495	-51.6809	-56.1659	-56.1659	-62.6529	-61.0547	-57.5867	-66.1201	-69.9278
	1676.8	-78.3339	-69.9464	-69.5215	-67.5126	-64.1088	-71.0815	-59.8602	-60.9329	-61.1802	-61.6827	-58.3517	-57.8438	-55.5624	-49.7398	-52.7689	-51.5495	-51.6809	-56.1659	-56.1659	-62.6529	-61.0547	-57.5867	-66.1201	-69.9278
	1678.3	-78.3339	-69.9464	-69.5215	-67.5126	-64.1088	-71.0815	-59.8602	-60.9329	-61.1802	-61.6827	-58.3517	-57.8438	-55.5624	-49.7398	-52.7689	-51.5495	-51.6809	-56.1659	-56.1659	-62.6529	-61.0547	-57.5867	-66.1201	-69.9278
	1679.81	-78.3339	-69.9464	-69.5215	-67.5126	-64.1088	-71.0815	-59.8602	-60.9329	-61.1802	-61.6827	-58.3517	-57.8438	-55.5624	-49.7398	-52.7689	-51.5495	-51.6809	-56.1659	-56.1659	-62.6529	-61.0547	-57.5867	-66.1201	-69.9278
	1681.31	-78.3339	-69.9464	-69.5215	-67.5126	-64.1088	-71.0815	-59.8602	-60.9329	-61.1802	-61.6827	-58.3517	-57.8438	-55.5624	-49.7398	-52.7689	-51.5495	-51.6809	-56.1659	-56.1659	-62.6529	-61.0547	-57.5867	-66.1201	-69.9278
	1682.82	-78.3339	-69.9464	-69.5215	-67.5126	-64.1088	-71.0815	-59.8602	-60.9329	-61.1802	-61.6827	-58.3517	-57.8438	-55.5624	-49.7398	-52.7689	-51.5495	-51.6809	-56.1659	-56.1659	-62.6529	-61.0547	-57.5867	-66.1201	-69.9278
	1684.32	-78.3339	-69.9464	-69.5215	-67.5126	-64.1088	-71.0815	-59.8602	-60.9329	-61.1802	-61.6827	-58.3517	-57.8438	-55.5624	-49.7398	-52.7689	-51.5495	-51.6809	-56.1659	-56.1659	-62.6529	-61.0547	-57.5867	-66.1201	-69.9278
	1685.83	-73.0494	-69.2537	-68.0284	-62.9148	-66.3387	-61.0177	-59.9514	-62.8861	-63.6608	-61.4717	-59.0607	-60.5958	-53.554	-55.7004	-52.6262	-50.6413	-55.3816	-56.9113	-56.9113	-63.7954	-65.8392	-61.1348	-64.9629	-71.8242
	1687.33	-73.0494	-69.2537	-68.0284	-62.9148	-66.3387	-61.0177	-59.9514	-62.8861	-63.6608	-61.4717	-59.0607	-60.5958	-53.554	-55.7004	-52.6262	-50.6413	-55.3816	-56.9113	-56.9113	-63.7954	-65.8392	-61.1348	-64.9629	-71.8242
	1688.84	-73.0494	-69.2537	-68.0284	-62.9148	-66.3387	-61.0177	-59.9514	-62.8861	-63.6608	-61.4717	-59.0607	-60.5958	-53.554	-55.7004	-52.6262	-50.6413	-55.3816	-56.9113	-56.9113	-63.7954	-65.8392	-61.1348	-64.9629	-71.8242
	1690.34	-73.0494	-69.2537	-68.0284	-62.9148	-66.3387	-61.0177	-59.9514	-62.8861	-63.6608	-61.4717	-59.0607	-60.5958	-53.554	-55.7004	-52.6262	-50.6413	-55.3816	-56.9113	-56.9113	-63.7954	-65.8392	-61.1348	-64.9629	-71.8242
	1691.85	-73.0494	-69.2537	-68.0284	-62.9148	-66.3387	-61.0177	-59.9514	-62.8861	-63.6608	-61.4717	-59.0607	-60.5958	-53.554	-55.7004	-52.6262	-50.6413	-55.3816	-56.9113	-56.9113	-63.7954	-65.8392	-61.1348	-64.9629	-71.8242
	1693.35	-73.0494	-69.2537	-68.0284	-62.9148	-66.3387	-61.0177	-59.9514	-62.8861	-63.6608	-61.4717	-59.0607	-60.5958	-53.554	-55.7004	-52.6262	-50.6413	-55.3816	-56.9113	-56.9113	-63.7954	-65.8392	-61.1348	-64.9629	-71.8242
	1694.86	-73.0494	-69.2537	-68.0284	-62.9148	-66.3387	-61.0177	-59.9514	-62.8861	-63.6608	-61.4717	-59.0607	-60.5958	-53.554	-55.7004	-52.6262	-50.6413	-55.3816	-56.9113	-56.9113	-63.7954	-65.8392	-61.1348	-64.9629	-71.8242
	1696.36	-66.6242	-77.1475	-70.8482	-72.1713	-64.693	-67.2031	-61.2522	-63.6462	-58.3142	-58.5645	-55.0213	-62.2121	-51.2653	-51.8485	-48.55	-48.4605	-53.5033	-53.3544	-53.3544	-58.9192	-65.8432	-60.726	-65.417	-64.7939
	1697.87	-66.6242	-77.1475	-70.8482	-72.1713	-64.693	-67.2031	-61.2522	-63.6462	-58.3142	-58.5645	-55.0213	-62.2121	-51.2653	-51.8485	-48.55	-48.4605	-53.5033	-53.3544	-53.3544	-58.9192	-65.8432	-60.726	-65.417	-64.7939
	1699.37	-66.6242	-77.1475	-70.8482	-72.1713	-64.693	-67.2031	-61.2522	-63.6462	-58.3142	-58.5645	-55.0213	-62.2121	-51.2653	-51.8485	-48.55	-48.4605	-53.5033	-53.3544	-53.3544	-58.9192	-65.8432	-60.726	-65.417	-64.7939
	1700.88	-66.6242	-77.1475	-70.8482	-72.1713	-64.693	-67.2031	-61.2522	-63.6462	-58.3142	-58.5645	-55.0213	-62.2121	-51.2653	-51.8485	-48.55	-48.4605	-53.5033	-53.3544	-53.3544	-58.9192	-65.8432	-60.726	-65.417	-64.7939
	1702.38	-66.6242	-77.1475	-70.8482	-72.1713	-64.693	-67.2031	-61.2522	-63.6462	-58.3142	-58.5645	-55.0213	-62.2121	-51.2653	-51.8485	-48.55	-48.4605	-53.5033	-53.3544	-53.3544	-58.9192	-65.8432	-60.726	-65.417	-64.7939
	1703.89	-66.6242	-77.1475	-70.8482	-72.1713	-64.693	-67.2031	-61.2522	-63.6462	-58.3142	-58.5645	-55.0213	-62.2121	-51.2653	-51.8485	-48.55	-48.4605	-53.5033	-53.3544	-53.3544	-58.9192	-65.8432	-60.726	-65.417	-64.7939
	1705.4	-71.0874	-75.6227	-67.7261	-72.1376	-66.5028	-63.7394	-65.4451	-64.3891	-63.4025	-62.6822	-53.9742	-55.4946	-55.137	-55.0308	-48.1494	-54.1324	-53.8959	-48.2886	-48.2886	-63.7444	-64.9147	-63.2971	-67.531	-62.2177
	1706.9	-71.0874	-75.6227	-67.7261	-72.1376	-66.5028	-63.7394	-65.4451	-64.3891	-63.4025	-62.6822	-53.9742	-55.4946	-55.137	-55.0308	-48.1494	-54.1324	-53.8959	-48.2886	-48.2886	-63.7444	-64.9147	-63.2971	-67.531	-62.2177
	1708.41	-71.0874	-75.6227	-67.7261	-72.1376	-66.5028	-63.7394	-65.4451	-64.3891	-63.4025	-62.6822	-53.9742	-55.4946	-55.137	-55.0308	-48.1494	-54.1324	-53.8959	-48.2886	-48.2886	-63.7444	-64.9147	-63.2971	-67.531	-62.2177
	1709.91	-71.0874	-75.6227	-67.7261	-72.1376	-66.5028	-63.7394	-65.4451	-64.3891	-63.4025	-62.6822	-53.9742	-55.4946	-55.137	-55.0308	-48.1494	-54.1324	-53.8959	-48.2886	-48.2886	-63.7444	-64.9147	-63.2971	-67.531	-62.2177
	1711.42	-71.0874	-75.6227	-67.7261	-72.1376	-66.5028	-63.7394	-65.4451	-64.3891	-63.4025	-62.6822	-53.9742	-55.4946	-55.137	-55.0308	-48.1494	-54.1324	-53.8959	-48.2886	-48.2886	-63.7444	-64.9147	-63.2971	-67.531	-62.2177
	1712.92	-71.0874	-75.6227	-67.7261	-72.1376	-66.5028	-63.7394	-65.4451	-64.3891	-63.4025	-62.6822	-53.9742	-55.4946	-55.137	-55.0308	-48.1494	-54.1324	-53.8959	-48.2886	-48.2886	-63.7444	-64.9147	-63.2971	-67.531	-62.2177
	1714.43	-71.0874	-75.6227	-67.7261	-72.1376	-66.5028	-63.7394	-65.4451	-64.3891	-63.4025	-62.6822	-53.9742	-55.4946	-55.137	-55.0308	-48.1494	-54.1324	-53.8959	-48.2886	-48.2886	-63.7444	-64.9147	-63.2971	-67.531	-62.2177
	1715.93	-72.7285	-71.5841	-68.0284	-66.8809	-65.387	-66.4712	-62.9349	-62.532	-73.5215	-59.414	-59.1787	-54.4142	-53.4327	-53.1242	-56.8678	-50.9982	-55.3976	-52.9694	-52.9694	-58.755	-57.0837	-61.0039	-68.0894	-65.4335
	1717.44	-72.7285	-71.5841	-68.0284	-66.8809	-65.387	-66.4712	-62.9349	-62.532	-73.5215	-59.414	-59.1787	-54.4142	-53.4327	-53.1242	-56.8678	-50.9982	-55.3976	-52.9694	-52.9694	-58.755	-57.0837	-61.0039	-68.0894	-65.4335
	1718.94	-72.7285	-71.5841	-68.0284	-66.8809	-65.387	-66.4712	-62.9349	-62.532	-73.5215	-59.414	-59.1787	-54.4142	-53.4327	-53.1242	-56.8678	-50.9982	-55.3976	-52.9694	-52.9694	-58.755	-57.0837	-61.0039	-68.0894	-65.4335
	1720.45	-72.7285	-71.5841	-68.0284	-66.8809	-65.387	-66.4712	-62.9349	-62.532	-73.5215	-59.414	-59.1787	-54.4142	-53.4327	-53.1242	-56.8678	-50.9982	-55.3976	-52.9694	-52.9694	-58.755	-57.0837	-61.0039	-68.0894	-65.4335
	1721.95	-72.7285	-71.5841	-68.0284	-66.8809	-65.387	-66.4712	-62.9349	-62.532	-73.5215	-59.414	-59.1787	-54.4142	-53.4327	-53.1242	-56.8678	-50.9982	-55.3976	-52.9694	-52.9694	-58.755	-57.0837	-61.0039	-68.0894	-65.4335
	1723.46	-72.7285	-71.5841	-68.0284	-66.8809	-65.387	-66.4712	-62.9349	-62.532	-73.5215	-59.414	-59.1787	-54.4142	-53.4327	-53.1242	-56.8678	-50.9982	-55.3976	-52.9694	-52.9694	-58.755	-57.0837	-61.0039	-68.0894	-65.4335
	1724.96	-72.7285	-71.5841	-68.0284	-66.8809	-65.387	-66.4712	-62.9349	-62.532	-73.5215	-59.414	-59.1787	-54.4142	-53.4327	-53.1242	-56.8678	-50.9982	-55.3976	-52.9694	-52.9694	-58.755	-57.0837	-61.0039	-68.0894	-65.4335
	1726.47	-72.508	-73.7566	-68.5415	-67.4421	-67.8358	-60.9141	-64.9634	-70.0978	-52.578	-59.9008	-53.3787	-54.7638	-52.7148	-52.6676	-50.4221	-56.2742	-43.9108	-55.8607	-55.8607	-54.9546	-57.2848	-61.4868	-66.874	-64.933
	1727.97	-72.508	-73.7566	-68.5415	-67.4421	-67.8358	-60.9141	-64.9634	-70.0978	-52.578	-59.9008	-53.3787	-54.7638	-52.7148	-52.6676	-50.4221	-56.2742	-43.9108	-55.8607	-55.8607	-54.9546	-57.2848	-61.4868	-66.874	-64.933
	1729.48	-72.508	-73.7566	-68.5415	-67.4421	-67.8358	-60.9141	-64.9634	-70.0978	-52.578	-59.9008	-53.3787	-54.7638	-52.7148	-52.6676	-50.4221	-56.2742	-43.9108	-55.8607	-55.8607	-54.9546	-57.2848	-61.4868	-66.874	-64.933
	1730.98	-72.508	-73.7566	-68.5415	-67.4421	-67.8358	-60.9141	-64.9634	-70.0978	-52.578	-59.9008	-53.3787	-54.7638	-52.7148	-52.6676	-50.4221	-56.2742	-43.9108	-55.8607	-55.8607	-54.9546	-57.2848	-61.4868	-66.874	-64.933
	1732.49	-72.508	-73.7566	-68.5415	-67.4421	-67.8358	-60.9141	-64.9634	-70.0978	-52.578	-59.9008	-53.3787	-54.7638	-52.7148	-52.6676	-50.4221	-56.2742	-43.9108	-55.8607	-55.8607	-54.9546	-57.2848	-61.4868	-66.874	-64.933
	1733.99	-72.508	-73.7566	-68.5415	-67.4421	-67.8358	-60.9141	-64.9634	-70.0978	-52.578	-59.9008	-53.3787	-54.7638	-52.7148	-52.6676	-50.4221	-56.2742	-43.9108	-55.8607	-55.8607	-54.9546	-57.2848	-61.4868	-66.874	-64.933
	1735.5	-72.7164	-70.7194	-68.9572	-69.4705	-64.5811	-64.0717	-62.5794	-62.3987	-63.4503	-58.9512	-61.5454	-56.3606	-64.5001	-49.472	-53.8721	-56.8802	-57.5164	-52.0599	-52.0599	-57.9241	-63.438	-58.3937	-63.328	-71.3544
	1737	-72.7164	-70.7194	-68.9572	-69.4705	-64.5811	-64.0717	-62.5794	-62.3987	-63.4503	-58.9512	-61.5454	-56.3606	-64.5001	-49.472	-53.8721	-56.8802	-57.5164	-52.0599	-52.0599	-57.9241	-63.438	-58.3937	-63.328	-71.3544
	1738.51	-72.7164	-70.7194	-68.9572	-69.4705	-64.5811	-64.0717	-62.5794	-62.3987	-63.4503	-58.9512	-61.5454	-56.3606	-64.5001	-49.472	-53.8721	-56.8802	-57.5164	-52.0599	-52.0599	-57.9241	-63.438	-58.3937	-63.328	-71.3544
	1740.01	-72.7164	-70.7194	-68.9572	-69.4705	-64.5811	-64.0717	-62.5794	-62.3987	-63.4503	-58.9512	-61.5454	-56.3606	-64.5001	-49.472	-53.8721	-56.8802	-57.5164	-52.0599	-52.0599	-57.9241	-63.438	-58.3937	-63.328	-71.3544
	1741.52	-72.7164	-70.7194	-68.9572	-69.4705	-64.5811	-64.0717	-62.5794	-62.3987	-63.4503	-58.9512	-61.5454	-56.3606	-64.5001	-49.472	-53.8721	-56.8802	-57.5164	-52.0599	-52.0599	-57.9241	-63.438	-58.3937	-63.328	-71.3544
	1743.03	-72.7164	-70.7194	-68.9572	-69.4705	-64.5811	-64.0717	-62.5794	-62.3987	-63.4503	-58.9512	-61.5454	-56.3606	-64.5001	-49.472	-53.8721	-56.8802	-57.5164	-52.0599	-52.0599	-57.9241	-63.438	-58.3937	-63.328	-71.3544
	1744.53	-72.7164	-70.7194	-68.9572	-69.4705	-64.5811	-64.0717	-62.5794	-62.3987	-63.4503	-58.9512	-61.5454	-56.3606	-64.5001	-49.472	-53.8721	-56.8802	-57.5164	-52.0599	-52.0599	-57.9241	-63.438	-58.3937	-63.328	-71.3544
	1746.04	-74.443	-71.6909	-68.8791	-69.7475	-70.5027	-68.5479	-69.7562	-60.9798	-58.9133	-57.825	-55.7865	-59.8618	-50.6181	-53.1219	-50.4999	-55.2132	-51.6803	-57.6268	-57.6268	-60.876	-60.7289	-64.0749	-64.5119	-65.4489
	1747.54	-74.443	-71.6909	-68.8791	-69.7475	-70.5027	-68.5479	-69.7562	-60.9798	-58.9133	-57.825	-55.7865	-59.8618	-50.6181	-53.1219	-50.4999	-55.2132	-51.6803	-57.6268	-57.6268	-60.876	-60.7289	-64.0749	-64.5119	-65.4489
	1749.05	-74.443	-71.6909	-68.8791	-69.7475	-70.5027	-68.5479	-69.7562	-60.9798	-58.9133	-57.825	-55.7865	-59.8618	-50.6181	-53.1219	-50.4999	-55.2132	-51.6803	-57.6268	-57.6268	-60.876	-60.7289	-64.0749	-64.5119	-65.4489
	1750.55	-74.443	-71.6909	-68.8791	-69.7475	-70.5027	-68.5479	-69.7562	-60.9798	-58.9133	-57.825	-55.7865	-59.8618	-50.6181	-53.1219	-50.4999	-55.2132	-51.6803	-57.6268	-57.6268	-60.876	-60.7289	-64.0749	-64.5119	-65.4489
	1752.06	-74.443	-71.6909	-68.8791	-69.7475	-70.5027	-68.5479	-69.7562	-60.9798	-58.9133	-57.825	-55.7865	-59.8618	-50.6181	-53.1219	-50.4999	-55.2132	-51.6803	-57.6268	-57.6268	-60.876	-60.7289	-64.0749	-64.5119	-65.4489
	1753.56	-74.443	-71.6909	-68.8791	-69.7475	-70.5027	-68.5479	-69.7562	-60.9798	-58.9133	-57.825	-55.7865	-59.8618	-50.6181	-53.1219	-50.4999	-55.2132	-51.6803	-57.6268	-57.6268	-60.876	-60.7289	-64.0749	-64.5119	-65.4489
	1755.07	-75.2824	-71.231	-71.2388	-71.0212	-65.15	-64.864	-65.6595	-59.5664	-64.4487	-57.1913	-58.7955	-53.9228	-55.4603	-54.2041	-49.2971	-49.2564	-57.4302	-55.7095	-55.7095	-62.3459	-66.4959	-59.0305	-66.5917	-61.8488
	1756.57	-75.2824	-71.231	-71.2388	-71.0212	-65.15	-64.864	-65.6595	-59.5664	-64.4487	-57.1913	-58.7955	-53.9228	-55.4603	-54.2041	-49.2971	-49.2564	-57.4302	-55.7095	-55.7095	-62.3459	-66.4959	-59.0305	-66.5917	-61.8488
	1758.08	-75.2824	-71.231	-71.2388	-71.0212	-65.15	-64.864	-65.6595	-59.5664	-64.4487	-57.1913	-58.7955	-53.9228	-55.4603	-54.2041	-49.2971	-49.2564	-57.4302	-55.7095	-55.7095	-62.3459	-66.4959	-59.0305	-66.5917	-61.8488
	1759.58	-75.2824	-71.231	-71.2388	-71.0212	-65.15	-64.864	-65.6595	-59.5664	-64.4487	-57.1913	-58.7955	-53.9228	-55.4603	-54.2041	-49.2971	-49.2564	-57.4302	-55.7095	-55.7095	-62.3459	-66.4959	-59.0305	-66.5917	-61.8488
	1761.09	-75.2824	-71.231	-71.2388	-71.0212	-65.15	-64.864	-65.6595	-59.5664	-64.4487	-57.1913	-58.7955	-53.9228	-55.4603	-54.2041	-49.2971	-49.2564	-57.4302	-55.7095	-55.7095	-62.3459	-66.4959	-59.0305	-66.5917	-61.8488
	1762.59	-75.2824	-71.231	-71.2388	-71.0212	-65.15	-64.864	-65.6595	-59.5664	-64.4487	-57.1913	-58.7955	-53.9228	-55.4603	-54.2041	-49.2971	-49.2564	-57.4302	-55.7095	-55.7095	-62.3459	-66.4959	-59.0305	-66.5917	-61.8488
	1764.1	-75.2824	-71.231	-71.2388	-71.0212	-65.15	-64.864	-65.6595	-59.5664	-64.4487	-57.1913	-58.7955	-53.9228	-55.4603	-54.2041	-49.2971	-49.2564	-57.4302	-55.7095	-55.7095	-62.3459	-66.4959	-59.0305	-66.5917	-61.8488
	1765.6	-75.3092	-78.8864	-67.1366	-68.0903	-64.9064	-73.572	-61.6607	-65.6388	-60.8137	-64.4257	-56.6514	-57.5653	-52.4638	-49.9228	-53.574	-46.2816	-51.2209	-53.4996	-53.4996	-60.972	-63.9606	-63.1336	-67.7194	-65.6303
	1767.11	-75.3092	-78.8864	-67.1366	-68.0903	-64.9064	-73.572	-61.6607	-65.6388	-60.8137	-64.4257	-56.6514	-57.5653	-52.4638	-49.9228	-53.574	-46.2816	-51.2209	-53.4996	-53.4996	-60.972	-63.9606	-63.1336	-67.7194	-65.6303
	1768.61	-75.3092	-78.8864	-67.1366	-68.0903	-64.9064	-73.572	-61.6607	-65.6388	-60.8137	-64.4257	-56.6514	-57.5653	-52.4638	-49.9228	-53.574	-46.2816	-51.2209	-53.4996	-53.4996	-60.972	-63.9606	-63.1336	-67.7194	-65.6303
	1770.12	-75.3092	-78.8864	-67.1366	-68.0903	-64.9064	-73.572	-61.6607	-65.6388	-60.8137	-64.4257	-56.6514	-57.5653	-52.4638	-49.9228	-53.574	-46.2816	-51.2209	-53.4996	-53.4996	-60.972	-63.9606	-63.1336	-67.7194	-65.6303
	1771.62	-75.3092	-78.8864	-67.1366	-68.0903	-64.9064	-73.572	-61.6607	-65.6388	-60.8137	-64.4257	-56.6514	-57.5653	-52.4638	-49.9228	-53.574	-46.2816	-51.2209	-53.4996	-53.4996	-60.972	-63.9606	-63.1336	-67.7194	-65.6303
	1773.13	-75.3092	-78.8864	-67.1366	-68.0903	-64.9064	-73.572	-61.6607	-65.6388	-60.8137	-64.4257	-56.6514	-57.5653	-52.4638	-49.9228	-53.574	-46.2816	-51.2209	-53.4996	-53.4996	-60.972	-63.9606	-63.1336	-67.7194	-65.6303
	1774.63	-75.3092	-78.8864	-67.1366	-68.0903	-64.9064	-73.572	-61.6607	-65.6388	-60.8137	-64.4257	-56.6514	-57.5653	-52.4638	-49.9228	-53.574	-46.2816	-51.2209	-53.4996	-53.4996	-60.972	-63.9606	-63.1336	-67.7194	-65.6303
	1776.14	-68.5133	-73.789	-64.39	-65.9087	-65.8298	-62.2587	-63.128	-67.2301	-59.7244	-63.581	-58.5115	-62.0496	-51.7403	-47.8802	-49.2045	-50.1453	-56.6538	-52.08	-52.08	-59.2527	-61.2075	-63.3681	-61.5662	-66.8803
	1777.64	-68.5133	-73.789	-64.39	-65.9087	-65.8298	-62.2587	-63.128	-67.2301	-59.7244	-63.581	-58.5115	-62.0496	-51.7403	-47.8802	-49.2045	-50.1453	-56.6538	-52.08	-52.08	-59.2527	-61.2075	-63.3681	-61.5662	-66.8803
	1779.15	-68.5133	-73.789	-64.39	-65.9087	-65.8298	-62.2587	-63.128	-67.2301	-59.7244	-63.581	-58.5115	-62.0496	-51.7403	-47.8802	-49.2045	-50.1453	-56.6538	-52.08	-52.08	-59.2527	-61.2075	-63.3681	-61.5662	-66.8803
	1780.66	-68.5133	-73.789	-64.39	-65.9087	-65.8298	-62.2587	-63.128	-67.2301	-59.7244	-63.581	-58.5115	-62.0496	-51.7403	-47.8802	-49.2045	-50.1453	-56.6538	-52.08	-52.08	-59.2527	-61.2075	-63.3681	-61.5662	-66.8803
	1782.16	-68.5133	-73.789	-64.39	-65.9087	-65.8298	-62.2587	-63.128	-67.2301	-59.7244	-63.581	-58.5115	-62.0496	-51.7403	-47.8802	-49.2045	-50.1453	-56.6538	-52.08	-52.08	-59.2527	-61.2075	-63.3681	-61.5662	-66.8803
	1783.67	-68.5133	-73.789	-64.39	-65.9087	-65.8298	-62.2587	-63.128	-67.2301	-59.7244	-63.581	-58.5115	-62.0496	-51.7403	-47.8802	-49.2045	-50.1453	-56.6538	-52.08	-52.08	-59.2527	-61.2075	-63.3681	-61.5662	-66.8803
	1785.17	-68.8546	-71.5802	-72.1791	-64.8349	-68.862	-62.4755	-62.9797	-62.3507	-63.0681	-61.7821	-57.3059	-56.5993	-55.4544	-51.8609	-48.5417	-54.03	-51.1831	-52.5233	-52.5233	-59.9215	-58.0456	-65.2093	-67.0788	-64.4387
	1786.68	-68.8546	-71.5802	-72.1791	-64.8349	-68.862	-62.4755	-62.9797	-62.3507	-63.0681	-61.7821	-57.3059	-56.5993	-55.4544	-51.8609	-48.5417	-54.03	-51.1831	-52.5233	-52.5233	-59.9215	-58.0456	-65.2093	-67.0788	-64.4387
	1788.18	-68.8546	-71.5802	-72.1791	-64.8349	-68.862	-62.4755	-62.9797	-62.3507	-63.0681	-61.7821	-57.3059	-56.5993	-55.4544	-51.8609	-48.5417	-54.03	-51.1831	-52.5233	-52.5233	-59.9215	-58.0456	-65.2093	-67.0788	-64.4387
	1789.69	-68.8546	-71.5802	-72.1791	-64.8349	-68.862	-62.4755	-62.9797	-62.3507	-63.0681	-61.7821	-57.3059	-56.5993	-55.4544	-51.8609	-48.5417	-54.03	-51.1831	-52.5233	-52.5233	-59.9215	-58.0456	-65.2093	-67.0788	-64.4387
	1791.19	-68.8546	-71.5802	-72.1791	-64.8349	-68.862	-62.4755	-62.9797	-62.3507	-63.0681	-61.7821	-57.3059	-56.5993	-55.4544	-51.8609	-48.5417	-54.03	-51.1831	-52.5233	-52.5233	-59.9215	-58.0456	-65.2093	-67.0788	-64.4387
	1792.7	-68.8546	-71.5802	-72.1791	-64.8349	-68.862	-62.4755	-62.9797	-62.3507	-63.0681	-61.7821	-57.3059	-56.5993	-55.4544	-51.8609	-48.5417	-54.03	-51.1831	-52.5233	-52.5233	-59.9215	-58.0456	-65.2093	-67.0788	-64.4387
	1794.2	-68.8546	-71.5802	-72.1791	-64.8349	-68.862	-62.4755	-62.9797	-62.3507	-63.0681	-61.7821	-57.3059	-56.5993	-55.4544	-51.8609	-48.5417	-54.03	-51.1831	-52.5233	-52.5233	-59.9215	-58.0456	-65.2093	-67.0788	-64.4387
	1795.71	-54.9085	-68.1901	-68.1943	-63.5012	-66.3244	-70.8487	-63.2095	-64.0027	-60.4478	-60.0918	-55.0636	-58.304	-49.6058	-52.2593	-50.9962	-46.7077	-49.8761	-35.2024	-35.2024	-62.516	-61.8198	-60.3053	-61.6703	-71.7631
	1797.21	-54.9085	-68.1901	-68.1943	-63.5012	-66.3244	-70.8487	-63.2095	-64.0027	-60.4478	-60.0918	-55.0636	-58.304	-49.6058	-52.2593	-50.9962	-46.7077	-49.8761	-35.2024	-35.2024	-62.516	-61.8198	-60.3053	-61.6703	-71.7631
	1798.72	-54.9085	-68.1901	-68.1943	-63.5012	-66.3244	-70.8487	-63.2095	-64.0027	-60.4478	-60.0918	-55.0636	-58.304	-49.6058	-52.2593	-50.9962	-46.7077	-49.8761	-35.2024	-35.2024	-62.516	-61.8198	-60.3053	-61.6703	-71.7631
	1800.22	-54.9085	-68.1901	-68.1943	-63.5012	-66.3244	-70.8487	-63.2095	-64.0027	-60.4478	-60.0918	-55.0636	-58.304	-49.6058	-52.2593	-50.9962	-46.7077	-49.8761	-35.2024	-35.2024	-62.516	-61.8198	-60.3053	-61.6703	-71.7631
	1801.73	-54.9085	-68.1901	-68.1943	-63.5012	-66.3244	-70.8487	-63.2095	-64.0027	-60.4478	-60.0918	-55.0636	-58.304	-49.6058	-52.2593	-50.9962	-46.7077	-49.8761	-35.2024	-35.2024	-62.516	-61.8198	-60.3053	-61.6703	-71.7631
	1803.23	-54.9085	-68.1901	-68.1943	-63.5012	-66.3244	-70.8487	-63.2095	-64.0027	-60.4478	-60.0918	-55.0636	-58.304	-49.6058	-52.2593	-50.9962	-46.7077	-49.8761	-35.2024	-35.2024	-62.516	-61.8198	-60.3053	-61.6703	-71.7631
	1804.74	-54.9085	-68.1901	-68.1943	-63.5012	-66.3244	-70.8487	-63.2095	-64.0027	-60.4478	-60.0918	-55.0636	-58.304	-49.6058	-52.2593	-50.9962	-46.7077	-49.8761	-35.2024	-35.2024	-62.516	-61.8198	-60.3053	-61.6703	-71.7631
	1806.24	-73.3189	-71.2702	-66.955	-69.6141	-66.8206	-64.7345	-61.0771	-66.3969	-71.4422	-56.4597	-56.4012	-60.6571	-53.9623	-49.3623	-50.1448	-52.7136	-55.145	-53.5116	-53.5116	-60.7939	-61.0795	-49.4494	-62.8467	-64.3704
	1807.75	-73.3189	-71.2702	-66.955	-69.6141	-66.8206	-64.7345	-61.0771	-66.3969	-71.4422	-56.4597	-56.4012	-60.6571	-53.9623	-49.3623	-50.1448	-52.7136	-55.145	-53.5116	-53.5116	-60.7939	-61.0795	-49.4494	-62.8467	-64.3704
	1809.25	-73.3189	-71.2702	-66.955	-69.6141	-66.8206	-64.7345	-61.0771	-66.3969	-71.4422	-56.4597	-56.4012	-60.6571	-53.9623	-49.3623	-50.1448	-52.7136	-55.145	-53.5116	-53.5116	-60.7939	-61.0795	-49.4494	-62.8467	-64.3704
	1810.76	-73.3189	-71.2702	-66.955	-69.6141	-66.8206	-64.7345	-61.0771	-66.3969	-71.4422	-56.4597	-56.4012	-60.6571	-53.9623	-49.3623	-50.1448	-52.7136	-55.145	-53.5116	-53.5116	-60.7939	-61.0795	-49.4494	-62.8467	-64.3704
	1812.26	-73.3189	-71.2702	-66.955	-69.6141	-66.8206	-64.7345	-61.0771	-66.3969	-71.4422	-56.4597	-56.4012	-60.6571	-53.9623	-49.3623	-50.1448	-52.7136	-55.145	-53.5116	-53.5116	-60.7939	-61.0795	-49.4494	-62.8467	-64.3704
	1813.77	-73.3189	-71.2702	-66.955	-69.6141	-66.8206	-64.7345	-61.0771	-66.3969	-71.4422	-56.4597	-56.4012	-60.6571	-53.9623	-49.3623	-50.1448	-52.7136	-55.145	-53.5116	-53.5116	-60.7939	-61.0795	-49.4494	-62.8467	-64.3704
	1815.27	-75.4327	-69.5353	-69.0577	-72.8294	-65.6296	-61.9468	-60.4379	-61.1758	-60.7799	-60.0187	-56.2846	-60.5565	-51.254	-52.2849	-45.929	-31.959	-62.4345	-57.9714	-57.9714	-57.7696	-64.284	-50.7212	-64.0222	-66.4672
	1816.78	-75.4327	-69.5353	-69.0577	-72.8294	-65.6296	-61.9468	-60.4379	-61.1758	-60.7799	-60.0187	-56.2846	-60.5565	-51.254	-52.2849	-45.929	-31.959	-62.4345	-57.9714	-57.9714	-57.7696	-64.284	-50.7212	-64.0222	-66.4672
	1818.29	-75.4327	-69.5353	-69.0577	-72.8294	-65.6296	-61.9468	-60.4379	-61.1758	-60.7799	-60.0187	-56.2846	-60.5565	-51.254	-52.2849	-45.929	-31.959	-62.4345	-57.9714	-57.9714	-57.7696	-64.284	-50.7212	-64.0222	-66.4672
	1819.79	-75.4327	-69.5353	-69.0577	-72.8294	-65.6296	-61.9468	-60.4379	-61.1758	-60.7799	-60.0187	-56.2846	-60.5565	-51.254	-52.2849	-45.929	-31.959	-62.4345	-57.9714	-57.9714	-57.7696	-64.284	-50.7212	-64.0222	-66.4672
	1821.3	-75.4327	-69.5353	-69.0577	-72.8294	-65.6296	-61.9468	-60.4379	-61.1758	-60.7799	-60.0187	-56.2846	-60.5565	-51.254	-52.2849	-45.929	-31.959	-62.4345	-57.9714	-57.9714	-57.7696	-64.284	-50.7212	-64.0222	-66.4672
	1822.8	-75.4327	-69.5353	-69.0577	-72.8294	-65.6296	-61.9468	-60.4379	-61.1758	-60.7799	-60.0187	-56.2846	-60.5565	-51.254	-52.2849	-45.929	-31.959	-62.4345	-57.9714	-57.9714	-57.7696	-64.284	-50.7212	-64.0222	-66.4672
	1824.31	-75.4327	-69.5353	-69.0577	-72.8294	-65.6296	-61.9468	-60.4379	-61.1758	-60.7799	-60.0187	-56.2846	-60.5565	-51.254	-52.2849	-45.929	-31.959	-62.4345	-57.9714	-57.9714	-57.7696	-64.284	-50.7212	-64.0222	-66.4672
	1825.81	-73.1738	-73.4666	-68.5902	-73.13	-70.7054	-70.5392	-63.6824	-52.3715	-60.1625	-67.3894	-57.5267	-53.0421	-56.0216	-54.875	-52.0588	-47.2776	-54.752	-59.245	-59.245	-49.782	-57.8046	-63.0926	-56.4984	-60.7017
	1827.32	-73.1738	-73.4666	-68.5902	-73.13	-70.7054	-70.5392	-63.6824	-52.3715	-60.1625	-67.3894	-57.5267	-53.0421	-56.0216	-54.875	-52.0588	-47.2776	-54.752	-59.245	-59.245	-49.782	-57.8046	-63.0926	-56.4984	-60.7017
	1828.82	-73.1738	-73.4666	-68.5902	-73.13	-70.7054	-70.5392	-63.6824	-52.3715	-60.1625	-67.3894	-57.5267	-53.0421	-56.0216	-54.875	-52.0588	-47.2776	-54.752	-59.245	-59.245	-49.782	-57.8046	-63.0926	-56.4984	-60.7017
	1830.33	-73.1738	-73.4666	-68.5902	-73.13	-70.7054	-70.5392	-63.6824	-52.3715	-60.1625	-67.3894	-57.5267	-53.0421	-56.0216	-54.875	-52.0588	-47.2776	-54.752	-59.245	-59.245	-49.782	-57.8046	-63.0926	-56.4984	-60.7017
	1831.83	-73.1738	-73.4666	-68.5902	-73.13	-70.7054	-70.5392	-63.6824	-52.3715	-60.1625	-67.3894	-57.5267	-53.0421	-56.0216	-54.875	-52.0588	-47.2776	-54.752	-59.245	-59.245	-49.782	-57.8046	-63.0926	-56.4984	-60.7017
	1833.34	-73.1738	-73.4666	-68.5902	-73.13	-70.7054	-70.5392	-63.6824	-52.3715	-60.1625	-67.3894	-57.5267	-53.0421	-56.0216	-54.875	-52.0588	-47.2776	-54.752	-59.245	-59.245	-49.782	-57.8046	-63.0926	-56.4984	-60.7017
	1834.84	-73.1738	-73.4666	-68.5902	-73.13	-70.7054	-70.5392	-63.6824	-52.3715	-60.1625	-67.3894	-57.5267	-53.0421	-56.0216	-54.875	-52.0588	-47.2776	-54.752	-59.245	-59.245	-49.782	-57.8046	-63.0926	-56.4984	-60.7017
	1836.35	-72.5827	-70.3931	-70.3207	-66.4511	-66.8114	-66.3248	-64.3567	-64.7177	-60.2312	-43.0722	-59.7207	-58.1896	-51.7675	-53.4456	-51.5568	-54.2654	-60.3998	-49.2017	-49.2017	-63.4609	-58.3865	-66.9019	-62.8675	-65.8334
	1837.85	-72.5827	-70.3931	-70.3207	-66.4511	-66.8114	-66.3248	-64.3567	-64.7177	-60.2312	-43.0722	-59.7207	-58.1896	-51.7675	-53.4456	-51.5568	-54.2654	-60.3998	-49.2017	-49.2017	-63.4609	-58.3865	-66.9019	-62.8675	-65.8334
	1839.36	-72.5827	-70.3931	-70.3207	-66.4511	-66.8114	-66.3248	-64.3567	-64.7177	-60.2312	-43.0722	-59.7207	-58.1896	-51.7675	-53.4456	-51.5568	-54.2654	-60.3998	-49.2017	-49.2017	-63.4609	-58.3865	-66.9019	-62.8675	-65.8334
	1840.86	-72.5827	-70.3931	-70.3207	-66.4511	-66.8114	-66.3248	-64.3567	-64.7177	-60.2312	-43.0722	-59.7207	-58.1896	-51.7675	-53.4456	-51.5568	-54.2654	-60.3998	-49.2017	-49.2017	-63.4609	-58.3865	-66.9019	-62.8675	-65.8334
	1842.37	-72.5827	-70.3931	-70.3207	-66.4511	-66.8114	-66.3248	-64.3567	-64.7177	-60.2312	-43.0722	-59.7207	-58.1896	-51.7675	-53.4456	-51.5568	-54.2654	-60.3998	-49.2017	-49.2017	-63.4609	-58.3865	-66.9019	-62.8675	-65.8334
	1843.87	-72.5827	-70.3931	-70.3207	-66.4511	-66.8114	-66.3248	-64.3567	-64.7177	-60.2312	-43.0722	-59.7207	-58.1896	-51.7675	-53.4456	-51.5568	-54.2654	-60.3998	-49.2017	-49.2017	-63.4609	-58.3865	-66.9019	-62.8675	-65.8334
	1845.38	-75.0224	-74.322	-73.8045	-52.7657	-71.8139	-69.3771	-70.0188	-60.7268	-63.2869	-60.8015	-57.2377	-54.1118	-49.4556	-50.8781	-54.3334	-48.5961	-53.289	-47.2604	-47.2604	-64.3187	-57.4534	-60.9764	-61.7817	-65.1358
	1846.88	-75.0224	-74.322	-73.8045	-52.7657	-71.8139	-69.3771	-70.0188	-60.7268	-63.2869	-60.8015	-57.2377	-54.1118	-49.4556	-50.8781	-54.3334	-48.5961	-53.289	-47.2604	-47.2604	-64.3187	-57.4534	-60.9764	-61.7817	-65.1358
	1848.39	-75.0224	-74.322	-73.8045	-52.7657	-71.8139	-69.3771	-70.0188	-60.7268	-63.2869	-60.8015	-57.2377	-54.1118	-49.4556	-50.8781	-54.3334	-48.5961	-53.289	-47.2604	-47.2604	-64.3187	-57.4534	-60.9764	-61.7817	-65.1358
	1849.89	-75.0224	-74.322	-73.8045	-52.7657	-71.8139	-69.3771	-70.0188	-60.7268	-63.2869	-60.8015	-57.2377	-54.1118	-49.4556	-50.8781	-54.3334	-48.5961	-53.289	-47.2604	-47.2604	-64.3187	-57.4534	-60.9764	-61.7817	-65.1358
	1851.4	-75.0224	-74.322	-73.8045	-52.7657	-71.8139	-69.3771	-70.0188	-60.7268	-63.2869	-60.8015	-57.2377	-54.1118	-49.4556	-50.8781	-54.3334	-48.5961	-53.289	-47.2604	-47.2604	-64.3187	-57.4534	-60.9764	-61.7817	-65.1358
[truncated: 6,962 more rows]
