# Supplementary material for: Axon-like active signal transmission
Source: Nature. 2024 Sep 11;633(8031):804–10. doi: 10.1038/s41586-024-07921-z (PMC11424471; doi:10.1038/s41586-024-07921-z)
Supplement: Supplementary file 6 — Source Data Fig. 4 [file 41586_2024_7921_MOESM6_ESM.xlsx]

## Sheet: 4b
	PDR				NDR
	x	y1 (input)	y2 (output)		x	y1 (input)	y2 (output)
	0	-0.00575	0.00558		0	-0.01575	-0.02958
	2e-06	-0.00575	-0.00878		2e-06	0.01617	0.01298
	4e-06	-0.04885	-0.02315		4e-06	-0.02639	0.00234
	6e-06	0.02299	0.00558		6e-06	-0.00511	0.00234
	8e-06	0.00862	-0.00878		8e-06	-0.00511	-0.02958
	1e-05	-0.02011	-0.02315		1e-05	-0.00511	-0.01894
	1.2e-05	-0.02011	0.01995		1.2e-05	0.01617	0.02362
	1.4e-05	0.00862	0.00558		1.4e-05	0.03745	-0.04022
	1.6e-05	0.02299	-0.02315		1.6e-05	0.02681	0.03426
	1.8e-05	-0.00575	-0.00878		1.8e-05	-0.00511	-0.01894
	2e-05	-0.00575	-0.00878		2e-05	-0.00511	0.02362
	2.2e-05	0.02299	0.00558		2.2e-05	-0.02639	-0.0083
	2.4e-05	0.00862	0.01995		2.4e-05	-0.00511	-0.0083
	2.6e-05	-0.00575	0.00558		2.6e-05	-0.03703	0.02362
	2.8e-05	0.02299	-0.00878		2.8e-05	0.09065	0.00234
	3e-05	0.00862	0.00558		3e-05	0.03745	-0.0083
	3.2e-05	-0.00575	0.00558		3.2e-05	-0.02639	-0.0083
	3.4e-05	0.03736	0.01995		3.4e-05	0.00553	0.02362
	3.6e-05	-0.00575	-0.00878		3.6e-05	0.02681	0.08745
	3.8e-05	0.03736	0.00558		3.8e-05	-0.00511	0.01298
	4e-05	0.02299	0.01995		4e-05	0.02681	0.0449
	4.2e-05	0.00862	0.00558		4.2e-05	0.00553	0.00234
	4.4e-05	0.00862	0.01995		4.4e-05	0.01617	0.01298
	4.6e-05	0.00862	0.00558		4.6e-05	0.01617	0.0449
	4.8e-05	0.02299	0.00558		4.8e-05	-0.01575	0.03426
	5e-05	0.02299	0.00558		5e-05	0.00553	0.01298
	5.2e-05	0.00862	0.01995		5.2e-05	-0.00511	0.01298
	5.4e-05	0.00862	0.03432		5.4e-05	0.02681	0.0449
	5.6e-05	0.02299	0.01995		5.6e-05	-0.01575	0.00234
	5.8e-05	0.02299	0.03432		5.8e-05	-0.00511	0.02362
	6e-05	0.02299	0.01995		6e-05	-0.00511	0.06617
	6.2e-05	0.02299	0.01995		6.2e-05	0.01617	0.00234
	6.4e-05	0.00862	0.03432		6.4e-05	-0.00511	0.06617
	6.6e-05	0.05172	0.03432		6.6e-05	-0.01575	0.02362
	6.8e-05	0.02299	0.01995		6.8e-05	0.01617	0.03426
	7e-05	0.00862	0.03432		7e-05	0.04809	0.02362
	7.2e-05	0.02299	0.03432		7.2e-05	0.11193	0.06617
	7.4e-05	0.03736	0.00558		7.4e-05	0.06937	0.01298
	7.6e-05	0.02299	0.03432		7.6e-05	0.05873	0.06617
	7.8e-05	0.03736	0.04869		7.8e-05	0.00553	0.0449
	8e-05	0.05172	0.03432		8e-05	0.02681	0.03426
	8.2e-05	0.03736	0.03432		8.2e-05	0.01617	0.05553
	8.4e-05	0.02299	0.03432		8.4e-05	0.05873	0.02362
	8.6e-05	0.03736	0.04869		8.6e-05	0.04809	0.0449
	8.8e-05	0.03736	0.03432		8.8e-05	-0.03703	0.03426
	9e-05	0.05172	0.03432		9e-05	0.03745	0.01298
	9.2e-05	0.05172	0.03432		9.2e-05	0.03745	0.06617
	9.4e-05	0.03736	0.04869		9.4e-05	0.09065	0.07681
	9.6e-05	0.05172	0.03432		9.6e-05	0.03745	0.05553
	9.8e-05	0.02299	0.06305		9.8e-05	0.67582	-0.37004
	0.0001	0.05172	0.04869		0.0001	-0.00511	-0.0083
	0.000102	0.05172	0.04869		0.000102	0.01617	0.05553
	0.000104	0.05172	0.04869		0.000104	0.02681	0.08745
	0.000106	0.02299	0.04869		0.000106	0.03745	0.05553
	0.000108	0.05172	0.04869		0.000108	0.04809	0.07681
	0.00011	0.05172	0.03432		0.00011	0.05873	0.06617
	0.000112	0.03736	0.04869		0.000112	0.05873	0.07681
	0.000114	0.06609	0.06305		0.000114	0.04809	0.11937
	0.000116	0.05172	0.04869		0.000116	0.03745	0.05553
	0.000118	0.06609	0.06305		0.000118	0.02681	0.0449
	0.00012	0.05172	0.03432		0.00012	0.05873	0.03426
	0.000122	0.05172	0.06305		0.000122	0.06937	0.01298
	0.000124	0.05172	0.04869		0.000124	0.04809	0.0449
	0.000126	0.06609	0.04869		0.000126	0.04809	0.0449
	0.000128	0.06609	0.04869		0.000128	0.04809	0.07681
	0.00013	0.05172	0.07742		0.00013	-0.02639	0.05553
	0.000132	0.06609	0.04869		0.000132	0.02681	0.02362
	0.000134	0.06609	0.06305		0.000134	0.00553	0.06617
	0.000136	0.03736	0.04869		0.000136	0.02681	0.05553
	0.000138	0.08046	0.06305		0.000138	-0.00511	0.11937
	0.00014	0.09483	0.07742		0.00014	0.05873	0.05553
	0.000142	0.06609	0.04869		0.000142	0.06937	0.10873
	0.000144	0.08046	0.06305		0.000144	0.05873	0.07681
	0.000146	0.08046	0.09179		0.000146	0.04809	0.07681
	0.000148	0.06609	0.06305		0.000148	0.05873	0.07681
	0.00015	0.08046	0.06305		0.00015	0.05873	0.05553
	0.000152	0.08046	0.06305		0.000152	0.05873	0.10873
	0.000154	0.06609	0.07742		0.000154	0.03745	0.08745
	0.000156	0.05172	0.07742		0.000156	0.05873	0.11937
	0.000158	0.08046	0.09179		0.000158	0.01617	0.10873
	0.00016	0.08046	0.07742		0.00016	0.03745	0.06617
	0.000162	0.08046	0.06305		0.000162	0.08001	0.11937
	0.000164	0.09483	0.09179		0.000164	0.04809	0.08745
	0.000166	0.08046	0.06305		0.000166	0.08001	0.05553
	0.000168	0.08046	0.07742		0.000168	0.04809	0.09809
	0.00017	0.08046	0.06305		0.00017	0.11193	0.10873
	0.000172	0.12356	0.09179		0.000172	0.05873	0.08745
	0.000174	0.08046	0.07742		0.000174	0.06937	0.07681
	0.000176	0.09483	0.07742		0.000176	0.10129	0.10873
	0.000178	0.09483	0.07742		0.000178	0.09065	0.07681
	0.00018	0.09483	0.07742		0.00018	0.09065	0.10873
	0.000182	0.09483	0.09179		0.000182	0.06937	0.13001
	0.000184	0.12356	0.06305		0.000184	0.10129	0.17257
	0.000186	0.09483	0.07742		0.000186	0.08001	0.13001
	0.000188	0.08046	0.07742		0.000188	0.06937	0.11937
	0.00019	0.1092	0.09179		0.00019	0.13321	0.13001
	0.000192	0.08046	0.09179		0.000192	0.09065	0.09809
	0.000194	0.1092	0.07742		0.000194	0.04809	0.09809
	0.000196	0.1092	0.07742		0.000196	0.10129	0.11937
	0.000198	0.1092	0.07742		0.000198	0.08001	0.08745
	0.0002	0.12356	0.09179		0.0002	0.09065	0.13001
	0.000202	0.1092	0.09179		0.000202	0.05873	0.11937
	0.000204	0.1092	0.09179		0.000204	0.12257	0.11937
	0.000206	0.06609	0.06305		0.000206	0.05873	0.09809
	0.000208	0.09483	0.09179		0.000208	0.09065	0.09809
	0.00021	0.1092	0.09179		0.00021	0.09065	0.14065
	0.000212	0.1092	0.10616		0.000212	0.10129	0.06617
	0.000214	0.1092	0.09179		0.000214	0.06937	0.06617
	0.000216	0.13793	0.09179		0.000216	0.06937	0.11937
	0.000218	0.1092	0.09179		0.000218	0.06937	0.13001
	0.00022	0.1523	0.09179		0.00022	0.11193	0.13001
	0.000222	0.1092	0.10616		0.000222	0.11193	0.15129
	0.000224	0.09483	0.07742		0.000224	0.09065	0.17257
	0.000226	0.1092	0.09179		0.000226	0.09065	0.13001
	0.000228	0.12356	0.09179		0.000228	0.04809	0.13001
	0.00023	0.12356	0.10616		0.00023	0.08001	0.14065
	0.000232	0.13793	0.10616		0.000232	0.08001	0.14065
	0.000234	0.18103	0.07742		0.000234	0.08001	0.16193
	0.000236	0.13793	0.10616		0.000236	0.10129	0.10873
	0.000238	0.1092	0.10616		0.000238	0.12257	0.15129
	0.00024	0.13793	0.09179		0.00024	0.09065	0.13001
	0.000242	0.09483	0.10616		0.000242	0.10129	0.13001
	0.000244	0.12356	0.09179		0.000244	0.08001	0.11937
	0.000246	0.1523	0.12053		0.000246	0.09065	0.14065
	0.000248	0.1523	0.12053		0.000248	0.10129	0.10873
	0.00025	0.12356	0.10616		0.00025	0.08001	0.14065
	0.000252	0.12356	0.12053		0.000252	0.10129	0.14065
	0.000254	0.12356	0.10616		0.000254	0.04809	0.13001
	0.000256	0.12356	0.10616		0.000256	0.10129	0.16193
	0.000258	0.13793	0.13489		0.000258	0.11193	0.14065
	0.00026	0.13793	0.12053		0.00026	0.08001	0.14065
	0.000262	0.13793	0.12053		0.000262	0.12257	0.11937
	0.000264	0.12356	0.12053		0.000264	0.06937	0.16193
	0.000266	0.12356	0.12053		0.000266	0.08001	0.13001
	0.000268	0.13793	0.10616		0.000268	0.08001	0.13001
	0.00027	0.13793	0.12053		0.00027	0.10129	0.14065
	0.000272	0.1523	0.10616		0.000272	0.14385	0.15129
	0.000274	0.13793	0.12053		0.000274	0.09065	0.10873
	0.000276	0.12356	0.10616		0.000276	0.12257	0.14065
	0.000278	0.12356	0.10616		0.000278	0.10129	0.15129
	0.00028	0.12356	0.14926		0.00028	0.11193	0.15129
	0.000282	0.12356	0.13489		0.000282	0.12257	0.10873
	0.000284	0.13793	0.13489		0.000284	0.05873	0.16193
	0.000286	0.13793	0.10616		0.000286	0.13321	0.14065
	0.000288	0.1523	0.12053		0.000288	0.12257	0.16193
	0.00029	0.16667	0.13489		0.00029	0.12257	0.17257
	0.000292	0.12356	0.10616		0.000292	0.12257	0.13001
	0.000294	0.1523	0.12053		0.000294	0.09065	0.11937
	0.000296	0.16667	0.13489		0.000296	0.15449	0.19385
	0.000298	0.1523	0.13489		0.000298	0.11193	0.18321
	0.0003	0.1523	0.12053		0.0003	0.11193	0.17257
	0.000302	0.13793	0.13489		0.000302	0.10129	0.17257
	0.000304	0.1523	0.14926		0.000304	0.13321	0.15129
	0.000306	0.18103	0.14926		0.000306	0.09065	0.11937
	0.000308	0.13793	0.12053		0.000308	0.10129	0.16193
	0.00031	0.1523	0.12053		0.00031	0.11193	0.17257
	0.000312	0.18103	0.13489		0.000312	0.11193	0.18321
	0.000314	0.16667	0.13489		0.000314	0.12257	0.16193
	0.000316	0.1523	0.13489		0.000316	0.15449	0.17257
	0.000318	0.16667	0.13489		0.000318	0.60134	0.10873
	0.00032	0.16667	0.16363		0.00032	0.13321	0.16193
	0.000322	0.18103	0.13489		0.000322	0.11193	0.18321
	0.000324	0.16667	0.13489		0.000324	0.14385	0.16193
	0.000326	0.18103	0.14926		0.000326	0.11193	0.14065
	0.000328	0.1523	0.16363		0.000328	0.13321	0.18321
	0.00033	0.16667	0.14926		0.00033	0.15449	0.17257
	0.000332	0.16667	0.14926		0.000332	0.10129	0.19385
	0.000334	0.1954	0.14926		0.000334	0.06937	0.20449
	0.000336	0.16667	0.14926		0.000336	0.11193	0.20449
	0.000338	0.16667	0.16363		0.000338	0.11193	0.13001
	0.00034	0.18103	0.14926		0.00034	0.12257	0.14065
	0.000342	0.18103	0.12053		0.000342	0.16512	0.14065
	0.000344	0.18103	0.14926		0.000344	0.15449	0.19385
	0.000346	0.1954	0.16363		0.000346	0.14385	0.21513
	0.000348	0.1954	0.14926		0.000348	0.11193	0.16193
	0.00035	0.18103	0.14926		0.00035	0.13321	0.19385
	0.000352	0.1954	0.14926		0.000352	0.12257	0.19385
	0.000354	0.18103	0.178		0.000354	0.13321	0.20449
	0.000356	0.16667	0.16363		0.000356	0.14385	0.19385
	0.000358	0.18103	0.14926		0.000358	0.16512	0.20449
	0.00036	0.20977	0.16363		0.00036	0.14385	0.18321
	0.000362	0.1954	0.19236		0.000362	0.15449	0.22577
	0.000364	0.1954	0.16363		0.000364	0.11193	0.23641
	0.000366	0.18103	0.16363		0.000366	0.16512	0.20449
	0.000368	0.1954	0.14926		0.000368	0.13321	0.20449
	0.00037	0.20977	0.178		0.00037	0.12257	0.21513
	0.000372	0.22414	0.178		0.000372	0.11193	0.22577
	0.000374	0.20977	0.178		0.000374	0.16512	0.19385
	0.000376	0.1954	0.19236		0.000376	0.13321	0.14065
	0.000378	0.1954	0.178		0.000378	0.14385	0.20449
	0.00038	0.1954	0.178		0.00038	0.15449	0.20449
	0.000382	0.1954	0.178		0.000382	0.14385	0.19385
	0.000384	0.1954	0.16363		0.000384	0.15449	0.20449
	0.000386	0.20977	0.178		0.000386	0.15449	0.20449
	0.000388	0.22414	0.19236		0.000388	0.14385	0.20449
	0.00039	0.20977	0.178		0.00039	0.15449	0.19385
	0.000392	0.22414	0.19236		0.000392	0.13321	0.21513
	0.000394	0.22414	0.178		0.000394	0.19704	0.20449
	0.000396	0.20977	0.178		0.000396	0.17576	0.21513
	0.000398	0.20977	0.16363		0.000398	0.15449	0.19385
	0.0004	0.20977	0.19236		0.0004	0.14385	0.19385
	0.000402	0.22414	0.19236		0.000402	0.20768	0.20449
	0.000404	0.22414	0.178		0.000404	0.14385	0.18321
	0.000406	0.18103	0.178		0.000406	0.1864	0.24705
	0.000408	0.22414	0.178		0.000408	0.16512	0.22577
	0.00041	0.22414	0.19236		0.00041	0.16512	0.17257
	0.000412	0.22414	0.19236		0.000412	0.19704	0.22577
	0.000414	0.22414	0.178		0.000414	0.12257	0.22577
	0.000416	0.23851	0.178		0.000416	0.19704	0.23641
	0.000418	0.20977	0.16363		0.000418	0.19704	0.21513
	0.00042	0.1954	0.178		0.00042	0.20768	0.23641
	0.000422	0.22414	0.19236		0.000422	0.16512	0.22577
	0.000424	0.23851	0.178		0.000424	0.14385	0.24705
	0.000426	0.23851	0.19236		0.000426	0.16512	0.17257
	0.000428	0.23851	0.20673		0.000428	0.15449	0.24705
	0.00043	0.22414	0.178		0.00043	0.19704	0.22577
	0.000432	0.20977	0.178		0.000432	0.13321	0.21513
	0.000434	0.23851	0.19236		0.000434	0.1864	0.23641
	0.000436	0.25287	0.20673		0.000436	0.15449	0.17257
	0.000438	0.25287	0.20673		0.000438	0.16512	0.22577
	0.00044	0.25287	0.20673		0.00044	0.19704	0.21513
	0.000442	0.23851	0.19236		0.000442	0.1864	0.24705
	0.000444	0.25287	0.2211		0.000444	0.1864	0.22577
	0.000446	0.25287	0.19236		0.000446	0.1864	0.23641
	0.000448	0.23851	0.20673		0.000448	0.14385	0.25769
	0.00045	0.23851	0.23547		0.00045	0.13321	0.19385
	0.000452	0.26724	0.20673		0.000452	0.15449	0.26832
	0.000454	0.25287	0.20673		0.000454	0.1864	0.24705
	0.000456	0.20977	0.19236		0.000456	0.16512	0.24705
	0.000458	0.26724	0.20673		0.000458	0.22896	0.27896
	0.00046	0.23851	0.19236		0.00046	0.19704	0.26832
	0.000462	0.25287	0.2211		0.000462	0.15449	0.26832
	0.000464	0.25287	0.178		0.000464	0.21832	0.24705
	0.000466	0.22414	0.19236		0.000466	0.20768	0.27896
	0.000468	0.26724	0.19236		0.000468	0.17576	0.27896
	0.00047	0.25287	0.20673		0.00047	0.19704	0.24705
	0.000472	0.28161	0.2211		0.000472	0.22896	0.26832
	0.000474	0.26724	0.20673		0.000474	0.16512	0.26832
	0.000476	0.26724	0.20673		0.000476	0.16512	0.26832
	0.000478	0.25287	0.19236		0.000478	0.17576	0.24705
	0.00048	0.22414	0.2211		0.00048	0.20768	0.27896
	0.000482	0.23851	0.20673		0.000482	0.21832	0.25769
	0.000484	0.23851	0.20673		0.000484	0.15449	0.30024
	0.000486	0.25287	0.19236		0.000486	0.21832	0.26832
	0.000488	0.26724	0.20673		0.000488	0.17576	0.26832
	0.00049	0.25287	0.2211		0.00049	0.17576	0.2896
	0.000492	0.28161	0.2211		0.000492	0.22896	0.25769
	0.000494	0.28161	0.2211		0.000494	0.19704	0.27896
	0.000496	0.26724	0.2211		0.000496	0.19704	0.32152
	0.000498	0.25287	0.23547		0.000498	0.22896	0.32152
	0.0005	0.25287	0.2211		0.0005	0.25024	0.30024
	0.000502	0.25287	0.2211		0.000502	0.20768	0.23641
	0.000504	0.25287	0.24984		0.000504	0.25024	0.26832
	0.000506	0.23851	0.2211		0.000506	0.19704	0.27896
	0.000508	0.26724	0.2211		0.000508	0.1864	0.25769
	0.00051	0.26724	0.23547		0.00051	0.20768	0.27896
	0.000512	0.26724	0.2211		0.000512	0.22896	0.30024
	0.000514	0.26724	0.24984		0.000514	0.21832	0.26832
	0.000516	0.29598	0.2211		0.000516	0.21832	0.26832
	0.000518	0.28161	0.2642		0.000518	0.2396	0.30024
	0.00052	0.26724	0.23547		0.00052	0.21832	0.24705
	0.000522	0.28161	0.23547		0.000522	0.15449	0.27896
	0.000524	0.28161	0.2211		0.000524	0.17576	0.27896
	0.000526	0.29598	0.24984		0.000526	0.21832	0.30024
	0.000528	0.28161	0.23547		0.000528	0.19704	0.26832
	0.00053	0.28161	0.24984		0.00053	0.22896	0.31088
	0.000532	0.28161	0.23547		0.000532	0.25024	0.26832
	0.000534	0.28161	0.23547		0.000534	0.19704	0.27896
	0.000536	0.29598	0.2211		0.000536	0.22896	0.2896
	0.000538	0.29598	0.24984		0.000538	0.19704	0.33216
	0.00054	0.29598	0.23547		0.00054	0.22896	0.27896
	0.000542	0.28161	0.24984		0.000542	0.2396	0.27896
	0.000544	0.29598	0.24984		0.000544	0.20768	0.31088
	0.000546	0.31034	0.23547		0.000546	0.2928	0.27896
	0.000548	0.28161	0.24984		0.000548	0.21832	0.31088
	0.00055	0.28161	0.24984		0.00055	0.19704	0.30024
	0.000552	0.31034	0.24984		0.000552	0.22896	0.30024
	0.000554	0.29598	0.23547		0.000554	0.22896	0.32152
	0.000556	0.32471	0.24984		0.000556	0.28216	0.30024
	0.000558	0.32471	0.24984		0.000558	0.2396	0.31088
	0.00056	0.31034	0.2642		0.00056	0.27152	0.32152
	0.000562	0.31034	0.2642		0.000562	0.21832	0.33216
	0.000564	0.29598	0.24984		0.000564	0.2396	0.31088
	0.000566	0.29598	0.24984		0.000566	0.27152	0.30024
	0.000568	0.31034	0.24984		0.000568	0.17576	0.31088
	0.00057	0.31034	0.2642		0.00057	0.22896	0.31088
	0.000572	0.31034	0.24984		0.000572	0.22896	0.2896
	0.000574	0.31034	0.23547		0.000574	0.19704	0.32152
	0.000576	0.32471	0.24984		0.000576	0.20768	0.27896
	0.000578	0.32471	0.2642		0.000578	0.20768	0.32152
	0.00058	0.32471	0.24984		0.00058	0.27152	0.35344
	0.000582	0.32471	0.2642		0.000582	0.25024	0.2896
	0.000584	0.32471	0.27857		0.000584	0.25024	0.31088
	0.000586	0.33908	0.24984		0.000586	0.2396	0.32152
	0.000588	0.32471	0.2642		0.000588	0.28216	0.3428
	0.00059	0.32471	0.2642		0.00059	0.20768	0.30024
	0.000592	0.32471	0.2642		0.000592	0.25024	0.32152
	0.000594	0.31034	0.27857		0.000594	0.19704	0.31088
	0.000596	0.31034	0.27857		0.000596	-0.19662	0.50239
	0.000598	0.33908	0.2642		0.000598	0.16512	0.32152
	0.0006	0.32471	0.27857		0.0006	0.25024	0.31088
	0.000602	0.31034	0.27857		0.000602	0.25024	0.33216
	0.000604	0.33908	0.2642		0.000604	0.27152	0.32152
	0.000606	0.29598	0.29294		0.000606	0.2396	0.30024
	0.000608	0.32471	0.27857		0.000608	0.22896	0.33216
	0.00061	0.31034	0.27857		0.00061	0.25024	0.27896
	0.000612	0.32471	0.29294		0.000612	0.21832	0.32152
	0.000614	0.32471	0.27857		0.000614	0.26088	0.33216
	0.000616	0.31034	0.2642		0.000616	0.25024	0.30024
	0.000618	0.32471	0.29294		0.000618	0.21832	0.33216
	0.00062	0.31034	0.30731		0.00062	0.25024	0.33216
	0.000622	0.32471	0.27857		0.000622	0.15449	0.27896
	0.000624	0.33908	0.27857		0.000624	0.25024	0.3428
	0.000626	0.33908	0.27857		0.000626	0.25024	0.30024
	0.000628	0.32471	0.27857		0.000628	0.27152	0.32152
	0.00063	0.35345	0.27857		0.00063	0.25024	0.33216
	0.000632	0.33908	0.29294		0.000632	0.26088	0.33216
	0.000634	0.33908	0.29294		0.000634	0.25024	0.33216
	0.000636	0.33908	0.29294		0.000636	0.17576	0.36408
	0.000638	0.33908	0.2642		0.000638	0.2396	0.32152
	0.00064	0.35345	0.29294		0.00064	0.26088	0.36408
	0.000642	0.33908	0.29294		0.000642	0.27152	0.36408
	0.000644	0.35345	0.30731		0.000644	0.2928	0.3428
	0.000646	0.33908	0.29294		0.000646	0.25024	0.36408
	0.000648	0.35345	0.2642		0.000648	0.26088	0.35344
	0.00065	0.36782	0.29294		0.00065	0.22896	0.3428
	0.000652	0.36782	0.29294		0.000652	0.28216	0.33216
	0.000654	0.33908	0.32167		0.000654	0.27152	0.33216
	0.000656	0.33908	0.30731		0.000656	0.2396	0.3428
	0.000658	0.35345	0.30731		0.000658	0.27152	0.3428
	0.00066	0.38218	0.29294		0.00066	0.25024	0.3428
	0.000662	0.36782	0.30731		0.000662	0.28216	0.36408
	0.000664	0.35345	0.30731		0.000664	0.2396	0.35344
	0.000666	0.36782	0.29294		0.000666	0.27152	0.33216
	0.000668	0.36782	0.30731		0.000668	0.20768	0.38536
	0.00067	0.35345	0.30731		0.00067	0.27152	0.32152
	0.000672	0.38218	0.29294		0.000672	0.27152	0.38536
	0.000674	0.36782	0.32167		0.000674	0.19704	0.42792
	0.000676	0.33908	0.30731		0.000676	0.27152	0.30024
	0.000678	0.38218	0.27857		0.000678	0.2928	0.35344
	0.00068	0.35345	0.29294		0.00068	0.26088	0.37472
	0.000682	0.36782	0.30731		0.000682	0.33536	0.33216
	0.000684	0.36782	0.30731		0.000684	0.26088	0.36408
	0.000686	0.35345	0.29294		0.000686	0.28216	0.37472
	0.000688	0.35345	0.30731		0.000688	0.26088	0.38536
	0.00069	0.36782	0.32167		0.00069	0.2928	0.38536
	0.000692	0.38218	0.29294		0.000692	0.28216	0.38536
	0.000694	0.36782	0.30731		0.000694	0.28216	0.36408
	0.000696	0.39655	0.30731		0.000696	0.32472	0.38536
	0.000698	0.38218	0.32167		0.000698	0.31408	0.36408
	0.0007	0.36782	0.29294		0.0007	0.28216	0.3428
	0.000702	0.39655	0.32167		0.000702	0.28216	0.37472
	0.000704	0.38218	0.32167		0.000704	0.26088	0.36408
	0.000706	0.36782	0.30731		0.000706	0.26088	0.37472
	0.000708	0.38218	0.32167		0.000708	0.26088	0.35344
	0.00071	0.36782	0.30731		0.00071	0.27152	0.3428
	0.000712	0.38218	0.32167		0.000712	0.30344	0.37472
	0.000714	0.39655	0.32167		0.000714	0.2928	0.35344
	0.000716	0.41092	0.33604		0.000716	0.25024	0.37472
	0.000718	0.36782	0.30731		0.000718	0.2928	0.38536
	0.00072	0.39655	0.33604		0.00072	0.2928	0.41728
	0.000722	0.39655	0.33604		0.000722	0.30344	0.40664
	0.000724	0.38218	0.33604		0.000724	0.27152	0.37472
	0.000726	0.38218	0.30731		0.000726	0.32472	0.36408
	0.000728	0.38218	0.33604		0.000728	0.2928	0.36408
	0.00073	0.39655	0.33604		0.00073	0.26088	0.36408
	0.000732	0.35345	0.32167		0.000732	0.2928	0.41728
	0.000734	0.39655	0.33604		0.000734	0.31408	0.4492
	0.000736	0.41092	0.32167		0.000736	0.32472	0.41728
	0.000738	0.39655	0.35041		0.000738	0.346	0.41728
	0.00074	0.38218	0.33604		0.00074	0.27152	0.40664
	0.000742	0.41092	0.32167		0.000742	0.31408	0.38536
	0.000744	0.39655	0.33604		0.000744	0.31408	0.37472
	0.000746	0.41092	0.33604		0.000746	0.26088	0.37472
	0.000748	0.39655	0.35041		0.000748	0.33536	0.396
	0.00075	0.39655	0.33604		0.00075	0.30344	0.38536
	0.000752	0.39655	0.35041		0.000752	0.2928	0.42792
	0.000754	0.42529	0.33604		0.000754	0.27152	0.43856
	0.000756	0.43966	0.33604		0.000756	0.35664	0.41728
	0.000758	0.38218	0.35041		0.000758	0.2928	0.38536
	0.00076	0.42529	0.35041		0.00076	0.2928	0.43856
	0.000762	0.41092	0.35041		0.000762	0.33536	0.42792
	0.000764	0.42529	0.33604		0.000764	0.35664	0.38536
	0.000766	0.41092	0.32167		0.000766	0.28216	0.37472
	0.000768	0.41092	0.32167		0.000768	0.32472	0.42792
	0.00077	0.41092	0.33604		0.00077	0.2928	0.41728
	0.000772	0.39655	0.35041		0.000772	0.30344	0.36408
	0.000774	0.42529	0.36478		0.000774	0.30344	0.42792
	0.000776	0.39655	0.32167		0.000776	0.32472	0.41728
	0.000778	0.43966	0.32167		0.000778	0.36728	0.45984
	0.00078	0.43966	0.35041		0.00078	0.2928	0.396
	0.000782	0.43966	0.33604		0.000782	0.33536	0.41728
	0.000784	0.42529	0.35041		0.000784	0.33536	0.4492
	0.000786	0.45402	0.35041		0.000786	0.33536	0.42792
	0.000788	0.45402	0.36478		0.000788	0.31408	0.43856
	0.00079	0.41092	0.37915		0.00079	0.30344	0.42792
	0.000792	0.43966	0.36478		0.000792	0.33536	0.41728
	0.000794	0.42529	0.36478		0.000794	0.32472	0.45984
	0.000796	0.45402	0.39351		0.000796	0.33536	0.45984
	0.000798	0.43966	0.35041		0.000798	0.30344	0.45984
	0.0008	0.43966	0.37915		0.0008	0.31408	0.41728
	0.000802	0.42529	0.36478		0.000802	0.32472	0.42792
	0.000804	0.45402	0.35041		0.000804	0.37791	0.45984
	0.000806	0.45402	0.35041		0.000806	0.33536	0.42792
	0.000808	0.42529	0.36478		0.000808	0.30344	0.47047
	0.00081	0.45402	0.36478		0.00081	0.346	0.42792
	0.000812	0.43966	0.36478		0.000812	0.32472	0.43856
	0.000814	0.43966	0.35041		0.000814	0.346	0.47047
	0.000816	0.41092	0.36478		0.000816	0.42047	0.38536
	0.000818	0.45402	0.35041		0.000818	0.35664	0.41728
	0.00082	0.45402	0.36478		0.00082	0.31408	0.40664
	0.000822	0.43966	0.35041		0.000822	0.35664	0.43856
	0.000824	0.43966	0.37915		0.000824	0.32472	0.4492
	0.000826	0.43966	0.36478		0.000826	0.39919	0.45984
	0.000828	0.45402	0.37915		0.000828	0.33536	0.4492
	0.00083	0.45402	0.39351		0.00083	0.346	0.4492
	0.000832	0.45402	0.36478		0.000832	0.39919	0.47047
	0.000834	0.42529	0.39351		0.000834	0.28216	0.47047
	0.000836	0.45402	0.36478		0.000836	0.32472	0.43856
	0.000838	0.43966	0.36478		0.000838	0.33536	0.45984
	0.00084	0.46839	0.37915		0.00084	0.346	0.48111
	0.000842	0.45402	0.37915		0.000842	0.27152	0.52367
	0.000844	0.45402	0.36478		0.000844	0.36728	0.48111
	0.000846	0.45402	0.36478		0.000846	0.33536	0.49175
	0.000848	0.45402	0.39351		0.000848	0.32472	0.4492
	0.00085	0.46839	0.39351		0.00085	0.31408	0.4492
	0.000852	0.45402	0.36478		0.000852	0.39919	0.48111
	0.000854	0.46839	0.37915		0.000854	0.35664	0.41728
	0.000856	0.46839	0.37915		0.000856	0.38855	0.51303
	0.000858	0.46839	0.37915		0.000858	0.37791	0.48111
	0.00086	0.48276	0.37915		0.00086	0.33536	0.49175
	0.000862	0.48276	0.39351		0.000862	0.36728	0.45984
	0.000864	0.46839	0.39351		0.000864	0.35664	0.50239
	0.000866	0.48276	0.36478		0.000866	0.36728	0.45984
	0.000868	0.46839	0.39351		0.000868	0.36728	0.49175
	0.00087	0.46839	0.39351		0.00087	0.33536	0.49175
	0.000872	0.48276	0.40788		0.000872	0.35664	0.45984
	0.000874	0.46839	0.39351		0.000874	0.45239	0.48111
	0.000876	0.48276	0.39351		0.000876	0.38855	0.50239
	0.000878	0.48276	0.39351		0.000878	0.36728	0.47047
	0.00088	0.49713	0.39351		0.00088	0.40983	0.51303
	0.000882	0.48276	0.37915		0.000882	0.36728	0.49175
	0.000884	0.48276	0.40788		0.000884	0.40983	0.49175
	0.000886	0.49713	0.39351		0.000886	0.36728	0.47047
	0.000888	0.48276	0.37915		0.000888	0.346	0.49175
	0.00089	0.48276	0.40788		0.00089	0.39919	0.53431
	0.000892	0.48276	0.39351		0.000892	0.37791	0.47047
	0.000894	0.45402	0.40788		0.000894	0.35664	0.49175
	0.000896	0.51149	0.37915		0.000896	0.36728	0.48111
	0.000898	0.48276	0.39351		0.000898	0.33536	0.49175
	0.0009	0.49713	0.40788		0.0009	0.39919	0.51303
	0.000902	0.49713	0.39351		0.000902	0.38855	0.50239
	0.000904	0.48276	0.42225		0.000904	0.40983	0.49175
	0.000906	0.51149	0.39351		0.000906	0.43111	0.50239
	0.000908	0.48276	0.39351		0.000908	0.36728	0.48111
	0.00091	0.49713	0.40788		0.00091	0.38855	0.45984
	0.000912	0.49713	0.42225		0.000912	0.38855	0.50239
	0.000914	0.51149	0.40788		0.000914	0.37791	0.49175
	0.000916	0.49713	0.40788		0.000916	0.346	0.49175
	0.000918	0.49713	0.42225		0.000918	0.36728	0.48111
	0.00092	0.49713	0.40788		0.00092	0.36728	0.49175
	0.000922	0.52586	0.40788		0.000922	0.346	0.4492
	0.000924	0.51149	0.42225		0.000924	0.37791	0.51303
	0.000926	0.46839	0.39351		0.000926	0.35664	0.50239
	0.000928	0.51149	0.40788		0.000928	0.39919	0.48111
	0.00093	0.51149	0.40788		0.00093	0.36728	0.53431
	0.000932	0.49713	0.42225		0.000932	0.37791	0.50239
	0.000934	0.51149	0.42225		0.000934	0.37791	0.47047
	0.000936	0.52586	0.42225		0.000936	0.40983	0.50239
	0.000938	0.51149	0.43662		0.000938	0.40983	0.54495
	0.00094	0.51149	0.42225		0.00094	0.42047	0.48111
	0.000942	0.51149	0.40788		0.000942	0.40983	0.52367
	0.000944	0.51149	0.42225		0.000944	0.40983	0.54495
	0.000946	0.54023	0.42225		0.000946	0.37791	0.51303
	0.000948	0.52586	0.42225		0.000948	0.42047	0.55559
	0.00095	0.52586	0.40788		0.00095	0.39919	0.50239
	0.000952	0.52586	0.43662		0.000952	0.40983	0.50239
	0.000954	0.52586	0.42225		0.000954	0.40983	0.48111
	0.000956	0.54023	0.42225		0.000956	0.42047	0.49175
	0.000958	0.51149	0.42225		0.000958	0.46303	0.48111
	0.00096	0.51149	0.40788		0.00096	0.39919	0.52367
	0.000962	0.51149	0.43662		0.000962	0.36728	0.49175
	0.000964	0.52586	0.43662		0.000964	0.42047	0.55559
	0.000966	0.52586	0.43662		0.000966	0.40983	0.53431
	0.000968	0.52586	0.42225		0.000968	0.45239	0.53431
	0.00097	0.54023	0.42225		0.00097	0.42047	0.51303
	0.000972	0.52586	0.43662		0.000972	0.37791	0.49175
	0.000974	0.49713	0.43662		0.000974	0.39919	0.52367
	0.000976	0.54023	0.45099		0.000976	0.43111	0.55559
	0.000978	0.52586	0.43662		0.000978	0.39919	0.53431
	0.00098	0.54023	0.42225		0.00098	0.43111	0.54495
	0.000982	0.52586	0.43662		0.000982	0.44175	0.56623
	0.000984	0.5546	0.45099		0.000984	0.42047	0.49175
	0.000986	0.52586	0.45099		0.000986	0.40983	0.50239
	0.000988	0.5546	0.43662		0.000988	0.35664	0.55559
	0.00099	0.54023	0.42225		0.00099	0.37791	0.51303
	0.000992	0.52586	0.43662		0.000992	0.42047	0.55559
	0.000994	0.54023	0.43662		0.000994	0.43111	0.54495
	0.000996	0.51149	0.43662		0.000996	0.51623	0.53431
	0.000998	0.54023	0.43662		0.000998	0.44175	0.58751
	0.001	0.54023	0.45099		0.001	0.46303	0.57687
	0.001	0.54023	0.45099		0.001	0.36728	0.53431
	0.001	0.5546	0.45099		0.001	0.40983	0.51303
	0.00101	0.51149	0.43662		0.00101	0.40983	0.54495
	0.00101	0.54023	0.45099		0.00101	0.44175	0.58751
	0.00101	0.54023	0.45099		0.00101	0.43111	0.54495
	0.00101	0.54023	0.42225		0.00101	0.42047	0.54495
	0.00101	0.5546	0.46535		0.00101	0.43111	0.54495
	0.00102	0.58333	0.43662		0.00102	0.47367	0.55559
	0.00102	0.54023	0.43662		0.00102	0.42047	0.52367
	0.00102	0.54023	0.45099		0.00102	0.42047	0.55559
	0.00102	0.5546	0.45099		0.00102	0.46303	0.60879
	0.00102	0.56897	0.45099		0.00102	0.43111	0.55559
	0.00103	0.56897	0.45099		0.00103	0.44175	0.54495
	0.00103	0.5546	0.45099		0.00103	0.49495	0.56623
	0.00103	0.56897	0.45099		0.00103	0.43111	0.55559
	0.00103	0.56897	0.45099		0.00103	0.39919	0.53431
	0.00103	0.56897	0.45099		0.00103	0.49495	0.57687
	0.00104	0.56897	0.46535		0.00104	0.46303	0.55559
	0.00104	0.56897	0.46535		0.00104	0.45239	0.58751
	0.00104	0.5546	0.45099		0.00104	0.40983	0.54495
	0.00104	0.5546	0.45099		0.00104	0.43111	0.60879
	0.00104	0.56897	0.46535		0.00104	0.44175	0.56623
	0.00105	0.56897	0.45099		0.00105	0.38855	0.55559
	0.00105	0.56897	0.45099		0.00105	0.46303	0.57687
	0.00105	0.56897	0.46535		0.00105	0.42047	0.54495
	0.00105	0.5546	0.45099		0.00105	0.43111	0.56623
	0.00105	0.56897	0.45099		0.00105	0.43111	0.54495
	0.00106	0.54023	0.46535		0.00106	0.47367	0.60879
	0.00106	0.56897	0.47972		0.00106	0.45239	0.59815
	0.00106	0.56897	0.46535		0.00106	0.47367	0.58751
	0.00106	0.56897	0.45099		0.00106	0.47367	0.56623
	0.00106	0.56897	0.46535		0.00106	0.46303	0.57687
	0.00107	0.56897	0.46535		0.00107	0.47367	0.60879
	0.00107	0.56897	0.47972		0.00107	0.47367	0.58751
	0.00107	0.58333	0.47972		0.00107	0.47367	0.53431
	0.00107	0.56897	0.47972		0.00107	0.47367	0.56623
	0.00107	0.56897	0.47972		0.00107	0.44175	0.59815
	0.00108	0.58333	0.46535		0.00108	0.49495	0.60879
	0.00108	0.58333	0.46535		0.00108	0.45239	0.57687
	0.00108	0.56897	0.47972		0.00108	0.42047	0.58751
	0.00108	0.58333	0.47972		0.00108	0.44175	0.57687
	0.00108	0.56897	0.46535		0.00108	0.37791	0.63007
	0.00109	0.58333	0.45099		0.00109	0.43111	0.57687
	0.00109	0.56897	0.47972		0.00109	0.45239	0.56623
	0.00109	0.56897	0.46535		0.00109	0.45239	0.64071
	0.00109	0.58333	0.49409		0.00109	0.44175	0.56623
	0.00109	0.5977	0.47972		0.00109	0.45239	0.60879
	0.0011	0.58333	0.47972		0.0011	0.47367	0.56623
	0.0011	0.58333	0.50846		0.0011	0.45239	0.64071
	0.0011	0.5977	0.49409		0.0011	0.42047	0.53431
	0.0011	0.5977	0.46535		0.0011	0.39919	0.54495
	0.0011	0.58333	0.49409		0.0011	0.44175	0.59815
	0.00111	0.58333	0.49409		0.00111	0.47367	0.55559
	0.00111	0.5977	0.49409		0.00111	0.46303	0.57687
	0.00111	0.5977	0.49409		0.00111	0.40983	0.63007
	0.00111	0.58333	0.46535		0.00111	0.46303	0.58751
	0.00111	0.58333	0.47972		0.00111	0.96309	0.55559
	0.00112	0.58333	0.47972		0.00112	0.43111	0.59815
	0.00112	0.5977	0.47972		0.00112	0.45239	0.59815
	0.00112	0.61207	0.47972		0.00112	0.47367	0.59815
	0.00112	0.5977	0.52282		0.00112	0.45239	0.59815
	0.00112	0.5977	0.49409		0.00112	0.46303	0.57687
	0.00113	0.5977	0.49409		0.00113	0.46303	0.59815
	0.00113	0.5977	0.47972		0.00113	0.45239	0.60879
	0.00113	0.61207	0.49409		0.00113	0.46303	0.58751
	0.00113	0.58333	0.47972		0.00113	0.48431	0.59815
	0.00113	0.5977	0.50846		0.00113	0.47367	0.56623
	0.00114	0.56897	0.49409		0.00114	0.48431	0.59815
	0.00114	0.5977	0.49409		0.00114	0.45239	0.63007
	0.00114	0.61207	0.49409		0.00114	0.45239	0.63007
	0.00114	0.61207	0.50846		0.00114	0.46303	0.58751
	0.00114	0.5977	0.50846		0.00114	0.43111	0.56623
	0.00115	0.5977	0.47972		0.00115	0.47367	0.60879
	0.00115	0.5977	0.50846		0.00115	0.54815	0.56623
	0.00115	0.5977	0.49409		0.00115	0.48431	0.60879
	0.00115	0.61207	0.52282		0.00115	0.43111	0.63007
	0.00115	0.5977	0.49409		0.00115	0.46303	0.61943
	0.00116	0.62644	0.49409		0.00116	0.46303	0.59815
	0.00116	0.61207	0.49409		0.00116	0.50559	0.63007
	0.00116	0.6408	0.49409		0.00116	0.45239	0.59815
	0.00116	0.5977	0.50846		0.00116	0.47367	0.58751
	0.00116	0.61207	0.49409		0.00116	0.44175	0.59815
	0.00117	0.6408	0.49409		0.00117	0.50559	0.64071
	0.00117	0.6408	0.50846		0.00117	0.46303	0.65135
	0.00117	0.61207	0.49409		0.00117	0.47367	0.63007
	0.00117	0.61207	0.49409		0.00117	0.45239	0.63007
	0.00117	0.61207	0.52282		0.00117	0.48431	0.63007
	0.00118	0.5977	0.52282		0.00118	0.50559	0.63007
	0.00118	0.61207	0.50846		0.00118	0.48431	0.61943
	0.00118	0.61207	0.50846		0.00118	0.48431	0.65135
	0.00118	0.6408	0.52282		0.00118	0.47367	0.64071
	0.00118	0.62644	0.52282		0.00118	0.45239	0.64071
	0.00119	0.62644	0.50846		0.00119	0.36728	0.64071
	0.00119	0.61207	0.52282		0.00119	0.45239	0.60879
	0.00119	0.62644	0.50846		0.00119	0.49495	0.66199
	0.00119	0.6408	0.50846		0.00119	0.49495	0.65135
	0.00119	0.61207	0.50846		0.00119	0.46303	0.64071
	0.0012	0.6408	0.53719		0.0012	0.45239	0.68326
	0.0012	0.62644	0.52282		0.0012	0.50559	0.63007
	0.0012	0.6408	0.52282		0.0012	0.49495	0.63007
	0.0012	0.65517	0.53719		0.0012	0.51623	0.67263
	0.0012	0.61207	0.52282		0.0012	0.49495	0.64071
	0.00121	0.65517	0.52282		0.00121	0.52687	0.61943
	0.00121	0.61207	0.52282		0.00121	0.47367	0.64071
	0.00121	0.62644	0.50846		0.00121	0.51623	0.61943
	0.00121	0.6408	0.52282		0.00121	0.48431	0.64071
	0.00121	0.6408	0.52282		0.00121	0.53751	0.66199
	0.00122	0.61207	0.52282		0.00122	0.50559	0.63007
	0.00122	0.65517	0.53719		0.00122	0.47367	0.65135
	0.00122	0.6408	0.52282		0.00122	0.48431	0.63007
	0.00122	0.6408	0.52282		0.00122	0.52687	0.64071
	0.00122	0.6408	0.50846		0.00122	0.346	0.66199
	0.00123	0.6408	0.53719		0.00123	0.49495	0.61943
	0.00123	0.6408	0.53719		0.00123	0.54815	0.66199
	0.00123	0.6408	0.53719		0.00123	0.47367	0.64071
	0.00123	0.65517	0.52282		0.00123	0.49495	0.65135
	0.00123	0.6408	0.52282		0.00123	0.53751	0.63007
	0.00124	0.62644	0.52282		0.00124	0.52687	0.64071
	0.00124	0.6408	0.52282		0.00124	0.53751	0.65135
	0.00124	0.65517	0.52282		0.00124	0.53751	0.66199
	0.00124	0.65517	0.53719		0.00124	0.52687	0.65135
	0.00124	0.6408	0.52282		0.00124	0.51623	0.59815
	0.00125	0.65517	0.53719		0.00125	0.50559	0.61943
	0.00125	0.6408	0.52282		0.00125	0.48431	0.63007
	0.00125	0.66954	0.52282		0.00125	0.50559	0.6939
	0.00125	0.65517	0.53719		0.00125	0.52687	0.61943
	0.00125	0.62644	0.53719		0.00125	0.52687	0.68326
	0.00126	0.66954	0.53719		0.00126	0.48431	0.67263
	0.00126	0.65517	0.56593		0.00126	0.49495	0.64071
	0.00126	0.66954	0.53719		0.00126	0.50559	0.65135
	0.00126	0.6408	0.55156		0.00126	0.36728	0.66199
	0.00126	0.65517	0.52282		0.00126	0.49495	0.65135
	0.00127	0.66954	0.55156		0.00127	0.52687	0.64071
	0.00127	0.66954	0.50846		0.00127	0.54815	0.68326
	0.00127	0.66954	0.53719		0.00127	0.51623	0.64071
	0.00127	0.65517	0.55156		0.00127	0.55879	0.65135
	0.00127	0.66954	0.56593		0.00127	0.50559	0.63007
	0.00128	0.6408	0.53719		0.00128	0.49495	0.66199
	0.00128	0.66954	0.55156		0.00128	0.52687	0.63007
	0.00128	0.66954	0.53719		0.00128	0.51623	0.66199
	0.00128	0.66954	0.55156		0.00128	0.49495	0.66199
	0.00128	0.66954	0.56593		0.00128	0.56943	0.6939
	0.00129	0.68391	0.53719		0.00129	0.51623	0.65135
	0.00129	0.66954	0.56593		0.00129	0.45239	0.65135
	0.00129	0.66954	0.56593		0.00129	0.48431	0.63007
	0.00129	0.66954	0.52282		0.00129	0.51623	0.64071
	0.00129	0.61207	0.53719		0.00129	0.47367	0.67263
	0.0013	0.65517	0.55156		0.0013	0.46303	0.63007
	0.0013	0.66954	0.55156		0.0013	0.52687	0.67263
	0.0013	0.65517	0.53719		0.0013	0.43111	0.65135
	0.0013	0.66954	0.55156		0.0013	0.48431	0.67263
	0.0013	0.65517	0.55156		0.0013	0.52687	0.68326
	0.00131	0.68391	0.55156		0.00131	0.51623	0.68326
	0.00131	0.68391	0.56593		0.00131	0.56943	0.68326
	0.00131	0.69827	0.56593		0.00131	0.49495	0.61943
	0.00131	0.65517	0.56593		0.00131	0.52687	0.59815
	0.00131	0.66954	0.56593		0.00131	0.51623	0.64071
	0.00132	0.68391	0.56593		0.00132	0.54815	0.72582
	0.00132	0.68391	0.5803		0.00132	0.50559	0.66199
	0.00132	0.66954	0.55156		0.00132	0.51623	0.63007
	0.00132	0.68391	0.56593		0.00132	0.47367	0.64071
	0.00132	0.68391	0.5803		0.00132	0.48431	0.64071
	0.00133	0.68391	0.56593		0.00133	0.50559	0.65135
	0.00133	0.68391	0.56593		0.00133	0.51623	0.66199
	0.00133	0.68391	0.55156		0.00133	0.55879	0.67263
	0.00133	0.68391	0.55156		0.00133	0.51623	0.67263
	0.00133	0.68391	0.55156		0.00133	0.51623	0.66199
	0.00134	0.69827	0.55156		0.00134	0.55879	0.67263
	0.00134	0.69827	0.56593		0.00134	0.65454	0.65135
	0.00134	0.68391	0.5803		0.00134	0.50559	0.67263
	0.00134	0.66954	0.56593		0.00134	0.52687	0.68326
	0.00134	0.68391	0.55156		0.00134	0.54815	0.66199
	0.00135	0.66954	0.56593		0.00135	0.50559	0.6939
	0.00135	0.68391	0.56593		0.00135	0.58007	0.67263
	0.00135	0.71264	0.56593		0.00135	0.54815	0.67263
	0.00135	0.69827	0.56593		0.00135	0.54815	0.6939
	0.00135	0.69827	0.55156		0.00135	0.52687	0.6939
	0.00136	0.66954	0.53719		0.00136	0.50559	0.72582
	0.00136	0.69827	0.56593		0.00136	0.58007	0.72582
	0.00136	0.71264	0.59466		0.00136	0.56943	0.67263
	0.00136	0.68391	0.56593		0.00136	0.53751	0.68326
	0.00136	0.68391	0.59466		0.00136	0.51623	0.67263
	0.00137	0.71264	0.5803		0.00137	0.54815	0.67263
	0.00137	0.69827	0.59466		0.00137	0.52687	0.70454
	0.00137	0.71264	0.5803		0.00137	0.53751	0.73646
	0.00137	0.71264	0.56593		0.00137	0.52687	0.6939
	0.00137	0.71264	0.59466		0.00137	0.56943	0.70454
	0.00138	0.68391	0.59466		0.00138	0.54815	0.70454
	0.00138	0.69827	0.5803		0.00138	0.54815	0.6939
	0.00138	0.69827	0.56593		0.00138	0.60134	0.73646
	0.00138	0.71264	0.59466		0.00138	0.5907	0.73646
	0.00138	0.69827	0.59466		0.00138	0.5907	0.71518
	0.00139	0.69827	0.5803		0.00139	0.56943	0.71518
	0.00139	0.71264	0.56593		0.00139	0.5907	0.68326
	0.00139	0.71264	0.59466		0.00139	0.54815	0.71518
	0.00139	0.71264	0.5803		0.00139	0.54815	0.73646
	0.00139	0.72701	0.5803		0.00139	0.56943	0.72582
	0.0014	0.71264	0.5803		0.0014	0.56943	0.73646
	0.0014	0.69827	0.60903		0.0014	0.5907	0.7471
	0.0014	0.71264	0.5803		0.0014	0.60134	0.66199
	0.0014	0.71264	0.59466		0.0014	0.55879	0.6939
	0.0014	0.71264	0.5803		0.0014	0.58007	0.70454
	0.00141	0.72701	0.5803		0.00141	0.55879	0.73646
	0.00141	0.68391	0.59466		0.00141	0.55879	0.72582
	0.00141	0.69827	0.56593		0.00141	0.5907	0.6939
	0.00141	0.71264	0.5803		0.00141	0.54815	0.72582
	0.00141	0.71264	0.5803		0.00141	0.54815	0.71518
	0.00142	0.74138	0.5803		0.00142	0.5907	0.6939
	0.00142	0.71264	0.5803		0.00142	0.54815	0.70454
	0.00142	0.72701	0.59466		0.00142	0.58007	0.72582
	0.00142	0.72701	0.56593		0.00142	0.54815	0.70454
	0.00142	0.72701	0.60903		0.00142	0.56943	0.73646
	0.00143	0.72701	0.60903		0.00143	0.55879	0.72582
	0.00143	0.74138	0.60903		0.00143	0.51623	0.70454
	0.00143	0.72701	0.5803		0.00143	0.54815	0.70454
	0.00143	0.72701	0.59466		0.00143	0.55879	0.72582
	0.00143	0.72701	0.59466		0.00143	0.60134	0.76838
	0.00144	0.72701	0.5803		0.00144	0.58007	0.73646
	0.00144	0.74138	0.60903		0.00144	0.58007	0.73646
	0.00144	0.72701	0.59466		0.00144	0.52687	0.72582
	0.00144	0.72701	0.59466		0.00144	0.55879	0.72582
	0.00144	0.72701	0.59466		0.00144	0.5907	0.72582
	0.00145	0.72701	0.59466		0.00145	0.60134	0.73646
	0.00145	0.72701	0.59466		0.00145	0.61198	0.7471
	0.00145	0.75574	0.60903		0.00145	0.55879	0.7471
	0.00145	0.72701	0.59466		0.00145	0.62262	0.7471
	0.00145	0.72701	0.60903		0.00145	0.54815	0.7471
	0.00146	0.71264	0.5803		0.00146	0.60134	0.76838
	0.00146	0.72701	0.60903		0.00146	0.52687	0.73646
	0.00146	0.72701	0.60903		0.00146	0.56943	0.72582
	0.00146	0.72701	0.59466		0.00146	0.62262	0.70454
	0.00146	0.71264	0.60903		0.00146	0.58007	0.75774
	0.00147	0.74138	0.59466		0.00147	0.54815	0.78966
	0.00147	0.74138	0.5803		0.00147	0.58007	0.7471
	0.00147	0.74138	0.6234		0.00147	0.5907	0.70454
	0.00147	0.74138	0.60903		0.00147	0.61198	0.73646
	0.00147	0.74138	0.60903		0.00147	0.55879	0.71518
	0.00148	0.75574	0.60903		0.00148	0.55879	0.75774
	0.00148	0.74138	0.6234		0.00148	0.58007	0.72582
	0.00148	0.75574	0.59466		0.00148	0.58007	0.73646
	0.00148	0.72701	0.59466		0.00148	0.58007	0.7471
	0.00148	0.77011	0.59466		0.00148	0.46303	0.72582
	0.00149	0.72701	0.60903		0.00149	0.61198	0.72582
	0.00149	0.74138	0.60903		0.00149	0.5907	0.72582
	0.00149	0.74138	0.60903		0.00149	0.55879	0.72582
	0.00149	0.74138	0.60903		0.00149	0.61198	0.77902
	0.00149	0.74138	0.60903		0.00149	0.60134	0.75774
	0.0015	0.74138	0.6234		0.0015	0.61198	0.76838
	0.0015	0.75574	0.59466		0.0015	0.58007	0.75774
	0.0015	0.75574	0.6234		0.0015	0.58007	0.76838
	0.0015	0.75574	0.60903		0.0015	0.5907	0.75774
	0.0015	0.75574	0.60903		0.0015	0.60134	0.76838
	0.00151	0.74138	0.59466		0.00151	0.61198	0.82158
	0.00151	0.75574	0.60903		0.00151	0.61198	0.75774
	0.00151	0.74138	0.60903		0.00151	0.55879	0.76838
	0.00151	0.77011	0.6234		0.00151	0.5907	0.8003
	0.00151	0.75574	0.6234		0.00151	0.5907	0.77902
	0.00152	0.75574	0.63777		0.00152	0.60134	0.76838
	0.00152	0.74138	0.6234		0.00152	0.62262	0.76838
	0.00152	0.78449	0.63777		0.00152	0.5907	0.7471
	0.00152	0.75574	0.6234		0.00152	0.53751	0.7471
	0.00152	0.74138	0.60903		0.00152	0.58007	0.71518
	0.00153	0.77011	0.63777		0.00153	0.60134	0.75774
	0.00153	0.77011	0.63777		0.00153	0.5907	0.77902
	0.00153	0.75574	0.6234		0.00153	0.60134	0.77902
	0.00153	0.78449	0.6234		0.00153	0.61198	0.73646
	0.00153	0.78449	0.63777		0.00153	0.61198	0.7471
	0.00154	0.77011	0.6234		0.00154	0.6439	0.76838
	0.00154	0.78449	0.6234		0.00154	0.63326	0.76838
	0.00154	0.77011	0.6234		0.00154	0.62262	0.7471
	0.00154	0.77011	0.63777		0.00154	0.58007	0.78966
	0.00154	0.75574	0.6234		0.00154	0.58007	0.7471
	0.00155	0.75574	0.60903		0.00155	0.6439	0.7471
	0.00155	0.77011	0.63777		0.00155	0.63326	0.77902
	0.00155	0.77011	0.6234		0.00155	0.62262	0.75774
	0.00155	0.77011	0.63777		0.00155	0.60134	0.77902
	0.00155	0.77011	0.6234		0.00155	0.62262	0.77902
	0.00156	0.75574	0.63777		0.00156	0.61198	0.75774
	0.00156	0.75574	0.60903		0.00156	0.56943	0.76838
	0.00156	0.77011	0.60903		0.00156	0.60134	0.77902
	0.00156	0.77011	0.63777		0.00156	0.5907	0.78966
	0.00156	0.78449	0.6234		0.00156	0.63326	0.76838
	0.00157	0.79885	0.6234		0.00157	0.58007	0.77902
	0.00157	0.78449	0.63777		0.00157	0.6439	0.73646
	0.00157	0.79885	0.65213		0.00157	0.62262	0.78966
	0.00157	0.78449	0.63777		0.00157	0.62262	0.7471
	0.00157	0.78449	0.63777		0.00157	0.56943	0.77902
	0.00158	0.78449	0.63777		0.00158	0.62262	0.76838
	0.00158	0.75574	0.63777		0.00158	0.60134	0.8003
	0.00158	0.79885	0.6234		0.00158	0.60134	0.78966
	0.00158	0.77011	0.63777		0.00158	0.60134	0.82158
	0.00158	0.78449	0.6234		0.00158	0.62262	0.77902
	0.00159	0.78449	0.6234		0.00159	0.6439	0.7471
	0.00159	0.78449	0.63777		0.00159	0.65454	0.78966
	0.00159	0.77011	0.65213		0.00159	0.6971	0.78966
	0.00159	0.78449	0.60903		0.00159	0.61198	0.77902
	0.00159	0.79885	0.6234		0.00159	0.56943	0.76838
	0.0016	0.77011	0.63777		0.0016	0.56943	0.78966
	0.0016	0.78449	0.63777		0.0016	0.50559	0.7471
	0.0016	0.78449	0.6234		0.0016	0.65454	0.77902
	0.0016	0.78449	0.6665		0.0016	0.62262	0.82158
	0.0016	0.77011	0.63777		0.0016	0.6439	0.8003
	0.00161	0.79885	0.65213		0.00161	0.6439	0.77902
	0.00161	0.78449	0.63777		0.00161	0.62262	0.76838
	0.00161	0.79885	0.63777		0.00161	0.65454	0.81094
	0.00161	0.79885	0.65213		0.00161	0.62262	0.78966
	0.00161	0.78449	0.6665		0.00161	0.6971	0.78966
	0.00162	0.82759	0.6665		0.00162	0.63326	0.77902
	0.00162	0.78449	0.65213		0.00162	0.61198	0.8003
	0.00162	0.77011	0.65213		0.00162	0.58007	0.78966
	0.00162	0.78449	0.63777		0.00162	0.62262	0.76838
	0.00162	0.78449	0.6665		0.00162	0.58007	0.8003
	0.00163	0.79885	0.63777		0.00163	0.62262	0.81094
	0.00163	0.78449	0.65213		0.00163	0.62262	0.78966
	0.00163	0.79885	0.6234		0.00163	0.62262	0.76838
	0.00163	0.78449	0.63777		0.00163	0.62262	0.78966
	0.00163	0.79885	0.63777		0.00163	0.61198	0.82158
	0.00164	0.81322	0.65213		0.00164	0.63326	0.8003
	0.00164	0.81322	0.63777		0.00164	0.60134	0.76838
	0.00164	0.79885	0.65213		0.00164	0.65454	0.82158
	0.00164	0.79885	0.6665		0.00164	0.62262	0.81094
	0.00164	0.78449	0.6665		0.00164	0.72902	0.8003
	0.00165	0.77011	0.65213		0.00165	0.62262	0.82158
	0.00165	0.79885	0.63777		0.00165	0.62262	0.82158
	0.00165	0.82759	0.6665		0.00165	0.61198	0.81094
	0.00165	0.79885	0.63777		0.00165	0.63326	0.77902
	0.00165	0.79885	0.65213		0.00165	0.60134	0.78966
	0.00166	0.79885	0.65213		0.00166	0.5907	0.8003
	0.00166	0.82759	0.65213		0.00166	0.63326	0.77902
	0.00166	0.78449	0.63777		0.00166	0.53751	0.77902
	0.00166	0.81322	0.65213		0.00166	0.61198	0.82158
	0.00166	0.79885	0.6665		0.00166	0.63326	0.77902
	0.00167	0.79885	0.6665		0.00167	0.61198	0.84286
	0.00167	0.81322	0.6665		0.00167	0.5907	0.82158
	0.00167	0.81322	0.68087		0.00167	0.6439	0.82158
	0.00167	0.81322	0.68087		0.00167	0.61198	0.83222
	0.00167	0.81322	0.68087		0.00167	0.62262	0.8003
	0.00168	0.79885	0.6665		0.00168	0.5907	0.8003
	0.00168	0.82759	0.65213		0.00168	0.65454	0.8003
	0.00168	0.82759	0.6665		0.00168	0.6439	0.82158
	0.00168	0.79885	0.65213		0.00168	0.6439	0.75774
	0.00168	0.81322	0.65213		0.00168	0.61198	0.78966
	0.00169	0.81322	0.63777		0.00169	0.63326	0.83222
	0.00169	0.81322	0.65213		0.00169	0.6439	0.82158
	0.00169	0.81322	0.65213		0.00169	0.61198	0.83222
	0.00169	0.79885	0.6665		0.00169	0.66518	0.81094
	0.00169	0.81322	0.6665		0.00169	0.66518	0.8003
	0.0017	0.82759	0.6665		0.0017	0.60134	0.8535
	0.0017	0.81322	0.68087		0.0017	0.60134	0.77902
	0.0017	0.79885	0.6665		0.0017	0.63326	0.8003
	0.0017	0.82759	0.6665		0.0017	0.66518	0.83222
	0.0017	0.78449	0.65213		0.0017	0.56943	0.77902
	0.00171	0.81322	0.6665		0.00171	0.68646	0.82158
	0.00171	0.81322	0.6665		0.00171	0.61198	0.78966
	0.00171	0.79885	0.6665		0.00171	0.65454	0.8003
	0.00171	0.81322	0.6665		0.00171	0.66518	0.82158
	0.00171	0.81322	0.6665		0.00171	0.62262	0.78966
	0.00172	0.85632	0.68087		0.00172	0.6439	0.77902
	0.00172	0.81322	0.68087		0.00172	0.72902	0.83222
	0.00172	0.82759	0.70961		0.00172	0.62262	0.83222
	0.00172	0.82759	0.6665		0.00172	0.68646	0.81094
	0.00172	0.82759	0.6665		0.00172	0.6439	0.83222
	0.00173	0.79885	0.68087		0.00173	0.6439	0.82158
	0.00173	0.84196	0.68087		0.00173	0.6439	0.81094
	0.00173	0.81322	0.6665		0.00173	0.6439	0.81094
	0.00173	0.82759	0.6665		0.00173	0.65454	0.78966
	0.00173	0.84196	0.6665		0.00173	0.65454	0.84286
	0.00174	0.81322	0.6665		0.00174	0.67582	0.76838
	0.00174	0.82759	0.6665		0.00174	0.6971	0.81094
	0.00174	0.82759	0.69524		0.00174	0.62262	0.82158
	0.00174	0.81322	0.69524		0.00174	0.6439	0.83222
	0.00174	0.82759	0.6665		0.00174	0.6971	0.82158
	0.00175	0.82759	0.68087		0.00175	0.66518	0.81094
	0.00175	0.84196	0.6665		0.00175	0.66518	0.88542
	0.00175	0.85632	0.6665		0.00175	0.65454	0.78966
	0.00175	0.84196	0.69524		0.00175	0.65454	0.82158
	0.00175	0.84196	0.68087		0.00175	0.66518	0.82158
	0.00176	0.85632	0.68087		0.00176	0.63326	0.8003
	0.00176	0.84196	0.68087		0.00176	0.5907	0.8003
	0.00176	0.84196	0.6665		0.00176	0.61198	0.8003
	0.00176	0.82759	0.69524		0.00176	0.66518	0.83222
	0.00176	0.81322	0.70961		0.00176	0.6439	0.83222
	0.00177	0.84196	0.69524		0.00177	0.6439	0.83222
	0.00177	0.84196	0.69524		0.00177	0.66518	0.86414
	0.00177	0.84196	0.6665		0.00177	0.67582	0.8535
	0.00177	0.82759	0.69524		0.00177	0.68646	0.82158
	0.00177	0.84196	0.68087		0.00177	0.67582	0.82158
	0.00178	0.82759	0.6665		0.00178	0.66518	0.83222
	0.00178	0.84196	0.70961		0.00178	0.66518	0.86414
	0.00178	0.82759	0.6665		0.00178	0.6439	0.86414
	0.00178	0.82759	0.68087		0.00178	0.68646	0.86414
	0.00178	0.84196	0.68087		0.00178	0.66518	0.8535
	0.00179	0.81322	0.68087		0.00179	0.68646	0.84286
	0.00179	0.82759	0.69524		0.00179	0.63326	0.8535
	0.00179	0.84196	0.69524		0.00179	0.67582	0.84286
	0.00179	0.82759	0.69524		0.00179	0.68646	0.8535
	0.00179	0.85632	0.68087		0.00179	0.6439	0.84286
	0.0018	0.82759	0.68087		0.0018	0.66518	0.86414
	0.0018	0.85632	0.6665		0.0018	0.68646	0.8003
	0.0018	0.84196	0.69524		0.0018	0.66518	0.83222
	0.0018	0.84196	0.68087		0.0018	0.68646	0.86414
	0.0018	0.84196	0.68087		0.0018	0.62262	0.93861
	0.00181	0.84196	0.68087		0.00181	0.70774	0.88542
	0.00181	0.84196	0.72397		0.00181	0.65454	0.83222
	0.00181	0.85632	0.6665		0.00181	0.66518	0.84286
	0.00181	0.85632	0.68087		0.00181	0.5907	0.84286
	0.00181	0.84196	0.68087		0.00181	0.68646	0.84286
	0.00182	0.84196	0.70961		0.00182	0.61198	0.89605
	0.00182	0.85632	0.69524		0.00182	0.66518	0.8535
	0.00182	0.84196	0.70961		0.00182	0.66518	0.77902
	0.00182	0.84196	0.70961		0.00182	0.66518	0.86414
	0.00182	0.82759	0.68087		0.00182	0.68646	0.8535
	0.00183	0.82759	0.68087		0.00183	0.68646	0.8535
	0.00183	0.84196	0.70961		0.00183	0.66518	0.86414
	0.00183	0.85632	0.68087		0.00183	0.66518	0.89605
	0.00183	0.85632	0.70961		0.00183	0.72902	0.86414
	0.00183	0.84196	0.69524		0.00183	0.6439	0.86414
	0.00184	0.79885	0.68087		0.00184	0.65454	0.88542
	0.00184	0.85632	0.70961		0.00184	0.60134	0.89605
	0.00184	0.85632	0.69524		0.00184	0.65454	0.87478
	0.00184	0.85632	0.68087		0.00184	0.65454	0.8535
	0.00184	0.85632	0.69524		0.00184	0.6971	0.87478
	0.00185	0.85632	0.70961		0.00185	0.66518	0.8535
	0.00185	0.85632	0.69524		0.00185	0.67582	0.86414
	0.00185	0.85632	0.69524		0.00185	0.68646	0.89605
	0.00185	0.84196	0.70961		0.00185	0.67582	0.83222
	0.00185	0.84196	0.69524		0.00185	0.68646	0.8535
	0.00186	0.87069	0.70961		0.00186	0.62262	0.83222
	0.00186	0.85632	0.69524		0.00186	0.6971	0.88542
	0.00186	0.84196	0.69524		0.00186	0.72902	0.89605
	0.00186	0.88506	0.69524		0.00186	0.68646	0.8535
	0.00186	0.85632	0.69524		0.00186	0.67582	0.87478
	0.00187	0.88506	0.69524		0.00187	0.66518	0.83222
	0.00187	0.87069	0.69524		0.00187	0.71838	0.86414
	0.00187	0.85632	0.70961		0.00187	0.63326	0.8535
	0.00187	0.87069	0.68087		0.00187	0.63326	0.88542
	0.00187	0.87069	0.70961		0.00187	0.71838	0.89605
	0.00188	0.88506	0.70961		0.00188	0.76094	0.86414
	0.00188	0.87069	0.72397		0.00188	0.72902	0.91733
	0.00188	0.88506	0.70961		0.00188	0.70774	0.86414
	0.00188	0.87069	0.68087		0.00188	0.68646	0.86414
	0.00188	0.85632	0.70961		0.00188	0.66518	0.8535
	0.00189	0.89942	0.70961		0.00189	0.73966	0.90669
	0.00189	0.87069	0.70961		0.00189	0.70774	0.88542
	0.00189	0.87069	0.72397		0.00189	0.73966	0.86414
	0.00189	0.84196	0.70961		0.00189	0.7503	0.92797
	0.00189	0.87069	0.70961		0.00189	0.70774	0.89605
	0.0019	0.85632	0.70961		0.0019	0.70774	0.87478
	0.0019	0.87069	0.70961		0.0019	0.7503	0.88542
	0.0019	0.87069	0.70961		0.0019	0.70774	0.87478
	0.0019	0.85632	0.70961		0.0019	0.71838	0.87478
	0.0019	0.87069	0.73834		0.0019	0.66518	0.88542
	0.00191	0.88506	0.70961		0.00191	0.70774	0.83222
	0.00191	0.88506	0.70961		0.00191	0.6971	0.89605
	0.00191	0.88506	0.69524		0.00191	0.6971	0.87478
	0.00191	0.87069	0.70961		0.00191	0.71838	0.88542
	0.00191	0.85632	0.70961		0.00191	0.70774	0.90669
	0.00192	0.87069	0.70961		0.00192	0.70774	0.89605
	0.00192	0.85632	0.69524		0.00192	0.6971	0.88542
	0.00192	0.85632	0.70961		0.00192	0.68646	0.84286
	0.00192	0.85632	0.70961		0.00192	0.70774	0.90669
	0.00192	0.88506	0.70961		0.00192	0.72902	0.88542
	0.00193	0.87069	0.69524		0.00193	0.71838	0.89605
	0.00193	0.88506	0.72397		0.00193	0.68646	0.89605
	0.00193	0.84196	0.69524		0.00193	0.68646	0.91733
	0.00193	0.88506	0.72397		0.00193	0.76094	0.91733
	0.00193	0.87069	0.72397		0.00193	0.71838	0.89605
	0.00194	0.85632	0.69524		0.00194	0.70774	0.94925
	0.00194	0.88506	0.70961		0.00194	0.72902	0.89605
	0.00194	0.87069	0.72397		0.00194	0.71838	0.90669
	0.00194	0.87069	0.70961		0.00194	0.6971	0.89605
	0.00194	0.88506	0.72397		0.00194	0.71838	0.89605
	0.00195	0.87069	0.72397		0.00195	0.6971	0.87478
	0.00195	0.87069	0.72397		0.00195	0.6971	0.89605
	0.00195	0.87069	0.70961		0.00195	0.71838	0.90669
	0.00195	0.88506	0.70961		0.00195	0.7503	0.92797
	0.00195	0.88506	0.72397		0.00195	0.73966	0.91733
	0.00196	0.91379	0.72397		0.00196	0.72902	0.89605
	0.00196	0.88506	0.72397		0.00196	0.72902	0.91733
	0.00196	0.88506	0.72397		0.00196	0.72902	0.89605
	0.00196	0.88506	0.70961		0.00196	0.71838	0.91733
	0.00196	0.87069	0.73834		0.00196	0.73966	0.94925
	0.00197	0.87069	0.69524		0.00197	0.72902	0.91733
	0.00197	0.88506	0.70961		0.00197	0.6971	0.91733
	0.00197	0.88506	0.72397		0.00197	0.68646	0.90669
	0.00197	0.88506	0.73834		0.00197	0.71838	0.87478
	0.00197	0.88506	0.70961		0.00197	0.71838	0.91733
	0.00198	0.84196	0.70961		0.00198	0.72902	0.89605
	0.00198	0.88506	0.70961		0.00198	0.70774	0.89605
	0.00198	0.88506	0.72397		0.00198	0.6971	0.90669
	0.00198	0.88506	0.73834		0.00198	0.71838	0.88542
	0.00198	0.88506	0.72397		0.00198	0.70774	0.95989
	0.00199	0.88506	0.72397		0.00199	0.65454	0.90669
	0.00199	0.89942	0.72397		0.00199	0.6971	0.87478
	0.00199	0.91379	0.72397		0.00199	0.6971	0.87478
	0.00199	0.89942	0.72397		0.00199	0.71838	0.91733
	0.00199	0.89942	0.70961		0.00199	0.72902	0.8535
	0.002	0.91379	0.72397		0.002	0.72902	0.86414
	0.002	0.88506	0.73834		0.002	0.70774	0.89605
	0.002	0.89942	0.70961		0.002	0.70774	0.90669
	0.002	0.88506	0.70961		0.002	0.71838	0.89605
	0.002	0.87069	0.72397		0.002	0.67582	0.89605
	0.00201	0.89942	0.72397		0.00201	0.6971	0.88542
	0.00201	0.88506	0.73834		0.00201	0.72902	0.87478
	0.00201	0.89942	0.73834		0.00201	0.68646	0.90669
	0.00201	0.89942	0.73834		0.00201	0.70774	0.93861
	0.00201	0.89942	0.70961		0.00201	0.76094	0.91733
	0.00202	0.89942	0.70961		0.00202	0.70774	0.90669
	0.00202	0.88506	0.73834		0.00202	0.73966	0.90669
	0.00202	0.91379	0.73834		0.00202	0.70774	0.91733
	0.00202	0.89942	0.72397		0.00202	0.70774	0.8535
	0.00202	0.89942	0.72397		0.00202	0.67582	0.77902
	0.00203	0.89942	0.70961		0.00203	0.70774	0.88542
	0.00203	0.88506	0.75271		0.00203	0.70774	0.94925
	0.00203	0.89942	0.73834		0.00203	0.71838	0.91733
	0.00203	0.89942	0.72397		0.00203	0.73966	0.89605
	0.00203	0.91379	0.72397		0.00203	0.72902	0.93861
	0.00204	0.92816	0.72397		0.00204	0.7503	0.90669
	0.00204	0.89942	0.73834		0.00204	0.6971	0.8535
	0.00204	0.89942	0.73834		0.00204	0.6971	0.88542
	0.00204	0.88506	0.73834		0.00204	0.70774	0.92797
	0.00204	0.89942	0.73834		0.00204	0.6971	0.88542
	0.00205	0.89942	0.73834		0.00205	0.70774	0.89605
	0.00205	0.89942	0.73834		0.00205	0.70774	0.90669
	0.00205	0.91379	0.72397		0.00205	0.79285	0.82158
	0.00205	0.89942	0.72397		0.00205	0.79285	0.92797
	0.00205	0.88506	0.73834		0.00205	0.70774	0.92797
	0.00206	0.89942	0.73834		0.00206	0.71838	0.91733
	0.00206	0.91379	0.72397		0.00206	0.67582	0.88542
	0.00206	0.91379	0.73834		0.00206	0.6971	0.89605
	0.00206	0.89942	0.72397		0.00206	0.72902	0.90669
	0.00206	0.91379	0.72397		0.00206	0.7503	0.88542
	0.00207	0.91379	0.72397		0.00207	0.70774	0.88542
	0.00207	0.91379	0.72397		0.00207	0.67582	0.91733
	0.00207	0.91379	0.73834		0.00207	0.6971	0.90669
	0.00207	0.92816	0.72397		0.00207	0.70774	0.88542
	0.00207	0.91379	0.72397		0.00207	0.71838	0.90669
	0.00208	0.89942	0.75271		0.00208	0.71838	0.88542
	0.00208	0.89942	0.72397		0.00208	0.70774	0.95989
	0.00208	0.89942	0.72397		0.00208	0.72902	0.92797
	0.00208	0.92816	0.73834		0.00208	0.71838	0.90669
	0.00208	0.91379	0.73834		0.00208	0.72902	0.87478
	0.00209	0.92816	0.73834		0.00209	0.6971	0.90669
	0.00209	0.89942	0.75271		0.00209	0.7503	0.88542
	0.00209	0.91379	0.75271		0.00209	0.71838	0.88542
	0.00209	0.91379	0.75271		0.00209	0.72902	0.86414
	0.00209	0.91379	0.73834		0.00209	0.77158	0.91733
	0.0021	0.89942	0.73834		0.0021	0.72902	0.90669
	0.0021	0.91379	0.73834		0.0021	0.73966	0.88542
	0.0021	0.92816	0.72397		0.0021	0.71838	0.89605
	0.0021	0.91379	0.75271		0.0021	0.70774	0.86414
	0.0021	0.91379	0.75271		0.0021	0.79285	0.91733
	0.00211	0.89942	0.73834		0.00211	0.71838	0.90669
	0.00211	0.89942	0.75271		0.00211	0.73966	0.90669
	0.00211	0.91379	0.73834		0.00211	0.72902	0.90669
	0.00211	0.91379	0.73834		0.00211	0.58007	0.91733
	0.00211	0.91379	0.72397		0.00211	0.72902	0.91733
	0.00212	0.94253	0.73834		0.00212	0.84605	0.8535
	0.00212	0.89942	0.73834		0.00212	0.72902	0.91733
	0.00212	0.91379	0.72397		0.00212	0.70774	0.93861
	0.00212	0.92816	0.73834		0.00212	0.70774	0.89605
	0.00212	0.91379	0.76708		0.00212	0.71838	0.93861
	0.00213	0.92816	0.76708		0.00213	0.72902	0.92797
	0.00213	0.91379	0.75271		0.00213	0.72902	0.91733
	0.00213	0.89942	0.73834		0.00213	0.70774	0.89605
	0.00213	0.92816	0.75271		0.00213	0.66518	0.88542
	0.00213	0.91379	0.75271		0.00213	0.68646	0.91733
	0.00214	0.94253	0.73834		0.00214	0.71838	0.91733
	0.00214	0.89942	0.72397		0.00214	0.72902	0.92797
	0.00214	0.92816	0.73834		0.00214	0.68646	0.94925
	0.00214	0.89942	0.73834		0.00214	0.7503	0.93861
	0.00214	0.92816	0.75271		0.00214	0.66518	0.86414
	0.00215	0.91379	0.73834		0.00215	0.67582	0.87478
	0.00215	0.89942	0.72397		0.00215	0.71838	0.91733
	0.00215	0.91379	0.72397		0.00215	0.71838	0.89605
	0.00215	0.89942	0.75271		0.00215	0.7503	0.91733
	0.00215	0.92816	0.76708		0.00215	0.70774	0.90669
	0.00216	0.94253	0.75271		0.00216	0.76094	0.91733
	0.00216	0.91379	0.73834		0.00216	0.71838	0.92797
	0.00216	0.91379	0.75271		0.00216	0.71838	0.89605
	0.00216	0.89942	0.75271		0.00216	0.73966	0.92797
	0.00216	0.92816	0.75271		0.00216	0.71838	0.89605
	0.00217	0.89942	0.73834		0.00217	0.76094	0.94925
	0.00217	0.89942	0.73834		0.00217	0.76094	0.94925
	0.00217	0.91379	0.75271		0.00217	0.65454	0.92797
	0.00217	0.91379	0.75271		0.00217	0.73966	0.93861
	0.00217	0.89942	0.75271		0.00217	0.71838	0.93861
	0.00218	0.92816	0.72397		0.00218	0.71838	0.94925
	0.00218	0.89942	0.75271		0.00218	0.76094	0.91733
	0.00218	0.92816	0.75271		0.00218	0.73966	0.92797
	0.00218	0.92816	0.76708		0.00218	0.7503	0.92797
	0.00218	0.92816	0.75271		0.00218	0.72902	0.89605
	0.00219	0.94253	0.75271		0.00219	0.72902	0.90669
	0.00219	0.92816	0.76708		0.00219	0.73966	0.89605
	0.00219	0.94253	0.75271		0.00219	0.71838	0.92797
	0.00219	0.92816	0.75271		0.00219	0.71838	0.90669
	0.00219	0.92816	0.73834		0.00219	0.7503	0.91733
	0.0022	0.91379	0.73834		0.0022	0.73966	0.91733
	0.0022	0.91379	0.73834		0.0022	0.71838	0.93861
	0.0022	0.92816	0.73834		0.0022	0.81413	0.88542
	0.0022	0.94253	0.75271		0.0022	0.71838	0.93861
	0.0022	0.89942	0.73834		0.0022	0.72902	0.91733
	0.00221	0.94253	0.73834		0.00221	0.78222	0.93861
	0.00221	0.92816	0.75271		0.00221	0.73966	0.95989
	0.00221	0.92816	0.75271		0.00221	0.85669	0.93861
	0.00221	0.91379	0.76708		0.00221	0.72902	0.92797
	0.00221	0.91379	0.75271		0.00221	0.73966	0.97053
	0.00222	0.91379	0.75271		0.00222	0.6971	0.92797
	0.00222	0.92816	0.73834		0.00222	0.80349	0.94925
	0.00222	0.94253	0.75271		0.00222	0.72902	0.92797
	0.00222	0.92816	0.76708		0.00222	0.7503	0.93861
	0.00222	0.92816	0.75271		0.00222	0.77158	0.92797
	0.00223	0.92816	0.72397		0.00223	0.68646	0.86414
	0.00223	0.91379	0.75271		0.00223	0.7503	0.91733
	0.00223	0.91379	0.75271		0.00223	0.73966	0.94925
	0.00223	0.92816	0.73834		0.00223	0.77158	0.92797
	0.00223	0.9569	0.75271		0.00223	0.76094	0.95989
	0.00224	0.92816	0.75271		0.00224	0.77158	0.92797
	0.00224	0.92816	0.75271		0.00224	0.73966	0.98117
	0.00224	0.92816	0.73834		0.00224	0.70774	0.92797
	0.00224	0.94253	0.75271		0.00224	0.73966	0.91733
	0.00224	0.94253	0.73834		0.00224	0.73966	0.92797
	0.00225	0.88506	0.75271		0.00225	0.76094	0.95989
	0.00225	0.92816	0.75271		0.00225	0.70774	0.91733
	0.00225	0.91379	0.75271		0.00225	0.73966	0.91733
	0.00225	0.94253	0.75271		0.00225	0.7503	0.95989
	0.00225	0.92816	0.75271		0.00225	0.77158	0.98117
	0.00226	0.92816	0.75271		0.00226	0.77158	0.95989
	0.00226	0.94253	0.76708		0.00226	0.72902	0.93861
	0.00226	0.91379	0.73834		0.00226	0.78222	0.94925
	0.00226	0.94253	0.76708		0.00226	0.7503	0.94925
	0.00226	0.92816	0.75271		0.00226	0.71838	0.98117
	0.00227	0.9569	0.78144		0.00227	0.68646	0.89605
	0.00227	0.94253	0.76708		0.00227	0.73966	0.93861
	0.00227	0.92816	0.75271		0.00227	0.7503	0.95989
	0.00227	0.94253	0.73834		0.00227	0.77158	0.95989
	0.00227	0.94253	0.76708		0.00227	0.76094	0.94925
	0.00228	0.94253	0.73834		0.00228	0.78222	0.94925
	0.00228	0.94253	0.73834		0.00228	0.85669	0.92797
	0.00228	0.92816	0.75271		0.00228	0.77158	0.95989
	0.00228	0.94253	0.79581		0.00228	0.77158	0.93861
	0.00228	0.94253	0.73834		0.00228	0.7503	0.92797
	0.00229	0.92816	0.76708		0.00229	0.76094	0.91733
	0.00229	0.91379	0.75271		0.00229	0.72902	0.91733
	0.00229	0.92816	0.76708		0.00229	0.76094	0.93861
	0.00229	0.9569	0.73834		0.00229	0.7503	0.97053
	0.00229	0.9569	0.76708		0.00229	0.7503	0.92797
	0.0023	0.9569	0.73834		0.0023	0.76094	0.94925
	0.0023	0.92816	0.73834		0.0023	0.77158	0.94925
	0.0023	0.92816	0.75271		0.0023	0.78222	0.94925
	0.0023	0.92816	0.75271		0.0023	0.77158	0.94925
	0.0023	0.9569	0.75271		0.0023	0.7503	0.98117
	0.00231	0.91379	0.75271		0.00231	0.77158	0.89605
	0.00231	0.92816	0.75271		0.00231	0.85669	1.10884
	0.00231	0.94253	0.76708		0.00231	0.83541	0.90669
	0.00231	0.9569	0.76708		0.00231	0.7503	0.94925
	0.00231	0.92816	0.76708		0.00231	0.73966	0.95989
	0.00232	0.9569	0.76708		0.00232	0.70774	0.97053
	0.00232	0.92816	0.76708		0.00232	0.80349	0.91733
	0.00232	0.92816	0.75271		0.00232	0.7503	0.94925
	0.00232	0.92816	0.75271		0.00232	0.80349	0.94925
	0.00232	0.94253	0.75271		0.00232	0.7503	0.95989
	0.00233	0.92816	0.75271		0.00233	0.72902	0.93861
	0.00233	0.92816	0.75271		0.00233	0.72902	0.97053
	0.00233	0.92816	0.76708		0.00233	0.7503	0.95989
	0.00233	0.94253	0.75271		0.00233	0.77158	0.95989
	0.00233	0.94253	0.75271		0.00233	0.78222	0.94925
	0.00234	0.91379	0.76708		0.00234	0.7503	0.90669
	0.00234	0.9569	0.76708		0.00234	0.78222	0.92797
	0.00234	0.91379	0.76708		0.00234	0.7503	0.92797
	0.00234	0.94253	0.75271		0.00234	0.76094	0.94925
	0.00234	0.92816	0.75271		0.00234	0.78222	0.99181
	0.00235	0.92816	0.73834		0.00235	0.84605	0.98117
	0.00235	0.94253	0.75271		0.00235	0.73966	0.98117
	0.00235	0.94253	0.76708		0.00235	0.7503	0.95989
	0.00235	0.9569	0.75271		0.00235	0.70774	0.95989
	0.00235	0.92816	0.75271		0.00235	0.77158	0.97053
	0.00236	0.91379	0.76708		0.00236	0.7503	0.98117
	0.00236	0.9569	0.75271		0.00236	0.7503	0.93861
	0.00236	0.9569	0.73834		0.00236	0.78222	0.92797
	0.00236	0.92816	0.75271		0.00236	0.77158	0.94925
	0.00236	0.94253	0.75271		0.00236	0.81413	0.94925
	0.00237	0.94253	0.75271		0.00237	0.73966	0.93861
	0.00237	0.92816	0.75271		0.00237	0.76094	0.97053
	0.00237	0.94253	0.75271		0.00237	0.73966	0.98117
	0.00237	0.92816	0.75271		0.00237	0.73966	0.93861
	0.00237	0.94253	0.76708		0.00237	0.70774	0.94925
	0.00238	0.9569	0.76708		0.00238	0.7503	0.93861
	0.00238	0.94253	0.76708		0.00238	0.7503	0.93861
	0.00238	0.97126	0.75271		0.00238	0.76094	0.94925
	0.00238	0.94253	0.76708		0.00238	0.78222	0.99181
	0.00238	0.92816	0.76708		0.00238	0.70774	0.92797
	0.00239	0.92816	0.76708		0.00239	0.76094	0.91733
	0.00239	0.97126	0.69524		0.00239	0.78222	0.93861
	0.00239	0.94253	0.76708		0.00239	0.70774	0.93861
	0.00239	0.94253	0.75271		0.00239	0.81413	0.94925
	0.00239	0.94253	0.73834		0.00239	0.82477	0.94925
	0.0024	0.94253	0.76708		0.0024	0.77158	0.97053
	0.0024	0.94253	0.76708		0.0024	0.7503	0.97053
	0.0024	0.9569	0.76708		0.0024	0.76094	0.99181
	0.0024	0.92816	0.73834		0.0024	0.78222	0.97053
	0.0024	0.94253	0.76708		0.0024	0.78222	0.93861
	0.00241	0.94253	0.76708		0.00241	0.6971	0.93861
	0.00241	0.92816	0.76708		0.00241	0.76094	0.97053
	0.00241	0.9569	0.75271		0.00241	0.80349	0.93861
	0.00241	0.94253	0.78144		0.00241	0.83541	0.93861
	0.00241	0.94253	0.78144		0.00241	0.77158	0.94925
	0.00242	0.92816	0.75271		0.00242	0.80349	1.00245
	0.00242	0.9569	0.78144		0.00242	0.70774	0.97053
	0.00242	0.94253	0.76708		0.00242	0.76094	0.95989
	0.00242	0.9569	0.76708		0.00242	0.78222	0.99181
	0.00242	0.94253	0.76708		0.00242	0.78222	0.98117
	0.00243	0.92816	0.75271		0.00243	0.83541	0.97053
	0.00243	0.97126	0.75271		0.00243	0.79285	0.97053
	0.00243	0.94253	0.75271		0.00243	0.76094	0.97053
	0.00243	0.9569	0.76708		0.00243	0.77158	0.97053
	0.00243	0.97126	0.76708		0.00243	0.79285	0.97053
	0.00244	0.9569	0.76708		0.00244	0.81413	1.01309
	0.00244	0.9569	0.75271		0.00244	0.73966	0.93861
	0.00244	0.9569	0.75271		0.00244	0.7503	0.98117
	0.00244	0.94253	0.75271		0.00244	0.81413	0.97053
	0.00244	0.94253	0.75271		0.00244	0.79285	0.99181
	0.00245	0.92816	0.76708		0.00245	0.78222	0.95989
	0.00245	0.94253	0.73834		0.00245	0.77158	0.94925
	0.00245	0.94253	0.78144		0.00245	0.78222	0.95989
	0.00245	0.94253	0.76708		0.00245	0.78222	0.97053
	0.00245	0.94253	0.75271		0.00245	0.78222	0.98117
	0.00246	0.94253	0.76708		0.00246	0.77158	0.94925
	0.00246	0.9569	0.76708		0.00246	0.80349	0.98117
	0.00246	0.9569	0.73834		0.00246	0.76094	0.94925
	0.00246	0.92816	0.76708		0.00246	0.81413	0.95989
	0.00246	0.94253	0.75271		0.00246	0.81413	0.94925
	0.00247	0.9569	0.78144		0.00247	0.77158	0.98117
	0.00247	0.9569	0.75271		0.00247	0.78222	0.98117
	0.00247	0.92816	0.76708		0.00247	0.76094	0.94925
	0.00247	0.94253	0.76708		0.00247	0.80349	1.00245
	0.00247	0.92816	0.76708		0.00247	0.77158	0.93861
	0.00248	0.9569	0.78144		0.00248	0.78222	0.98117
	0.00248	0.92816	0.75271		0.00248	0.78222	0.97053
	0.00248	0.94253	0.75271		0.00248	0.79285	1.00245
	0.00248	0.9569	0.75271		0.00248	0.80349	0.99181
	0.00248	0.94253	0.76708		0.00248	0.78222	0.99181
	0.00249	0.97126	0.76708		0.00249	0.80349	0.95989
	0.00249	0.94253	0.73834		0.00249	0.81413	0.99181
	0.00249	0.92816	0.78144		0.00249	0.81413	0.98117
	0.00249	0.9569	0.76708		0.00249	0.76094	0.95989
	0.00249	0.92816	0.76708		0.00249	0.80349	0.98117
	0.0025	0.94253	0.78144		0.0025	0.82477	0.98117
	0.0025	0.94253	0.78144		0.0025	0.73966	0.97053
	0.0025	0.94253	0.76708		0.0025	0.79285	1.00245
	0.0025	0.92816	0.75271		0.0025	0.78222	1.03437
	0.0025	0.94253	0.76708		0.0025	0.80349	0.94925
	0.00251	0.92816	0.75271		0.00251	0.78222	0.99181
	0.00251	0.94253	0.78144		0.00251	0.76094	1.01309
	0.00251	0.94253	0.76708		0.00251	0.82477	0.95989
	0.00251	0.9569	0.76708		0.00251	0.80349	0.98117
	0.00251	0.92816	0.75271		0.00251	0.76094	0.98117
	0.00252	0.9569	0.76708		0.00252	0.66518	0.99181
	0.00252	0.9569	0.75271		0.00252	0.83541	0.97053
	0.00252	0.94253	0.78144		0.00252	0.78222	0.91733
	0.00252	0.9569	0.76708		0.00252	0.77158	0.95989
	0.00252	0.9569	0.76708		0.00252	0.78222	0.95989
	0.00253	0.9569	0.75271		0.00253	0.73966	0.92797
	0.00253	0.9569	0.75271		0.00253	0.79285	0.93861
	0.00253	0.9569	0.76708		0.00253	0.72902	0.97053
	0.00253	0.94253	0.75271		0.00253	0.82477	0.97053
	0.00253	0.9569	0.73834		0.00253	0.78222	0.93861
	0.00254	0.94253	0.76708		0.00254	0.79285	0.90669
	0.00254	0.94253	0.76708		0.00254	0.79285	0.92797
	0.00254	0.9569	0.78144		0.00254	0.79285	0.97053
	0.00254	0.97126	0.76708		0.00254	0.78222	0.93861
	0.00254	0.9569	0.75271		0.00254	0.72902	0.98117
	0.00255	0.9569	0.76708		0.00255	0.77158	0.99181
	0.00255	0.9569	0.75271		0.00255	0.79285	1.00245
	0.00255	0.94253	0.76708		0.00255	0.78222	0.98117
	0.00255	0.94253	0.75271		0.00255	0.80349	0.91733
	0.00255	0.92816	0.76708		0.00255	0.65454	0.93861
	0.00256	0.94253	0.75271		0.00256	0.73966	0.97053
	0.00256	0.9569	0.75271		0.00256	0.7503	0.94925
	0.00256	0.94253	0.78144		0.00256	0.76094	0.97053
	0.00256	0.94253	0.78144		0.00256	0.77158	0.93861
	0.00256	0.94253	0.76708		0.00256	0.82477	1.00245
	0.00257	0.92816	0.75271		0.00257	0.79285	0.99181
	0.00257	0.9569	0.76708		0.00257	0.78222	0.94925
	0.00257	0.92816	0.76708		0.00257	0.81413	0.95989
	0.00257	0.94253	0.76708		0.00257	0.80349	0.95989
	0.00257	0.94253	0.73834		0.00257	0.81413	0.97053
	0.00258	0.97126	0.76708		0.00258	0.73966	0.95989
	0.00258	0.92816	0.73834		0.00258	0.81413	0.97053
	0.00258	0.94253	0.76708		0.00258	0.80349	1.00245
	0.00258	0.92816	0.78144		0.00258	0.82477	1.00245
	0.00258	0.92816	0.75271		0.00258	0.77158	0.95989
	0.00259	0.9569	0.75271		0.00259	1.05884	0.83222
	0.00259	0.9569	0.76708		0.00259	0.80349	0.93861
	0.00259	0.9569	0.76708		0.00259	0.78222	0.98117
	0.00259	0.9569	0.76708		0.00259	0.6439	0.90669
	0.00259	0.9569	0.75271		0.00259	0.76094	0.99181
	0.0026	0.9569	0.76708		0.0026	0.80349	0.95989
	0.0026	0.9569	0.76708		0.0026	0.79285	0.94925
	0.0026	0.94253	0.75271		0.0026	0.78222	0.94925
	0.0026	0.92816	0.76708		0.0026	0.78222	0.93861
	0.0026	0.92816	0.75271		0.0026	0.7503	0.95989
	0.00261	0.9569	0.78144		0.00261	0.7503	0.94925
	0.00261	0.94253	0.76708		0.00261	0.82477	0.98117
	0.00261	0.92816	0.78144		0.00261	0.83541	0.97053
	0.00261	0.94253	0.76708		0.00261	0.82477	0.99181
	0.00261	0.97126	0.75271		0.00261	0.77158	0.97053
	0.00262	0.94253	0.76708		0.00262	0.82477	0.98117
	0.00262	0.9569	0.75271		0.00262	0.77158	0.93861
	0.00262	0.91379	0.78144		0.00262	0.81413	0.98117
	0.00262	0.9569	0.76708		0.00262	0.7503	0.98117
	0.00262	0.94253	0.75271		0.00262	0.80349	0.95989
	0.00263	0.94253	0.75271		0.00263	0.73966	0.97053
	0.00263	0.9569	0.75271		0.00263	0.77158	0.95989
	0.00263	0.92816	0.75271		0.00263	0.77158	0.92797
	0.00263	0.9569	0.75271		0.00263	0.81413	0.94925
	0.00263	0.94253	0.78144		0.00263	0.7503	0.97053
	0.00264	0.9569	0.75271		0.00264	0.80349	0.94925
	0.00264	0.92816	0.75271		0.00264	0.80349	0.93861
	0.00264	0.94253	0.76708		0.00264	0.79285	0.95989
	0.00264	0.94253	0.75271		0.00264	0.76094	0.95989
	0.00264	0.94253	0.76708		0.00264	0.82477	0.99181
	0.00265	0.9569	0.76708		0.00265	0.7503	0.97053
	0.00265	0.94253	0.75271		0.00265	0.78222	0.95989
	0.00265	0.94253	0.75271		0.00265	0.76094	0.97053
	0.00265	0.9569	0.76708		0.00265	0.79285	0.95989
	0.00265	0.92816	0.76708		0.00265	0.81413	0.94925
	0.00266	0.94253	0.75271		0.00266	0.84605	1.00245
	0.00266	0.94253	0.75271		0.00266	0.73966	0.97053
	0.00266	0.94253	0.75271		0.00266	0.77158	0.93861
	0.00266	0.97126	0.76708		0.00266	0.82477	0.99181
	0.00266	0.94253	0.75271		0.00266	0.81413	0.94925
	0.00267	0.91379	0.75271		0.00267	0.79285	0.94925
	0.00267	0.9569	0.75271		0.00267	0.81413	0.98117
	0.00267	0.94253	0.75271		0.00267	0.76094	0.93861
	0.00267	0.94253	0.76708		0.00267	0.78222	0.95989
	0.00267	0.94253	0.76708		0.00267	0.78222	0.91733
	0.00268	0.92816	0.75271		0.00268	0.80349	0.88542
	0.00268	0.9569	0.75271		0.00268	0.7503	0.94925
	0.00268	0.9569	0.73834		0.00268	0.76094	0.94925
	0.00268	0.94253	0.76708		0.00268	0.76094	0.98117
	0.00268	0.94253	0.75271		0.00268	0.76094	0.95989
	0.00269	0.9569	0.75271		0.00269	0.78222	0.94925
	0.00269	0.94253	0.75271		0.00269	0.78222	0.94925
	0.00269	0.94253	0.76708		0.00269	0.80349	0.97053
	0.00269	0.92816	0.75271		0.00269	0.7503	0.97053
	0.00269	0.94253	0.75271		0.00269	0.79285	0.93861
	0.0027	0.9569	0.75271		0.0027	0.77158	0.99181
	0.0027	0.94253	0.76708		0.0027	0.78222	0.95989
	0.0027	0.94253	0.75271		0.0027	0.85669	1.07693
	0.0027	0.94253	0.76708		0.0027	0.82477	0.97053
	0.0027	0.94253	0.75271		0.0027	0.79285	0.98117
	0.00271	0.9569	0.73834		0.00271	0.61198	0.97053
	0.00271	0.94253	0.76708		0.00271	0.72902	0.97053
	0.00271	0.92816	0.76708		0.00271	0.79285	0.99181
	0.00271	0.9569	0.75271		0.00271	0.78222	0.93861
	0.00271	0.92816	0.78144		0.00271	0.79285	0.97053
	0.00272	0.9569	0.76708		0.00272	0.7503	0.94925
	0.00272	0.92816	0.75271		0.00272	0.67582	0.92797
	0.00272	0.94253	0.75271		0.00272	0.77158	0.95989
	0.00272	0.94253	0.75271		0.00272	0.7503	0.91733
	0.00272	0.94253	0.78144		0.00272	0.77158	0.95989
	0.00273	0.97126	0.73834		0.00273	0.77158	0.92797
	0.00273	0.94253	0.76708		0.00273	0.76094	0.95989
	0.00273	0.9569	0.75271		0.00273	0.77158	0.94925
	0.00273	0.92816	0.75271		0.00273	0.81413	0.98117
	0.00273	0.92816	0.78144		0.00273	0.77158	0.98117
	0.00274	0.9569	0.75271		0.00274	0.7503	1.00245
	0.00274	0.92816	0.75271		0.00274	0.77158	0.94925
	0.00274	0.9569	0.75271		0.00274	0.84605	0.97053
	0.00274	0.94253	0.75271		0.00274	0.78222	0.94925
	0.00274	0.9569	0.78144		0.00274	0.80349	0.99181
	0.00275	0.9569	0.76708		0.00275	0.80349	0.99181
	0.00275	0.92816	0.75271		0.00275	0.80349	0.99181
	0.00275	0.94253	0.73834		0.00275	0.79285	0.99181
	0.00275	0.92816	0.76708		0.00275	0.80349	0.97053
	0.00275	0.9569	0.75271		0.00275	0.77158	0.93861
	0.00276	0.94253	0.76708		0.00276	0.80349	0.97053
	0.00276	0.94253	0.78144		0.00276	0.80349	0.99181
	0.00276	0.92816	0.76708		0.00276	0.80349	0.97053
	0.00276	0.9569	0.76708		0.00276	0.78222	0.95989
	0.00276	0.94253	0.76708		0.00276	0.78222	0.98117
	0.00277	0.94253	0.75271		0.00277	0.78222	1.03437
	0.00277	0.94253	0.72397		0.00277	0.78222	0.94925
	0.00277	0.92816	0.73834		0.00277	0.76094	0.95989
	0.00277	0.92816	0.75271		0.00277	0.76094	0.91733
	0.00277	0.9569	0.78144		0.00277	0.77158	0.97053
	0.00278	0.91379	0.76708		0.00278	0.77158	0.94925
	0.00278	0.9569	0.73834		0.00278	0.80349	0.95989
	0.00278	0.92816	0.76708		0.00278	0.79285	0.93861
	0.00278	0.94253	0.73834		0.00278	0.88861	0.94925
	0.00278	0.91379	0.75271		0.00278	0.73966	0.90669
	0.00279	0.94253	0.75271		0.00279	0.77158	0.94925
	0.00279	0.92816	0.73834		0.00279	0.80349	0.95989
	0.00279	0.94253	0.75271		0.00279	0.76094	0.98117
	0.00279	0.92816	0.75271		0.00279	0.81413	0.97053
	0.00279	0.94253	0.73834		0.00279	0.77158	1.00245
	0.0028	0.97126	0.75271		0.0028	0.79285	0.95989
	0.0028	0.92816	0.75271		0.0028	0.76094	0.99181
	0.0028	0.92816	0.73834		0.0028	0.79285	0.98117
	0.0028	0.92816	0.75271		0.0028	0.72902	0.99181
	0.0028	0.91379	0.76708		0.0028	0.79285	0.97053
	0.00281	0.94253	0.75271		0.00281	0.7503	0.93861
	0.00281	0.94253	0.76708		0.00281	0.79285	0.95989
	0.00281	0.94253	0.73834		0.00281	0.77158	0.92797
	0.00281	0.92816	0.75271		0.00281	0.76094	0.99181
	0.00281	0.92816	0.73834		0.00281	0.76094	0.95989
	0.00282	0.94253	0.76708		0.00282	0.79285	0.98117
	0.00282	0.92816	0.75271		0.00282	0.78222	0.92797
	0.00282	0.94253	0.72397		0.00282	0.77158	0.91733
	0.00282	0.94253	0.75271		0.00282	0.79285	0.98117
	0.00282	0.92816	0.75271		0.00282	0.70774	0.98117
	0.00283	0.94253	0.75271		0.00283	0.79285	0.93861
	0.00283	0.92816	0.73834		0.00283	0.7503	0.92797
	0.00283	0.92816	0.75271		0.00283	0.77158	0.94925
	0.00283	0.94253	0.73834		0.00283	0.85669	0.89605
	0.00283	0.94253	0.76708		0.00283	0.73966	0.91733
	0.00284	0.94253	0.75271		0.00284	0.78222	0.91733
	0.00284	0.92816	0.75271		0.00284	0.77158	1.00245
	0.00284	0.91379	0.73834		0.00284	0.73966	0.92797
	0.00284	0.94253	0.73834		0.00284	0.80349	0.93861
	0.00284	0.92816	0.75271		0.00284	0.78222	0.92797
	0.00285	0.92816	0.76708		0.00285	0.80349	0.95989
	0.00285	0.92816	0.73834		0.00285	0.76094	0.98117
	0.00285	0.91379	0.75271		0.00285	0.78222	0.97053
	0.00285	0.9569	0.73834		0.00285	0.76094	0.93861
	0.00285	0.94253	0.75271		0.00285	0.77158	0.92797
	0.00286	0.94253	0.75271		0.00286	0.72902	0.92797
	0.00286	0.94253	0.75271		0.00286	0.81413	0.95989
	0.00286	0.92816	0.75271		0.00286	0.76094	0.94925
	0.00286	0.92816	0.73834		0.00286	0.80349	0.94925
	0.00286	0.92816	0.75271		0.00286	0.76094	0.95989
	0.00287	0.91379	0.73834		0.00287	0.78222	0.95989
	0.00287	0.94253	0.73834		0.00287	0.6971	0.93861
	0.00287	0.91379	0.73834		0.00287	0.76094	0.93861
	0.00287	0.94253	0.75271		0.00287	0.83541	1.00245
	0.00287	0.91379	0.73834		0.00287	0.80349	0.99181
	0.00288	0.92816	0.75271		0.00288	0.80349	0.94925
	0.00288	0.92816	0.73834		0.00288	0.78222	0.95989
	0.00288	0.91379	0.75271		0.00288	0.73966	0.92797
	0.00288	0.92816	0.73834		0.00288	0.77158	0.95989
	0.00288	0.92816	0.75271		0.00288	0.77158	0.94925
	0.00289	0.94253	0.75271		0.00289	0.80349	0.95989
	0.00289	0.91379	0.73834		0.00289	0.76094	0.94925
	0.00289	0.91379	0.75271		0.00289	0.79285	0.99181
	0.00289	0.92816	0.73834		0.00289	0.79285	0.92797
	0.00289	0.92816	0.73834		0.00289	0.79285	0.94925
	0.0029	0.92816	0.75271		0.0029	0.77158	0.93861
	0.0029	0.91379	0.72397		0.0029	0.76094	0.93861
	0.0029	0.91379	0.75271		0.0029	0.7503	0.99181
	0.0029	0.92816	0.72397		0.0029	0.78222	0.94925
	0.0029	0.92816	0.75271		0.0029	0.79285	0.95989
	0.00291	0.91379	0.72397		0.00291	0.79285	0.94925
	0.00291	0.92816	0.73834		0.00291	0.76094	0.98117
	0.00291	0.91379	0.75271		0.00291	0.77158	0.93861
	0.00291	0.92816	0.73834		0.00291	0.79285	0.93861
	0.00291	0.91379	0.70961		0.00291	0.79285	0.91733
	0.00292	0.89942	0.75271		0.00292	0.77158	0.88542
	0.00292	0.92816	0.73834		0.00292	0.73966	0.92797
	0.00292	0.94253	0.73834		0.00292	0.7503	0.91733
	0.00292	0.91379	0.72397		0.00292	0.76094	0.91733
	0.00292	0.91379	0.75271		0.00292	0.81413	0.97053
	0.00293	0.92816	0.73834		0.00293	0.78222	0.94925
	0.00293	0.91379	0.76708		0.00293	0.7503	0.97053
	0.00293	0.91379	0.72397		0.00293	0.7503	0.94925
	0.00293	0.92816	0.75271		0.00293	0.72902	0.93861
	0.00293	0.91379	0.73834		0.00293	0.78222	0.97053
	0.00294	0.91379	0.72397		0.00294	0.79285	0.98117
	0.00294	0.89942	0.73834		0.00294	0.7503	0.93861
	0.00294	0.92816	0.73834		0.00294	0.79285	0.90669
	0.00294	0.89942	0.72397		0.00294	0.78222	0.90669
	0.00294	0.92816	0.72397		0.00294	0.77158	0.92797
	0.00295	0.91379	0.73834		0.00295	0.73966	0.94925
	0.00295	0.91379	0.73834		0.00295	0.80349	1.00245
	0.00295	0.92816	0.72397		0.00295	0.7503	0.93861
	0.00295	0.91379	0.70961		0.00295	0.60134	0.92797
	0.00295	0.89942	0.72397		0.00295	0.73966	0.98117
	0.00296	0.88506	0.72397		0.00296	0.71838	0.94925
	0.00296	0.91379	0.73834		0.00296	0.77158	0.94925
	0.00296	0.91379	0.73834		0.00296	0.76094	0.90669
	0.00296	0.89942	0.73834		0.00296	0.76094	0.90669
	0.00296	0.92816	0.72397		0.00296	0.7503	0.92797
	0.00297	0.92816	0.73834		0.00297	0.77158	0.91733
	0.00297	0.92816	0.72397		0.00297	0.73966	0.95989
	0.00297	0.92816	0.72397		0.00297	0.76094	0.95989
	0.00297	0.92816	0.70961		0.00297	0.71838	0.90669
	0.00297	0.89942	0.72397		0.00297	0.71838	0.91733
	0.00298	0.92816	0.72397		0.00298	0.76094	0.93861
	0.00298	0.92816	0.70961		0.00298	0.78222	0.95989
	0.00298	0.92816	0.75271		0.00298	0.7503	0.92797
	0.00298	0.92816	0.73834		0.00298	0.78222	0.90669
	0.00298	0.89942	0.72397		0.00298	0.84605	0.99181
	0.00299	0.89942	0.72397		0.00299	0.73966	0.94925
	0.00299	0.89942	0.73834		0.00299	0.70774	0.88542
	0.00299	0.89942	0.73834		0.00299	0.77158	0.97053
	0.00299	0.91379	0.72397		0.00299	0.73966	0.94925
	0.00299	0.91379	0.73834		0.00299	0.78222	0.99181
	0.003	0.92816	0.72397		0.003	0.78222	0.94925
	0.003	0.91379	0.73834		0.003	0.72902	0.93861
	0.003	0.91379	0.73834		0.003	0.78222	0.95989
	0.003	0.89942	0.73834		0.003	0.76094	0.93861
	0.003	0.91379	0.72397		0.003	0.7503	0.91733
	0.00301	0.91379	0.75271		0.00301	0.78222	0.94925
	0.00301	0.92816	0.70961		0.00301	0.68646	0.90669
	0.00301	0.91379	0.72397		0.00301	0.82477	0.92797
	0.00301	0.91379	0.72397		0.00301	0.79285	0.95989
	0.00301	0.89942	0.72397		0.00301	0.71838	0.92797
	0.00302	0.89942	0.72397		0.00302	0.7503	0.90669
	0.00302	0.89942	0.73834		0.00302	0.77158	0.91733
	0.00302	0.89942	0.73834		0.00302	0.77158	0.92797
	0.00302	0.91379	0.72397		0.00302	0.78222	0.92797
	0.00302	0.91379	0.72397		0.00302	0.76094	0.92797
	0.00303	0.89942	0.73834		0.00303	0.73966	0.91733
	0.00303	0.91379	0.69524		0.00303	0.7503	0.94925
	0.00303	0.91379	0.73834		0.00303	0.72902	0.92797
	0.00303	0.91379	0.73834		0.00303	0.7503	0.92797
	0.00303	0.89942	0.72397		0.00303	0.73966	0.91733
	0.00304	0.88506	0.72397		0.00304	0.77158	0.93861
	0.00304	0.89942	0.73834		0.00304	0.7503	0.91733
	0.00304	0.89942	0.70961		0.00304	0.76094	0.93861
	0.00304	0.89942	0.73834		0.00304	0.76094	0.90669
	0.00304	0.91379	0.72397		0.00304	0.7503	0.95989
	0.00305	0.89942	0.72397		0.00305	0.71838	0.92797
	0.00305	0.89942	0.73834		0.00305	0.7503	0.93861
	0.00305	0.88506	0.72397		0.00305	0.7503	0.93861
	0.00305	0.89942	0.73834		0.00305	0.71838	0.86414
	0.00305	0.88506	0.70961		0.00305	0.7503	0.92797
	0.00306	0.88506	0.70961		0.00306	0.77158	0.90669
	0.00306	0.91379	0.72397		0.00306	0.72902	0.89605
	0.00306	0.88506	0.72397		0.00306	0.77158	0.94925
	0.00306	0.87069	0.72397		0.00306	0.73966	0.92797
	0.00306	0.88506	0.70961		0.00306	0.70774	0.89605
	0.00307	0.89942	0.72397		0.00307	0.7503	0.92797
	0.00307	0.89942	0.72397		0.00307	0.84605	1.03437
	0.00307	0.91379	0.70961		0.00307	0.78222	0.87478
	0.00307	0.89942	0.70961		0.00307	0.76094	0.89605
	0.00307	0.91379	0.73834		0.00307	0.72902	0.89605
	0.00308	0.89942	0.69524		0.00308	0.80349	0.97053
	0.00308	0.88506	0.70961		0.00308	0.72902	0.97053
	0.00308	0.89942	0.70961		0.00308	0.71838	0.89605
	0.00308	0.89942	0.73834		0.00308	0.76094	0.91733
	0.00308	0.89942	0.70961		0.00308	0.73966	0.86414
	0.00309	0.87069	0.70961		0.00309	0.73966	0.90669
	0.00309	0.88506	0.70961		0.00309	0.73966	0.89605
	0.00309	0.88506	0.73834		0.00309	0.78222	0.92797
	0.00309	0.89942	0.72397		0.00309	0.76094	0.93861
	0.00309	0.89942	0.70961		0.00309	0.76094	0.90669
	0.0031	0.89942	0.70961		0.0031	0.77158	0.91733
	0.0031	0.91379	0.70961		0.0031	0.76094	0.92797
	0.0031	0.87069	0.70961		0.0031	0.79285	0.91733
	0.0031	0.89942	0.72397		0.0031	0.78222	0.86414
	0.0031	0.87069	0.72397		0.0031	0.78222	0.87478
	0.00311	0.88506	0.72397		0.00311	0.67582	0.90669
	0.00311	0.89942	0.72397		0.00311	0.73966	0.90669
	0.00311	0.88506	0.70961		0.00311	0.76094	0.91733
	0.00311	0.88506	0.72397		0.00311	0.72902	0.89605
	0.00311	0.89942	0.70961		0.00311	0.72902	0.88542
	0.00312	0.88506	0.70961		0.00312	0.70774	0.89605
	0.00312	0.87069	0.73834		0.00312	0.70774	0.90669
	0.00312	0.87069	0.69524		0.00312	0.73966	0.86414
	0.00312	0.84196	0.70961		0.00312	0.77158	0.93861
	0.00312	0.88506	0.72397		0.00312	0.73966	0.89605
	0.00313	0.88506	0.70961		0.00313	0.70774	0.88542
	0.00313	0.88506	0.69524		0.00313	0.76094	0.89605
	0.00313	0.89942	0.70961		0.00313	0.73966	0.90669
	0.00313	0.87069	0.70961		0.00313	0.68646	0.93861
	0.00313	0.89942	0.70961		0.00313	0.73966	0.90669
	0.00314	0.89942	0.70961		0.00314	0.72902	0.89605
	0.00314	0.88506	0.68087		0.00314	0.73966	0.90669
	0.00314	0.88506	0.70961		0.00314	0.73966	0.90669
	0.00314	0.88506	0.72397		0.00314	0.72902	0.8535
	0.00314	0.88506	0.69524		0.00314	0.78222	0.91733
	0.00315	0.88506	0.72397		0.00315	0.73966	0.92797
	0.00315	0.85632	0.69524		0.00315	0.68646	0.87478
	0.00315	0.87069	0.70961		0.00315	0.78222	0.90669
	0.00315	0.88506	0.72397		0.00315	0.7503	0.93861
	0.00315	0.88506	0.70961		0.00315	0.7503	0.90669
	0.00316	0.84196	0.69524		0.00316	0.72902	0.89605
	0.00316	0.87069	0.69524		0.00316	0.73966	0.88542
	0.00316	0.88506	0.69524		0.00316	0.76094	0.92797
	0.00316	0.88506	0.72397		0.00316	0.78222	0.90669
	0.00316	0.87069	0.68087		0.00316	0.71838	0.90669
	0.00317	0.89942	0.72397		0.00317	0.76094	0.92797
	0.00317	0.88506	0.69524		0.00317	0.6971	0.89605
	0.00317	0.85632	0.69524		0.00317	0.7503	0.88542
	0.00317	0.89942	0.72397		0.00317	0.73966	0.90669
	0.00317	0.88506	0.68087		0.00317	0.72902	0.91733
	0.00318	0.87069	0.69524		0.00318	0.76094	0.90669
	0.00318	0.87069	0.69524		0.00318	0.77158	0.88542
	0.00318	0.89942	0.70961		0.00318	0.68646	0.92797
	0.00318	0.88506	0.72397		0.00318	0.70774	0.91733
	0.00318	0.87069	0.68087		0.00318	0.7503	0.91733
	0.00319	0.88506	0.69524		0.00319	0.76094	0.91733
	0.00319	0.88506	0.72397		0.00319	0.73966	0.92797
	0.00319	0.88506	0.72397		0.00319	0.71838	0.90669
	0.00319	0.87069	0.69524		0.00319	0.7503	0.87478
	0.00319	0.88506	0.68087		0.00319	0.67582	0.87478
	0.0032	0.85632	0.69524		0.0032	0.70774	0.90669
	0.0032	0.87069	0.69524		0.0032	0.78222	0.88542
	0.0032	0.88506	0.69524		0.0032	0.71838	0.88542
	0.0032	0.87069	0.70961		0.0032	0.6971	0.88542
	0.0032	0.87069	0.68087		0.0032	0.73966	0.88542
	0.00321	0.88506	0.69524		0.00321	0.72902	0.89605
	0.00321	0.88506	0.69524		0.00321	0.77158	0.89605
	0.00321	0.85632	0.69524		0.00321	0.7503	0.8535
	0.00321	0.87069	0.70961		0.00321	0.72902	0.90669
	0.00321	0.87069	0.69524		0.00321	0.71838	0.90669
	0.00322	0.88506	0.70961		0.00322	0.63326	0.84286
	0.00322	0.87069	0.70961		0.00322	0.71838	0.90669
	0.00322	0.85632	0.69524		0.00322	0.6971	0.89605
	0.00322	0.85632	0.68087		0.00322	0.72902	0.87478
	0.00322	0.87069	0.70961		0.00322	0.6971	0.88542
	0.00323	0.85632	0.6665		0.00323	0.70774	0.87478
	0.00323	0.84196	0.68087		0.00323	0.70774	0.87478
	0.00323	0.85632	0.68087		0.00323	0.70774	0.87478
	0.00323	0.88506	0.68087		0.00323	0.67582	0.8535
	0.00323	0.84196	0.68087		0.00323	0.6971	0.90669
	0.00324	0.88506	0.69524		0.00324	0.72902	0.88542
	0.00324	0.82759	0.70961		0.00324	0.7503	0.89605
	0.00324	0.84196	0.68087		0.00324	0.71838	0.89605
	0.00324	0.85632	0.6665		0.00324	0.70774	0.86414
	0.00324	0.85632	0.68087		0.00324	0.72902	0.90669
	0.00325	0.82759	0.68087		0.00325	0.70774	0.90669
	0.00325	0.85632	0.69524		0.00325	0.7503	0.87478
	0.00325	0.85632	0.68087		0.00325	0.70774	0.8535
	0.00325	0.84196	0.68087		0.00325	0.6971	0.8535
	0.00325	0.85632	0.69524		0.00325	0.73966	0.88542
	0.00326	0.84196	0.68087		0.00326	0.76094	0.87478
	0.00326	0.85632	0.68087		0.00326	0.71838	0.88542
	0.00326	0.85632	0.6665		0.00326	0.7503	0.90669
	0.00326	0.84196	0.69524		0.00326	0.7503	0.93861
	0.00326	0.82759	0.68087		0.00326	0.71838	0.87478
	0.00327	0.85632	0.68087		0.00327	0.70774	0.88542
	0.00327	0.85632	0.68087		0.00327	0.70774	0.88542
	0.00327	0.87069	0.68087		0.00327	0.70774	0.89605
	0.00327	0.84196	0.69524		0.00327	0.70774	0.86414
	0.00327	0.84196	0.68087		0.00327	0.73966	0.89605
	0.00328	0.84196	0.68087		0.00328	0.6971	0.8535
	0.00328	0.85632	0.6665		0.00328	0.71838	0.90669
	0.00328	0.85632	0.6665		0.00328	0.72902	0.86414
	0.00328	0.82759	0.6665		0.00328	0.71838	0.84286
	0.00328	0.85632	0.6665		0.00328	0.67582	0.83222
	0.00329	0.85632	0.68087		0.00329	0.73966	0.87478
	0.00329	0.82759	0.68087		0.00329	0.6971	0.86414
	0.00329	0.81322	0.68087		0.00329	0.70774	0.89605
	0.00329	0.85632	0.68087		0.00329	0.6971	0.88542
	0.00329	0.82759	0.68087		0.00329	0.66518	0.87478
	0.0033	0.84196	0.65213		0.0033	0.7503	0.89605
	0.0033	0.82759	0.6665		0.0033	0.78222	0.89605
	0.0033	0.85632	0.68087		0.0033	0.70774	0.86414
	0.0033	0.85632	0.6665		0.0033	0.70774	0.89605
	0.0033	0.85632	0.6665		0.0033	1.43122	0.60879
	0.00331	0.81322	0.6665		0.00331	0.72902	0.83222
	0.00331	0.84196	0.65213		0.00331	0.6971	0.78966
	0.00331	0.82759	0.68087		0.00331	0.68646	0.90669
	0.00331	0.84196	0.69524		0.00331	0.71838	0.88542
	0.00331	0.84196	0.6665		0.00331	0.6971	0.87478
	0.00332	0.84196	0.65213		0.00332	0.6971	0.87478
	0.00332	0.84196	0.6665		0.00332	0.7503	0.83222
	0.00332	0.84196	0.6665		0.00332	0.76094	0.78966
	0.00332	0.84196	0.6665		0.00332	0.67582	0.84286
	0.00332	0.82759	0.65213		0.00332	0.67582	0.8535
	0.00333	0.81322	0.6665		0.00333	0.6971	0.86414
	0.00333	0.84196	0.68087		0.00333	0.66518	0.8535
	0.00333	0.82759	0.68087		0.00333	0.73966	0.86414
	0.00333	0.82759	0.6665		0.00333	0.72902	0.90669
	0.00333	0.84196	0.68087		0.00333	0.70774	0.8535
	0.00334	0.81322	0.6665		0.00334	0.65454	0.86414
	0.00334	0.82759	0.63777		0.00334	0.72902	0.87478
	0.00334	0.82759	0.65213		0.00334	0.6971	0.86414
	0.00334	0.82759	0.65213		0.00334	0.73966	0.8535
	0.00334	0.82759	0.65213		0.00334	0.70774	0.86414
	0.00335	0.82759	0.68087		0.00335	0.70774	0.86414
	0.00335	0.79885	0.65213		0.00335	0.73966	0.86414
	0.00335	0.82759	0.6665		0.00335	0.65454	0.7471
	0.00335	0.82759	0.65213		0.00335	0.6971	0.8535
	0.00335	0.82759	0.6665		0.00335	0.6971	0.8535
	0.00336	0.79885	0.65213		0.00336	0.76094	0.8535
	0.00336	0.82759	0.65213		0.00336	0.71838	0.82158
	0.00336	0.81322	0.6665		0.00336	0.70774	0.8535
	0.00336	0.82759	0.68087		0.00336	0.72902	0.86414
	0.00336	0.82759	0.6665		0.00336	0.68646	0.82158
	0.00337	0.81322	0.65213		0.00337	0.71838	0.83222
	0.00337	0.82759	0.65213		0.00337	0.67582	0.86414
	0.00337	0.81322	0.6665		0.00337	0.6971	0.87478
	0.00337	0.82759	0.6665		0.00337	0.68646	0.84286
	0.00337	0.82759	0.6665		0.00337	0.73966	0.87478
	0.00338	0.78449	0.63777		0.00338	0.6971	0.88542
	0.00338	0.82759	0.63777		0.00338	0.68646	0.82158
	0.00338	0.81322	0.63777		0.00338	0.73966	0.86414
	0.00338	0.82759	0.65213		0.00338	0.6971	0.87478
	0.00338	0.81322	0.6665		0.00338	0.72902	0.82158
	0.00339	0.82759	0.63777		0.00339	0.6971	0.86414
	0.00339	0.81322	0.65213		0.00339	0.6971	0.88542
	0.00339	0.81322	0.65213		0.00339	0.70774	0.84286
	0.00339	0.81322	0.65213		0.00339	0.70774	0.87478
	0.00339	0.82759	0.65213		0.00339	0.6971	0.84286
	0.0034	0.81322	0.65213		0.0034	0.68646	0.87478
	0.0034	0.81322	0.63777		0.0034	0.65454	0.84286
	0.0034	0.79885	0.63777		0.0034	0.6971	0.87478
	0.0034	0.79885	0.65213		0.0034	0.6971	0.83222
	0.0034	0.81322	0.63777		0.0034	0.70774	0.93861
	0.00341	0.82759	0.6665		0.00341	0.6971	0.8535
	0.00341	0.79885	0.65213		0.00341	0.68646	0.84286
	0.00341	0.82759	0.6234		0.00341	0.71838	0.83222
	0.00341	0.81322	0.63777		0.00341	0.71838	0.87478
	0.00341	0.81322	0.65213		0.00341	0.70774	0.81094
	0.00342	0.78449	0.65213		0.00342	0.68646	0.83222
	0.00342	0.81322	0.63777		0.00342	0.70774	0.82158
	0.00342	0.81322	0.63777		0.00342	0.71838	0.8535
	0.00342	0.78449	0.65213		0.00342	0.68646	0.8535
	0.00342	0.79885	0.65213		0.00342	0.6971	0.8003
	0.00343	0.78449	0.63777		0.00343	0.70774	0.86414
	0.00343	0.82759	0.65213		0.00343	0.6971	0.86414
	0.00343	0.78449	0.65213		0.00343	0.6971	0.78966
	0.00343	0.79885	0.63777		0.00343	0.65454	0.78966
	0.00343	0.78449	0.63777		0.00343	0.67582	0.8535
	0.00344	0.77011	0.6234		0.00344	0.66518	0.81094
	0.00344	0.79885	0.63777		0.00344	0.65454	0.83222
	0.00344	0.79885	0.6234		0.00344	0.71838	0.86414
	0.00344	0.81322	0.63777		0.00344	0.67582	0.81094
	0.00344	0.78449	0.63777		0.00344	0.6971	0.8535
	0.00345	0.81322	0.6234		0.00345	0.68646	0.86414
	0.00345	0.79885	0.63777		0.00345	0.65454	0.82158
	0.00345	0.78449	0.65213		0.00345	0.66518	0.77902
	0.00345	0.78449	0.63777		0.00345	0.6439	0.81094
	0.00345	0.78449	0.6234		0.00345	0.67582	0.83222
	0.00346	0.79885	0.63777		0.00346	0.68646	0.77902
	0.00346	0.78449	0.6234		0.00346	0.68646	0.76838
	0.00346	0.81322	0.6234		0.00346	0.63326	0.78966
	0.00346	0.78449	0.60903		0.00346	0.68646	0.82158
	0.00346	0.79885	0.6234		0.00346	0.66518	0.83222
	0.00347	0.75574	0.6234		0.00347	0.68646	0.84286
	0.00347	0.78449	0.63777		0.00347	0.72902	0.84286
	0.00347	0.79885	0.60903		0.00347	0.73966	0.83222
	0.00347	0.79885	0.6234		0.00347	0.67582	0.91733
	0.00347	0.78449	0.6234		0.00347	0.65454	0.8535
	0.00348	0.79885	0.63777		0.00348	0.68646	0.83222
	0.00348	0.78449	0.60903		0.00348	0.67582	0.81094
	0.00348	0.78449	0.6234		0.00348	0.6439	0.8535
	0.00348	0.79885	0.60903		0.00348	0.6439	0.81094
	0.00348	0.78449	0.6234		0.00348	0.71838	0.83222
	0.00349	0.77011	0.6234		0.00349	0.65454	0.81094
	0.00349	0.78449	0.60903		0.00349	0.67582	0.82158
	0.00349	0.78449	0.6234		0.00349	0.6971	0.83222
	0.00349	0.77011	0.6234		0.00349	0.66518	0.8003
	0.00349	0.79885	0.60903		0.00349	0.6971	0.84286
	0.0035	0.78449	0.6234		0.0035	0.70774	0.81094
	0.0035	0.78449	0.63777		0.0035	0.66518	0.81094
	0.0035	0.77011	0.60903		0.0035	0.65454	0.86414
	0.0035	0.79885	0.6234		0.0035	0.68646	0.81094
	0.0035	0.78449	0.6234		0.0035	0.65454	0.81094
	0.00351	0.79885	0.63777		0.00351	0.67582	0.82158
	0.00351	0.77011	0.59466		0.00351	0.68646	0.83222
	0.00351	0.77011	0.60903		0.00351	0.70774	0.84286
	0.00351	0.78449	0.6234		0.00351	0.6971	0.8535
	0.00351	0.77011	0.60903		0.00351	0.65454	0.81094
	0.00352	0.78449	0.63777		0.00352	0.65454	0.82158
	0.00352	0.77011	0.60903		0.00352	0.70774	0.8535
	0.00352	0.78449	0.60903		0.00352	0.67582	0.84286
	0.00352	0.78449	0.63777		0.00352	0.63326	0.81094
	0.00352	0.75574	0.6234		0.00352	0.65454	0.76838
	0.00353	0.75574	0.60903		0.00353	0.65454	0.77902
	0.00353	0.75574	0.6234		0.00353	0.63326	0.82158
	0.00353	0.78449	0.59466		0.00353	0.66518	0.8003
	0.00353	0.77011	0.59466		0.00353	0.71838	0.82158
	0.00353	0.75574	0.6234		0.00353	0.65454	0.8003
	0.00354	0.74138	0.6234		0.00354	0.66518	0.83222
	0.00354	0.77011	0.60903		0.00354	0.63326	0.7471
	0.00354	0.77011	0.59466		0.00354	0.6439	0.8003
	0.00354	0.77011	0.59466		0.00354	0.6439	0.78966
	0.00354	0.77011	0.60903		0.00354	0.66518	0.8003
	0.00355	0.78449	0.59466		0.00355	0.72902	0.8003
	0.00355	0.75574	0.60903		0.00355	0.65454	0.78966
	0.00355	0.77011	0.59466		0.00355	0.66518	0.77902
	0.00355	0.77011	0.60903		0.00355	0.65454	0.83222
	0.00355	0.75574	0.5803		0.00355	0.6439	0.76838
	0.00356	0.77011	0.59466		0.00356	0.68646	0.77902
	0.00356	0.75574	0.59466		0.00356	0.66518	0.8003
	0.00356	0.75574	0.60903		0.00356	0.71838	0.70454
	0.00356	0.77011	0.59466		0.00356	0.63326	0.8003
	0.00356	0.74138	0.60903		0.00356	0.67582	0.82158
	0.00357	0.75574	0.60903		0.00357	0.66518	0.8003
	0.00357	0.75574	0.59466		0.00357	0.66518	0.8003
	0.00357	0.74138	0.60903		0.00357	0.6439	0.78966
	0.00357	0.75574	0.59466		0.00357	0.72902	0.86414
	0.00357	0.75574	0.60903		0.00357	0.63326	0.78966
	0.00358	0.77011	0.59466		0.00358	0.66518	0.83222
	0.00358	0.75574	0.60903		0.00358	0.62262	0.76838
	0.00358	0.75574	0.59466		0.00358	0.6439	0.7471
	0.00358	0.75574	0.5803		0.00358	0.67582	0.77902
	0.00358	0.74138	0.60903		0.00358	0.70774	0.8003
	0.00359	0.74138	0.60903		0.00359	0.61198	0.75774
	0.00359	0.75574	0.5803		0.00359	0.6439	0.78966
	0.00359	0.75574	0.6234		0.00359	0.66518	0.8003
	0.00359	0.74138	0.59466		0.00359	0.66518	0.8003
	0.00359	0.74138	0.5803		0.00359	0.70774	0.77902
	0.0036	0.74138	0.5803		0.0036	0.5907	0.76838
	0.0036	0.74138	0.59466		0.0036	0.6439	0.77902
	0.0036	0.75574	0.5803		0.0036	0.67582	0.8003
	0.0036	0.74138	0.6234		0.0036	1.25035	0.38536
	0.0036	0.74138	0.59466		0.0036	0.63326	0.78966
	0.00361	0.75574	0.56593		0.00361	0.6439	0.88542
	0.00361	0.74138	0.5803		0.00361	0.67582	0.81094
	0.00361	0.75574	0.59466		0.00361	0.71838	0.75774
	0.00361	0.74138	0.60903		0.00361	0.61198	0.84286
	0.00361	0.72701	0.59466		0.00361	0.67582	0.77902
	0.00362	0.72701	0.5803		0.00362	0.61198	0.77902
	0.00362	0.74138	0.5803		0.00362	0.63326	0.77902
	0.00362	0.74138	0.5803		0.00362	0.62262	0.76838
	0.00362	0.74138	0.5803		0.00362	0.66518	0.72582
	0.00362	0.72701	0.5803		0.00362	0.6439	0.76838
	0.00363	0.72701	0.60903		0.00363	0.68646	0.7471
	0.00363	0.72701	0.5803		0.00363	0.6439	0.77902
	0.00363	0.72701	0.59466		0.00363	0.66518	0.75774
	0.00363	0.74138	0.5803		0.00363	0.66518	0.75774
	0.00363	0.75574	0.59466		0.00363	0.62262	0.77902
	0.00364	0.74138	0.56593		0.00364	0.68646	0.83222
	0.00364	0.72701	0.56593		0.00364	0.66518	0.75774
	0.00364	0.74138	0.56593		0.00364	0.60134	0.75774
	0.00364	0.74138	0.56593		0.00364	0.61198	0.77902
	0.00364	0.72701	0.56593		0.00364	0.65454	0.77902
	0.00365	0.72701	0.56593		0.00365	0.6439	0.75774
	0.00365	0.72701	0.56593		0.00365	0.65454	0.7471
	0.00365	0.71264	0.56593		0.00365	0.65454	0.77902
	0.00365	0.72701	0.55156		0.00365	0.66518	0.81094
	0.00365	0.71264	0.56593		0.00365	0.63326	0.70454
	0.00366	0.72701	0.5803		0.00366	0.66518	0.76838
	0.00366	0.71264	0.56593		0.00366	0.6439	0.8003
	0.00366	0.71264	0.55156		0.00366	0.61198	0.7471
	0.00366	0.71264	0.56593		0.00366	0.63326	0.75774
	0.00366	0.72701	0.56593		0.00366	0.6439	0.75774
	0.00367	0.72701	0.56593		0.00367	0.55879	0.81094
	0.00367	0.71264	0.55156		0.00367	0.62262	0.8003
	0.00367	0.72701	0.56593		0.00367	0.72902	0.8003
	0.00367	0.72701	0.56593		0.00367	0.6439	0.77902
	0.00367	0.71264	0.55156		0.00367	0.63326	0.7471
	0.00368	0.72701	0.5803		0.00368	0.60134	0.77902
	0.00368	0.71264	0.55156		0.00368	0.63326	0.7471
	0.00368	0.71264	0.55156		0.00368	0.62262	0.7471
	0.00368	0.71264	0.55156		0.00368	0.65454	0.78966
	0.00368	0.71264	0.53719		0.00368	0.58007	0.76838
	0.00369	0.71264	0.56593		0.00369	0.5907	0.6939
	0.00369	0.69827	0.55156		0.00369	0.6439	0.7471
	0.00369	0.69827	0.55156		0.00369	0.63326	0.78966
	0.00369	0.71264	0.52282		0.00369	0.58007	0.7471
	0.00369	0.71264	0.56593		0.00369	0.60134	0.71518
	0.0037	0.69827	0.55156		0.0037	0.6439	0.72582
	0.0037	0.69827	0.53719		0.0037	0.63326	0.71518
	0.0037	0.71264	0.55156		0.0037	0.60134	0.75774
	0.0037	0.68391	0.55156		0.0037	0.63326	0.7471
	0.0037	0.69827	0.55156		0.0037	0.61198	0.75774
	0.00371	0.71264	0.56593		0.00371	0.58007	0.73646
	0.00371	0.69827	0.56593		0.00371	0.62262	0.7471
	0.00371	0.71264	0.56593		0.00371	0.61198	0.70454
	0.00371	0.71264	0.53719		0.00371	0.60134	0.70454
	0.00371	0.66954	0.56593		0.00371	0.61198	0.77902
	0.00372	0.71264	0.52282		0.00372	0.63326	0.70454
	0.00372	0.69827	0.55156		0.00372	0.61198	0.73646
	0.00372	0.69827	0.55156		0.00372	0.60134	0.71518
	0.00372	0.71264	0.55156		0.00372	0.5907	0.75774
	0.00372	0.68391	0.55156		0.00372	0.5907	0.70454
	0.00373	0.66954	0.55156		0.00373	0.63326	0.73646
	0.00373	0.68391	0.56593		0.00373	0.6439	0.73646
	0.00373	0.68391	0.53719		0.00373	0.5907	0.75774
	0.00373	0.68391	0.52282		0.00373	0.5907	0.7471
	0.00373	0.68391	0.55156		0.00373	0.62262	0.70454
	0.00374	0.66954	0.52282		0.00374	0.62262	0.72582
	0.00374	0.68391	0.52282		0.00374	0.6439	0.76838
	0.00374	0.68391	0.55156		0.00374	0.58007	0.72582
	0.00374	0.66954	0.52282		0.00374	0.58007	0.71518
	0.00374	0.69827	0.53719		0.00374	0.5907	0.75774
	0.00375	0.69827	0.53719		0.00375	0.61198	0.70454
	0.00375	0.69827	0.53719		0.00375	0.5907	0.71518
	0.00375	0.68391	0.55156		0.00375	0.5907	0.76838
	0.00375	0.66954	0.52282		0.00375	0.63326	0.75774
	0.00375	0.69827	0.52282		0.00375	0.61198	0.6939
	0.00376	0.71264	0.55156		0.00376	0.5907	0.72582
	0.00376	0.68391	0.52282		0.00376	0.58007	0.71518
	0.00376	0.68391	0.52282		0.00376	0.60134	0.67263
	0.00376	0.69827	0.52282		0.00376	0.62262	0.71518
	0.00376	0.68391	0.53719		0.00376	0.6439	0.7471
	0.00377	0.65517	0.50846		0.00377	0.61198	0.72582
	0.00377	0.66954	0.52282		0.00377	0.60134	0.77902
	0.00377	0.66954	0.52282		0.00377	0.56943	0.7471
	0.00377	0.68391	0.52282		0.00377	0.61198	0.72582
	0.00377	0.66954	0.52282		0.00377	0.63326	0.73646
	0.00378	0.69827	0.52282		0.00378	0.5907	0.68326
	0.00378	0.68391	0.53719		0.00378	0.72902	0.73646
	0.00378	0.65517	0.52282		0.00378	0.56943	0.71518
	0.00378	0.68391	0.52282		0.00378	0.60134	0.72582
	0.00378	0.66954	0.52282		0.00378	0.60134	0.72582
	0.00379	0.68391	0.53719		0.00379	0.56943	0.67263
	0.00379	0.68391	0.52282		0.00379	0.60134	0.73646
	0.00379	0.65517	0.52282		0.00379	0.60134	0.75774
	0.00379	0.66954	0.52282		0.00379	0.60134	0.72582
	0.00379	0.68391	0.52282		0.00379	0.56943	0.73646
	0.0038	0.6408	0.50846		0.0038	0.55879	0.73646
	0.0038	0.66954	0.50846		0.0038	0.66518	0.87478
	0.0038	0.66954	0.52282		0.0038	0.60134	0.70454
	0.0038	0.66954	0.52282		0.0038	0.58007	0.68326
	0.0038	0.65517	0.52282		0.0038	0.55879	0.73646
	0.00381	0.66954	0.53719		0.00381	0.56943	0.6939
	0.00381	0.66954	0.50846		0.00381	0.58007	0.67263
	0.00381	0.65517	0.53719		0.00381	0.5907	0.68326
	0.00381	0.66954	0.50846		0.00381	0.58007	0.67263
	0.00381	0.6408	0.50846		0.00381	0.60134	0.70454
	0.00382	0.66954	0.52282		0.00382	0.5907	0.68326
	0.00382	0.6408	0.50846		0.00382	0.60134	0.67263
	0.00382	0.6408	0.49409		0.00382	0.56943	0.68326
	0.00382	0.68391	0.52282		0.00382	0.58007	0.71518
	0.00382	0.65517	0.53719		0.00382	0.58007	0.70454
	0.00383	0.68391	0.53719		0.00383	0.5907	0.6939
	0.00383	0.65517	0.52282		0.00383	0.55879	0.72582
	0.00383	0.65517	0.50846		0.00383	0.62262	0.70454
	0.00383	0.66954	0.50846		0.00383	0.54815	0.66199
	0.00383	0.6408	0.49409		0.00383	0.54815	0.66199
	0.00384	0.61207	0.50846		0.00384	0.5907	0.72582
	0.00384	0.62644	0.50846		0.00384	0.53751	0.66199
	0.00384	0.65517	0.52282		0.00384	0.58007	0.6939
	0.00384	0.6408	0.49409		0.00384	0.5907	0.70454
	0.00384	0.65517	0.50846		0.00384	0.55879	0.65135
	0.00385	0.65517	0.52282		0.00385	0.65454	0.71518
	0.00385	0.6408	0.49409		0.00385	0.62262	0.70454
	0.00385	0.75574	0.43662		0.00385	0.58007	0.6939
	0.00385	0.65517	0.53719		0.00385	0.56943	0.67263
	0.00385	0.62644	0.52282		0.00385	0.61198	0.73646
	0.00386	0.6408	0.50846		0.00386	0.60134	0.70454
	0.00386	0.62644	0.47972		0.00386	0.52687	0.68326
	0.00386	0.62644	0.49409		0.00386	0.56943	0.71518
	0.00386	0.6408	0.49409		0.00386	0.53751	0.63007
	0.00386	0.6408	0.50846		0.00386	0.58007	0.65135
	0.00387	0.62644	0.49409		0.00387	0.5907	0.66199
	0.00387	0.61207	0.49409		0.00387	0.56943	0.65135
	0.00387	0.62644	0.49409		0.00387	0.5907	0.64071
	0.00387	0.61207	0.49409		0.00387	0.61198	0.65135
	0.00387	0.62644	0.53719		0.00387	0.55879	0.71518
	0.00388	0.6408	0.49409		0.00388	0.5907	0.70454
	0.00388	0.61207	0.49409		0.00388	0.56943	0.65135
	0.00388	0.61207	0.49409		0.00388	0.56943	0.67263
	0.00388	0.6408	0.49409		0.00388	0.51623	0.67263
	0.00388	0.62644	0.49409		0.00388	0.56943	0.71518
	0.00389	0.62644	0.49409		0.00389	0.55879	0.64071
	0.00389	0.62644	0.49409		0.00389	0.56943	0.6939
	0.00389	0.62644	0.47972		0.00389	0.54815	0.6939
	0.00389	0.6408	0.47972		0.00389	0.51623	0.68326
	0.00389	0.62644	0.49409		0.00389	0.56943	0.67263
	0.0039	0.6408	0.47972		0.0039	0.60134	0.68326
	0.0039	0.6408	0.46535		0.0039	0.60134	0.65135
	0.0039	0.6408	0.49409		0.0039	0.54815	0.65135
	0.0039	0.61207	0.47972		0.0039	0.58007	0.67263
	0.0039	0.5977	0.49409		0.0039	0.55879	0.70454
	0.00391	0.5977	0.49409		0.00391	0.56943	0.67263
	0.00391	0.61207	0.47972		0.00391	0.51623	0.64071
	0.00391	0.61207	0.49409		0.00391	0.53751	0.65135
	0.00391	0.61207	0.47972		0.00391	0.5907	0.65135
	0.00391	0.61207	0.49409		0.00391	0.54815	0.6939
	0.00392	0.62644	0.47972		0.00392	0.54815	0.68326
	0.00392	0.61207	0.47972		0.00392	0.5907	0.68326
	0.00392	0.62644	0.49409		0.00392	0.61198	0.67263
	0.00392	0.62644	0.46535		0.00392	0.54815	0.64071
	0.00392	0.5977	0.46535		0.00392	0.67582	0.81094
	0.00393	0.61207	0.47972		0.00393	0.5907	0.65135
	0.00393	0.61207	0.46535		0.00393	0.56943	0.68326
	0.00393	0.61207	0.46535		0.00393	0.55879	0.66199
	0.00393	0.62644	0.47972		0.00393	0.54815	0.6939
	0.00393	0.5977	0.47972		0.00393	0.60134	0.71518
	0.00394	0.58333	0.46535		0.00394	0.53751	0.61943
	0.00394	0.58333	0.47972		0.00394	0.56943	0.64071
	0.00394	0.5977	0.46535		0.00394	0.51623	0.64071
	0.00394	0.61207	0.46535		0.00394	0.51623	0.66199
	0.00394	0.58333	0.47972		0.00394	0.49495	0.64071
	0.00395	0.5977	0.43662		0.00395	0.51623	0.66199
	0.00395	0.5977	0.46535		0.00395	0.52687	0.65135
	0.00395	0.61207	0.46535		0.00395	0.58007	0.64071
	0.00395	0.5977	0.46535		0.00395	0.56943	0.66199
	0.00395	0.5977	0.45099		0.00395	0.52687	0.61943
	0.00396	0.61207	0.45099		0.00396	0.52687	0.63007
	0.00396	0.5977	0.46535		0.00396	0.51623	0.63007
	0.00396	0.58333	0.45099		0.00396	0.51623	0.65135
	0.00396	0.5977	0.43662		0.00396	0.55879	0.66199
	0.00396	0.61207	0.46535		0.00396	0.51623	0.67263
	0.00397	0.54023	0.46535		0.00397	0.61198	0.67263
	0.00397	0.5977	0.45099		0.00397	0.51623	0.64071
	0.00397	0.58333	0.45099		0.00397	0.58007	0.68326
	0.00397	0.58333	0.46535		0.00397	0.50559	0.65135
	0.00397	0.5977	0.45099		0.00397	0.52687	0.64071
	0.00398	0.5546	0.45099		0.00398	0.55879	0.61943
	0.00398	0.58333	0.45099		0.00398	0.51623	0.64071
	0.00398	0.58333	0.45099		0.00398	0.52687	0.64071
	0.00398	0.58333	0.45099		0.00398	0.54815	0.63007
	0.00398	0.58333	0.43662		0.00398	0.60134	0.67263
	0.00399	0.56897	0.45099		0.00399	0.54815	0.61943
	0.00399	0.56897	0.43662		0.00399	0.54815	0.67263
	0.00399	0.58333	0.43662		0.00399	0.51623	0.61943
	0.00399	0.58333	0.43662		0.00399	0.47367	0.60879
	0.00399	0.58333	0.45099		0.00399	0.53751	0.65135
[truncated: 7,975 more rows]

## Sheet: 4c
NDR bias				PDR bias
x	y	y error		x	y	y error
0	1	0		0	1	0
0.25	1.44423	0.02878		0.25	0.91143	0.01132
0.5	1.28701	0.02676		0.5	0.82469	0.01024
0.75	1.56777	0.02964		0.75	0.77518	0.01019
1	1.02447	0.00722		1	0.74216	0.00274

## Sheet: 4d
NDR bias				PDR bias
x	y	y error		x	y	y error
100	1.28701	0.02676		100	0.82469	0.01024
200	1.27407	0.00222		200	0.83013	0.00117
500	1.28656	0.0011		500	0.83938	0.000278256
1000	1.28363	0.0019		1000	0.84671	0.000176816
2000	1.23659	0.00218		2000	0.85292	6.8575e-05
5000	0.99037	0.00859		5000	0.86212	0.000167804
10000	0.85817	0.00724		10000	0.86261	9.70944e-05
20000	0.81278	0.00662		20000	0.8658	0.000147589
50000	0.80124	0.00573		50000	0.86863	0.00268
100000	0.81044	0.0055		100000	0.87446	0.00715
200000	0.80871	0.01104		200000	0.86181	0.00841
500000	0.78972	0.00211		500000	0.85829	0.000324248
1000000	0.75184	0.00108		1000000	0.8178	0.00351

## Sheet: 4e
NDR bias				PDR bias
x	y	y error		x	y	y error
100	0.00611	0.00176		100	0.00361	0.00295
200	0.00848	0.00325		200	0.00345	0.000635981
500	0.01804	0.01373		500	0.00315	0.000280898
1000	0.02777	0.0024		1000	0.0029	0.000230362
2000	0.04989	0.00571		2000	0.00245	8.8724e-05
5000	0.05769	0.01172		5000	0.00175	0.000172376
10000	0.04376	0.00216		10000	0.00106	0.000118065
20000	0.02588	0.00127		20000	-0.000160453	0.000147125
50000	0.00875	0.000989491		50000	-0.00326	0.00065802
100000	-0.00167	0.00152		100000	-0.00783	9.64446e-05
200000	-0.01474	2.86098e-17		200000	-0.0166	0.00161
500000	-0.04735	8.97435e-17		500000	-0.0456	0.000282583
1000000	-0.09438	5.70323e-17		1000000	-0.08494	0.000549504
