# Supplementary material for: Axon-like active signal transmission
Source: Nature. 2024 Sep 11;633(8031):804–10. doi: 10.1038/s41586-024-07921-z (PMC11424471; doi:10.1038/s41586-024-07921-z)
Supplement: Supplementary file 7 — Source Data Fig. 5 [file 41586_2024_7921_MOESM7_ESM.xlsx]

## Sheet: 5a
Map 1 (DC bias)
298	298.55	299.42	300.22	301.45	302.44	303.64	304.35	305.02	305.41	305.86	305.91	306.5	307.05	307.34	306.8	306.3	306.33	306.74	306.94	306.89
297.68	298.14	298.59	299.18	299.86	300.48	301.41	302.11	302.7	303.18	303.66	303.94	304.45	305.19	305.57	305.33	305.15	305.6	306.15	306.46	306.33
297.45	297.74	298.26	298.58	299.41	299.67	300.44	301.1	301.59	302	302.45	302.78	303.25	304.16	304.39	304.31	304.42	305.03	305.81	306.02	305.82
297.48	297.54	297.95	298.19	298.93	299.3	300.24	300.94	301.68	301.97	302.41	302.92	303.41	304.13	303.85	303.55	303.87	304.67	305.54	305.69	305.54
297.54	297.67	298.09	298.38	298.96	299.43	300.61	301.74	302.83	303.53	304.12	304.42	305.12	305.23	304.03	303.32	303.65	304.64	305.45	305.64	305.39
297.75	297.98	298.38	298.7	299.37	300.17	301.71	303.8	306.08	308.06	309.3	309.65	309.87	308.07	305.23	303.81	303.8	304.66	305.61	305.74	305.46
298.58	298.7	299.01	299.39	300.17	301.34	303.84	307.63	313.1	318.44	321.64	322.54	320.53	313.74	307.64	304.98	304.31	305.07	305.9	306.03	305.69
299.67	299.89	300.31	300.83	301.75	303.39	306.82	313.23	323.12	334.87	341.12	342.5	338.86	324.47	312.23	307.05	305.54	305.7	306.23	306.31	305.99
301.57	301.83	302.13	302.7	303.78	305.75	310.13	318.69	332.1	349.57	367.27	371.47	365.19	337.59	318.29	310.04	307.25	306.45	306.55	306.36	306
302.52	302.78	303.24	303.8	304.8	306.83	311.29	320.41	334.43	360.91	372.27	378.47	371.86	343.62	321.83	311.74	308.08	306.83	306.65	306.23	305.63
301.79	301.95	302.25	302.9	303.91	305.6	309.67	317.26	329.29	345.16	364.82	370.58	364.73	337.65	319.49	310.65	307.55	306.56	306.5	305.98	305.3
300.05	300.09	300.49	300.97	301.81	303.23	306.24	311.58	320.07	331.12	338.95	342.65	338.1	324.72	313.35	307.7	305.7	305.67	306.09	305.94	305.3
298.64	298.87	299.12	299.58	300.29	301.14	303.21	306.37	311.45	317.64	322.2	323.2	319.64	313.37	307.84	304.94	304.3	304.86	305.84	306	305.6
297.96	297.88	298.32	298.52	299.08	299.76	301.02	302.83	305.46	308.41	310.33	310.65	309.2	306.9	304.64	303.29	303.22	304.43	305.59	305.96	305.86
297.69	297.69	297.92	298.14	298.69	298.96	299.93	300.86	302.08	303.3	304.14	304.25	304.16	303.94	303.15	302.58	303.04	304.25	305.5	305.94	305.98
297.42	297.55	297.73	297.97	298.31	298.45	299.26	299.82	300.52	301	301.49	301.62	301.85	302.55	302.77	302.51	303	304.22	305.4	306.05	306.15
297.3	297.35	297.65	297.96	298.17	298.47	299.13	299.51	300	300.29	300.68	300.77	301.12	302.06	302.95	303.19	303.43	304.41	305.56	306.03	306.29
297.4	297.49	297.64	297.82	298.17	298.48	299.12	299.67	300.12	300.36	300.8	301.13	301.37	302.42	303.83	304.2	304.24	304.89	305.75	306.28	306.33
297.39	297.36	297.69	298.01	298.49	298.66	299.65	300.22	300.87	301.26	301.8	302.25	302.69	303.8	305.56	305.89	305.56	305.78	306.26	306.46	306.64
297.34	297.47	297.97	298.25	298.83	299.47	300.56	301.69	302.86	303.3	303.72	304.13	304.93	306.38	307.99	308.07	307.2	306.92	306.94	306.89	306.89
297.59	297.74	298.07	298.53	299.46	300.46	302.34	304.16	305.56	305.98	305.83	305.78	306.79	308.97	310.49	309.98	308.87	307.95	307.66	307.22	307.14
Map 2 (100 Hz)
299.46	300.26	301.42	302.33	303.49	304.14	304.81	305.23	305.54	305.65	306.3	306.8	306.96	306.47	306.11	306.25	306.7	306.86
298.65	299.19	299.85	300.42	301.36	302.03	302.58	303	303.47	303.78	304.24	305.02	305.26	305.04	304.98	305.52	306.11	306.4
298.25	298.6	299.39	299.65	300.43	301.06	301.56	301.92	302.3	302.72	303.21	304.06	304.13	304.13	304.31	305	305.77	305.99
298	298.21	298.93	299.34	300.27	300.94	301.75	301.95	302.42	302.9	303.47	304.09	303.65	303.39	303.81	304.67	305.51	305.68
298.07	298.35	298.98	299.46	300.7	301.89	303.01	303.75	304.34	304.65	305.35	305.14	303.79	303.2	303.59	304.66	305.45	305.61
298.41	298.73	299.45	300.27	301.92	304.14	306.64	308.81	309.99	310.38	310.31	307.88	304.9	303.67	303.77	304.69	305.62	305.75
299.12	299.51	300.32	301.59	304.18	308.34	314.22	320.02	323.15	323.86	321.1	313.35	307.28	304.83	304.31	305.09	305.88	306.04
300.54	301.11	302.03	303.72	307.28	314.17	324.45	336.81	342.59	343.93	339.06	323.44	311.56	306.83	305.54	305.72	306.24	306.3
302.41	302.96	304.07	306.05	310.52	319.23	332.74	358.55	367.78	371.25	363.96	334.88	316.89	309.51	307.15	306.42	306.47	306.3
303.2	303.79	304.76	306.77	311.16	320.16	333.8	359.85	370.98	375.9	368.3	338.79	319.39	310.73	307.68	306.68	306.5	306.12
301.92	302.54	303.55	305.21	309.13	316.32	327.63	342.38	361.47	365.97	359.61	332.01	316.5	309.27	306.86	306.25	306.35	305.87
300.16	300.6	301.49	302.81	305.62	310.47	318.17	328.08	334.59	337.27	332.19	320.22	310.94	306.57	305.11	305.44	305.94	305.86
298.9	299.35	300.05	300.77	302.76	305.49	310.01	315.25	318.84	319.31	316.05	310.79	306.39	304.19	303.98	304.79	305.77	305.95
298.2	298.4	298.98	299.52	300.69	302.3	304.52	306.95	308.42	308.59	307.43	305.71	303.86	302.86	303.12	304.39	305.56	305.93
297.86	298.07	298.66	298.9	299.79	300.56	301.61	302.61	303.26	303.41	303.47	303.45	302.79	302.41	303.02	304.32	305.49	305.97
297.69	297.92	298.32	298.44	299.19	299.72	300.34	300.69	301.19	301.35	301.63	302.51	302.71	302.44	303.1	304.31	305.45	306.08
297.66	297.98	298.2	298.52	299.17	299.56	300.01	300.28	300.66	300.87	301.25	302.3	303.19	303.24	303.56	304.57	305.66	306.1
297.64	297.95	298.3	298.65	299.31	299.85	300.38	300.68	301.13	301.45	301.81	302.99	304.26	304.34	304.47	305.1	305.88	306.36
297.75	298.16	298.74	298.97	300.01	300.83	301.58	301.95	302.5	302.96	303.54	304.81	306.24	306.16	305.84	306.04	306.43	306.55
298.06	298.43	299.15	300.04	301.4	302.7	303.78	304.04	304.31	304.74	305.82	307.49	308.65	308.26	307.42	307.14	307.11	306.97
Map 3 (50000 Hz)
300.02	301.06	302.3	303.18	304.24	304.73	305.32	305.71	305.76	306.11	306.81	307.23	306.8	306.29	306.14	306.5	306.92	306.88
298.93	299.57	300.28	300.92	301.84	302.43	302.96	303.4	303.73	304.16	304.81	305.43	305.2	305.02	305.18	305.96	306.41	306.33
298.48	298.89	299.73	299.93	300.76	301.34	301.75	302.09	302.58	302.98	303.66	304.25	304.08	304.22	304.7	305.54	306.04	305.88
298.2	298.42	299.23	299.59	300.53	301.2	301.79	301.94	302.41	302.99	303.69	303.76	303.37	303.51	304.26	305.22	305.77	305.49
298.22	298.57	299.21	299.82	301.05	302.2	302.95	303.46	303.9	304.42	304.94	304.15	303.11	303.23	304.12	305.18	305.64	305.41
298.53	298.92	299.69	300.68	302.59	304.78	306.76	308.03	308.64	309.14	308.17	305.49	303.67	303.42	304.23	305.22	305.81	305.48
299.21	299.65	300.68	302.29	305.5	310.25	315.56	319.57	320.92	320.52	315	308.36	304.89	304.12	304.54	305.54	306.09	305.78
300.54	301.19	302.46	304.82	309.75	318.36	329.53	338.75	341.18	339.79	328.11	313.99	307.45	305.46	305.31	305.93	306.33	306.06
302.49	303.26	304.77	307.71	314.26	325.69	342.55	364.32	372.23	367.68	343.78	321.46	310.89	307.4	306.41	306.31	306.42	306.01
303.61	304.37	305.82	308.89	315.74	327.69	345.9	368.45	380.07	374.85	358.84	325.47	313.03	308.47	306.9	306.54	306.32	305.77
302.5	303.33	304.69	307.31	313.23	323.08	338.41	360.81	370.51	367.08	343.05	322.46	311.62	307.61	306.51	306.33	306.22	305.43
300.58	301.18	302.34	304.28	308.53	315.38	325.57	335.13	340.29	339.05	327.3	314.98	308.02	305.65	305.25	305.87	306.06	305.43
299.19	299.77	300.64	301.78	304.47	308.39	314.12	319.34	321.45	319.58	313.98	308.4	304.93	303.9	304.47	305.39	306.08	305.71
298.39	298.69	299.34	300.15	301.68	303.73	306.54	308.69	309.42	308.78	306.82	304.7	303.09	302.88	303.74	305.11	305.97	305.89
297.97	298.29	298.89	299.21	300.23	301.22	302.43	303.31	303.66	303.66	303.59	303.13	302.33	302.53	303.73	305.01	305.95	305.97
297.78	298.09	298.51	298.64	299.44	300.02	300.66	300.96	301.24	301.52	301.96	302.58	302.42	302.53	303.66	304.98	305.88	306.1
297.74	298.18	298.34	298.65	299.3	299.67	300.1	300.34	300.64	300.79	301.51	302.63	303.01	303.15	303.96	305.12	306.04	306.11
297.74	298.02	298.37	298.76	299.31	299.86	300.32	300.56	300.94	301.25	301.91	303.39	304.11	303.98	304.52	305.42	306.16	306.35
297.84	298.25	298.84	299.05	299.99	300.72	301.38	301.7	302.21	302.65	303.38	305.06	305.97	305.5	305.58	306.07	306.48	306.47

## Sheet: 5b
DC only				100 Hz
x	y	y error		x	y	y error
-21.4106	302.516	0.11484		-17.2659	303.204	0.13903
-19.4106	302.776	0.09597		-15.2659	303.793	0.12993
-17.4106	303.236	0.13224		-13.2659	304.765	0.16561
-15.4106	303.803	0.13246		-11.2659	306.774	0.27218
-13.4106	304.804	0.24142		-9.26591	311.162	0.54941
-11.4106	306.828	0.49092		-7.26591	320.158	0.96173
-9.41064	311.293	1.06442		-5.26591	333.8	1.42264
-7.41064	320.413	2.09631		-3.26591	359.846	1.06124
-5.41064	334.431	2.93743		-1.26591	370.979	1.62119
-3.41064	360.905	2.34312		0.73409	375.905	1.48785
-1.41064	372.273	1.85183		2.73409	368.304	1.12818
0.58936	378.471	1.10098		4.73409	338.792	2.09169
2.58936	371.862	1.91275		6.73409	319.387	1.09948
4.58936	343.617	4.52223		8.73409	310.731	0.41817
6.58936	321.826	2.41219		10.7341	307.68	0.13502
8.58936	311.739	0.99591		12.7341	306.677	0.0777
10.5894	308.081	0.3699		14.7341	306.499	0.10546
12.5894	306.833	0.1759		16.7341	306.12	0.09607
14.5894	306.654	0.13367
16.5894	306.23	0.08351
18.5894	305.633	0.11067

## Sheet: 5c
x	y	y error
100	-2.19644	1.43617
500	-0.8797	1.35106
1000	-0.56196	1.31915
5000	0.45501	1.32977
10000	1.15466	1.28723
50000	1.5	1
